# Supplementary material for: Speciation genes are more likely to have discordant gene trees
Source: Evol Lett. 2018 Aug 8;2(4):281–96. doi: 10.1002/evl3.77 (PMC6121824; doi:10.1002/evl3.77)
Supplement: Supplementary file 17 [file EVL3-2-281-s016.gz]

Archive with 12 entries (12 files):
- ./._AncestralMatrices.m
- AncestralMatrices.m
- IncompatibilityMatrices.m
- ./._RelaxedAncestralMatrices.m
- RelaxedAncestralMatrices.m
- RelaxedIncompatibilityMatrices.m
- ./._RelaxedNotebook.nb
- RelaxedNotebook.nb
- ./._SupplementalNotebook.nb
- SupplementalNotebook.nb
- ./._readme
- readme
