# Supplementary material for: Speciation genes are more likely to have discordant gene trees
Source: Evol Lett. 2018 Aug 8;2(4):281–96. doi: 10.1002/evl3.77 (PMC6121824; doi:10.1002/evl3.77)
Supplement: Supplementary file 17 [file EVL3-2-281-s016.gz › IncompatibilityMatrices.m]

(* ::Package:: *)

(* ::Input::Initialization:: *)
M["(S1,S2)S3 int;(S2,S3)S1"]={{S1xS2$S1xS3,S1xS2$S1xS3,S1xS2$S1xS3,S1xS2,S1xS2,S1xS2,S1xS3,S1xS3,S1xS3,S1xS2$S1xS3},
{S1xS2$S1xS3,0,0,S1xS2,0,0,S1xS3,S1xS3,S1xS3,0},
{S1xS2,S1xS2,S1xS2,S1xS2$S2xS3,S1xS2$S2xS3,S1xS2$S2xS3,S2xS3,S2xS3,S2xS3,S1xS2},
{S1xS2,0,0,S1xS2$S2xS3,0,0,S2xS3,S2xS3,S2xS3,0},
{S1xS3,S1xS3,S1xS3,S2xS3,S2xS3,S2xS3,S1xS3$S2xS3,S1xS3$S2xS3,S1xS3$S2xS3,S1xS3},
{S1xS3,S1xS3,S1xS3,S2xS3,S2xS3,S2xS3,S1xS3$S2xS3,S1xS3$S2xS3,S1xS3$S2xS3,S1xS3},
{S1xS3,S1xS3,0,S2xS3,S2xS3,0,S1xS3$S2xS3,S1xS3$S2xS3,0,0},
{S1xS3,S1xS3,0,S2xS3,S2xS3,0,S1xS3$S2xS3,S1xS3$S2xS3,S1xS3$S2xS3,0},
{S1xS3,S1xS3,0,S2xS3,S2xS3,0,S1xS3$S2xS3,S1xS3$S2xS3,0,0}}
M["(S1,S2)S3 int;(S1,S3)S2"]=
{{S1xS2$S1xS3,S1xS2$S1xS3,S1xS2$S1xS3,S1xS2,S1xS2,S1xS2,S1xS3,S1xS3,S1xS3,S1xS2},
{S1xS2$S1xS3,0,0,S1xS2,0,0,S1xS3,S1xS3,S1xS3,0},
{S1xS2,S1xS2,S1xS2,S1xS2$S2xS3,S1xS2$S2xS3,S1xS2$S2xS3,S2xS3,S2xS3,S2xS3,S1xS2$S2xS3},
{S1xS2,0,0,S1xS2$S2xS3,0,0,S2xS3,S2xS3,S2xS3,0},
{S1xS3,S1xS3,S1xS3,S2xS3,S2xS3,S2xS3,S1xS3$S2xS3,S1xS3$S2xS3,S1xS3$S2xS3,S2xS3},
{S1xS3,S1xS3,S1xS3,S2xS3,S2xS3,S2xS3,S1xS3$S2xS3,S1xS3$S2xS3,S1xS3$S2xS3,S2xS3},
{S1xS3,S1xS3,0,S2xS3,S2xS3,0,S1xS3$S2xS3,S1xS3$S2xS3,0,0},
{S1xS3,S1xS3,0,S2xS3,S2xS3,0,S1xS3$S2xS3,S1xS3$S2xS3,S1xS3$S2xS3,0},
{S1xS3,S1xS3,0,S2xS3,S2xS3,0,S1xS3$S2xS3,S1xS3$S2xS3,0,0}}
M["(S1,S2)S3 int;(S1,S2)S3 anc"]=
{{S1xS2$S1xS3,S1xS2$S1xS3,S1xS2$S1xS3,S1xS2,S1xS2,S1xS2,S1xS3,S1xS3,S1xS3,S1xS3},
{S1xS2$S1xS3,0,0,S1xS2,0,0,S1xS3,S1xS3,S1xS3,S1xS3},
{S1xS2,S1xS2,S1xS2,S1xS2$S2xS3,S1xS2$S2xS3,S1xS2$S2xS3,S2xS3,S2xS3,S2xS3,S2xS3},
{S1xS2,0,0,S1xS2$S2xS3,0,0,S2xS3,S2xS3,S2xS3,S2xS3},
{S1xS3,S1xS3,S1xS3,S2xS3,S2xS3,S2xS3,S1xS3$S2xS3,S1xS3$S2xS3,S1xS3$S2xS3,S1xS3$S2xS3},
{S1xS3,S1xS3,S1xS3,S2xS3,S2xS3,S2xS3,S1xS3$S2xS3,S1xS3$S2xS3,S1xS3$S2xS3,S1xS3$S2xS3},
{S1xS3,S1xS3,0,S2xS3,S2xS3,0,S1xS3$S2xS3,S1xS3$S2xS3,0,0},
{S1xS3,S1xS3,0,S2xS3,S2xS3,0,S1xS3$S2xS3,S1xS3$S2xS3,S1xS3$S2xS3,S1xS3$S2xS3},
{S1xS3,S1xS3,0,S2xS3,S2xS3,0,S1xS3$S2xS3,S1xS3$S2xS3,0,0}}
M["(S1,S2)S3 int;(S1,S2)S3 int"]=
{{S1xS2$S1xS3,S1xS2$S1xS3,S1xS2,S1xS2,S1xS3,S1xS3,S1xS3,S1xS3,S1xS3},
{S1xS2$S1xS3,0,S1xS2,0,S1xS3,S1xS3,S1xS3,S1xS3,S1xS3},
{S1xS2,S1xS2,S1xS2$S2xS3,S1xS2$S2xS3,S2xS3,S2xS3,S2xS3,S2xS3,S2xS3},
{S1xS2,0,S1xS2$S2xS3,0,S2xS3,S2xS3,S2xS3,S2xS3,S2xS3},
{S1xS3,S1xS3,S2xS3,S2xS3,S1xS3$S2xS3,S1xS3$S2xS3,S1xS3$S2xS3,S1xS3$S2xS3,S1xS3$S2xS3},
{S1xS3,S1xS3,S2xS3,S2xS3,S1xS3$S2xS3,S1xS3$S2xS3,S1xS3$S2xS3,S1xS3$S2xS3,S1xS3$S2xS3},
{S1xS3,S1xS3,S2xS3,S2xS3,S1xS3$S2xS3,S1xS3$S2xS3,0,S1xS3$S2xS3,0},
{S1xS3,S1xS3,S2xS3,S2xS3,S1xS3$S2xS3,S1xS3$S2xS3,S1xS3$S2xS3,S1xS3$S2xS3,S1xS3$S2xS3},
{S1xS3,S1xS3,S2xS3,S2xS3,S1xS3$S2xS3,S1xS3$S2xS3,0,S1xS3$S2xS3,0}}
M["(S1,S2)S3 anc;(S1,S2)S3 anc"]=
{{S1xS2$S1xS3,S1xS2$S1xS3,S1xS2$S1xS3,S1xS2,S1xS2,S1xS2,S1xS3,S1xS3,S1xS3,S1xS3},
{S1xS2$S1xS3,0,0,S1xS2,0,0,S1xS3,S1xS3,S1xS3,S1xS3},
{S1xS2$S1xS3,0,0,S1xS2,0,0,S1xS3,S1xS3,0,0},
{S1xS2,S1xS2,S1xS2,S1xS2$S2xS3,S1xS2$S2xS3,S1xS2$S2xS3,S2xS3,S2xS3,S2xS3,S2xS3},
{S1xS2,0,0,S1xS2$S2xS3,0,0,S2xS3,S2xS3,S2xS3,S2xS3},
{S1xS2,0,0,S1xS2$S2xS3,0,0,S2xS3,S2xS3,0,0},
{S1xS3,S1xS3,S1xS3,S2xS3,S2xS3,S2xS3,S1xS3$S2xS3,S1xS3$S2xS3,S1xS3$S2xS3,S1xS3$S2xS3},
{S1xS3,S1xS3,S1xS3,S2xS3,S2xS3,S2xS3,S1xS3$S2xS3,S1xS3$S2xS3,S1xS3$S2xS3,S1xS3$S2xS3},
{S1xS3,S1xS3,0,S2xS3,S2xS3,0,S1xS3$S2xS3,S1xS3$S2xS3,0,0},
{S1xS3,S1xS3,0,S2xS3,S2xS3,0,S1xS3$S2xS3,S1xS3$S2xS3,0,0}}
M["(S1,S2)S3 anc;(S1,S3)S2"]=
{{S1xS2$S1xS3,S1xS2$S1xS3,S1xS2$S1xS3,S1xS2,S1xS2,S1xS2,S1xS3,S1xS3,S1xS3,S1xS2},
{S1xS2$S1xS3,0,0,S1xS2,0,0,S1xS3,S1xS3,S1xS3,0},
{S1xS2$S1xS3,0,0,S1xS2,0,0,S1xS3,S1xS3,0,0},
{S1xS2,S1xS2,S1xS2,S1xS2$S2xS3,S1xS2$S2xS3,S1xS2$S2xS3,S2xS3,S2xS3,S2xS3,S1xS2$S2xS3},
{S1xS2,0,0,S1xS2$S2xS3,0,0,S2xS3,S2xS3,S2xS3,0},
{S1xS2,0,0,S1xS2$S2xS3,0,0,S2xS3,S2xS3,0,0},
{S1xS3,S1xS3,S1xS3,S2xS3,S2xS3,S2xS3,S1xS3$S2xS3,S1xS3$S2xS3,S1xS3$S2xS3,S2xS3},
{S1xS3,S1xS3,S1xS3,S2xS3,S2xS3,S2xS3,S1xS3$S2xS3,S1xS3$S2xS3,S1xS3$S2xS3,S2xS3},
{S1xS3,S1xS3,0,S2xS3,S2xS3,0,S1xS3$S2xS3,S1xS3$S2xS3,0,0},
{S1xS3,S1xS3,0,S2xS3,S2xS3,0,S1xS3$S2xS3,S1xS3$S2xS3,0,0}}
M["(S1,S2)S3 anc;(S2,S3)S1"]=
{{S1xS2$S1xS3,S1xS2$S1xS3,S1xS2$S1xS3,S1xS2,S1xS2,S1xS2,S1xS3,S1xS3,S1xS3,S1xS2$S1xS3},
{S1xS2$S1xS3,0,0,S1xS2,0,0,S1xS3,S1xS3,S1xS3,0},
{S1xS2$S1xS3,0,0,S1xS2,0,0,S1xS3,S1xS3,0,0},
{S1xS2,S1xS2,S1xS2,S1xS2$S2xS3,S1xS2$S2xS3,S1xS2$S2xS3,S2xS3,S2xS3,S2xS3,S1xS2},
{S1xS2,0,0,S1xS2$S2xS3,0,0,S2xS3,S2xS3,S2xS3,0},
{S1xS2,0,0,S1xS2$S2xS3,0,0,S2xS3,S2xS3,0,0},
{S1xS3,S1xS3,S1xS3,S2xS3,S2xS3,S2xS3,S1xS3$S2xS3,S1xS3$S2xS3,S1xS3$S2xS3,S1xS3},
{S1xS3,S1xS3,S1xS3,S2xS3,S2xS3,S2xS3,S1xS3$S2xS3,S1xS3$S2xS3,S1xS3$S2xS3,S1xS3},
{S1xS3,S1xS3,0,S2xS3,S2xS3,0,S1xS3$S2xS3,S1xS3$S2xS3,0,0},
{S1xS3,S1xS3,0,S2xS3,S2xS3,0,S1xS3$S2xS3,S1xS3$S2xS3,0,0}}
M["(S2,S3)S1;(S2,S3)S1"]=
{{S1xS2$S1xS3,S1xS2$S1xS3,S1xS2$S1xS3,S1xS2,S1xS2,S1xS2,S1xS3,S1xS3,S1xS3,S1xS2$S1xS3},
{S1xS2$S1xS3,0,0,S1xS2,0,0,S1xS3,S1xS3,S1xS3,0},
{S1xS2$S1xS3,0,0,S1xS2,0,0,S1xS3,S1xS3,0,0},
{S1xS2,S1xS2,S1xS2,S1xS2$S2xS3,S1xS2$S2xS3,S1xS2$S2xS3,S2xS3,S2xS3,S2xS3,S1xS2},
{S1xS2,0,0,S1xS2$S2xS3,0,0,S2xS3,S2xS3,S2xS3,0},
{S1xS2,0,0,S1xS2$S2xS3,0,0,S2xS3,S2xS3,0,0},
{S1xS3,S1xS3,S1xS3,S2xS3,S2xS3,S2xS3,S1xS3$S2xS3,S1xS3$S2xS3,S1xS3$S2xS3,S1xS3},
{S1xS3,S1xS3,S1xS3,S2xS3,S2xS3,S2xS3,S1xS3$S2xS3,S1xS3$S2xS3,S1xS3$S2xS3,S1xS3},
{S1xS3,S1xS3,0,S2xS3,S2xS3,0,S1xS3$S2xS3,S1xS3$S2xS3,0,0},
{S1xS2$S1xS3,0,0,S1xS2,0,0,S1xS3,S1xS3,0,0}}
M["(S2,S3)S1;(S1,S3)S2"]=
{{S1xS2$S1xS3,S1xS2$S1xS3,S1xS2$S1xS3,S1xS2,S1xS2,S1xS2,S1xS3,S1xS3,S1xS3,S1xS2},
{S1xS2$S1xS3,0,0,S1xS2,0,0,S1xS3,S1xS3,S1xS3,0},
{S1xS2$S1xS3,0,0,S1xS2,0,0,S1xS3,S1xS3,0,0},
{S1xS2,S1xS2,S1xS2,S1xS2$S2xS3,S1xS2$S2xS3,S1xS2$S2xS3,S2xS3,S2xS3,S2xS3,S1xS2$S2xS3},
{S1xS2,0,0,S1xS2$S2xS3,0,0,S2xS3,S2xS3,S2xS3,0},
{S1xS2,0,0,S1xS2$S2xS3,0,0,S2xS3,S2xS3,0,0},
{S1xS3,S1xS3,S1xS3,S2xS3,S2xS3,S2xS3,S1xS3$S2xS3,S1xS3$S2xS3,S1xS3$S2xS3,S2xS3},
{S1xS3,S1xS3,S1xS3,S2xS3,S2xS3,S2xS3,S1xS3$S2xS3,S1xS3$S2xS3,S1xS3$S2xS3,S2xS3},
{S1xS3,S1xS3,0,S2xS3,S2xS3,0,S1xS3$S2xS3,S1xS3$S2xS3,0,0},
{S1xS2$S1xS3,0,0,S1xS2,0,0,S1xS3,S1xS3,0,0}}
M["(S1,S3)S2;(S1,S3)S2"]=
{{S1xS2$S1xS3,S1xS2$S1xS3,S1xS2$S1xS3,S1xS2,S1xS2,S1xS2,S1xS3,S1xS3,S1xS3,S1xS2},
{S1xS2$S1xS3,0,0,S1xS2,0,0,S1xS3,S1xS3,S1xS3,0},
{S1xS2$S1xS3,0,0,S1xS2,0,0,S1xS3,S1xS3,0,0},
{S1xS2,S1xS2,S1xS2,S1xS2$S2xS3,S1xS2$S2xS3,S1xS2$S2xS3,S2xS3,S2xS3,S2xS3,S1xS2$S2xS3},
{S1xS2,0,0,S1xS2$S2xS3,0,0,S2xS3,S2xS3,S2xS3,0},
{S1xS2,0,0,S1xS2$S2xS3,0,0,S2xS3,S2xS3,0,0},
{S1xS3,S1xS3,S1xS3,S2xS3,S2xS3,S2xS3,S1xS3$S2xS3,S1xS3$S2xS3,S1xS3$S2xS3,S2xS3},
{S1xS3,S1xS3,S1xS3,S2xS3,S2xS3,S2xS3,S1xS3$S2xS3,S1xS3$S2xS3,S1xS3$S2xS3,S2xS3},
{S1xS3,S1xS3,0,S2xS3,S2xS3,0,S1xS3$S2xS3,S1xS3$S2xS3,0,0},
{S1xS2,0,0,S1xS2$S2xS3,0,0,S2xS3,S2xS3,0,0}}
