# Supplementary material for: Speciation genes are more likely to have discordant gene trees
Source: Evol Lett. 2018 Aug 8;2(4):281–96. doi: 10.1002/evl3.77 (PMC6121824; doi:10.1002/evl3.77)
Supplement: Supplementary file 17 [file EVL3-2-281-s016.gz › RelaxedAncestralMatrices.m]

(* ::Package:: *)

(* ::Input::Initialization:: *)
RDA["(S1,S2)S3 int;(S2,S3)S1"]={
{0,1,1,0,1,1,0,0,1,1},
{1,0,1,1,0,1,0,0,1,1},
{0,1,1,0,1,1,0,0,1,1},
{1,0,1,1,0,1,0,0,1,1},
{0,0,1,0,0,1,0,0,1,1},
{0,0,1,0,0,1,0,0,1,1},
{1,1,1,1,1,1,1,1,1,1},
{0,0,0,0,0,0,0,0,1,0},
{1,1,1,1,1,1,1,1,1,0}
}
RDA["(S1,S2)S3 int;(S1,S3)S2"]={
{0,1,1,0,1,1,0,0,1,1},
{1,0,1,1,0,1,0,0,1,1},
{0,1,1,0,1,1,0,0,1,1},
{1,0,1,1,0,1,0,0,1,1},
{0,0,1,0,0,1,0,0,1,1},
{0,0,1,0,0,1,0,0,1,1},
{1,1,1,1,1,1,1,1,1,1},
{0,0,0,0,0,0,0,0,1,0},
{1,1,1,1,1,1,1,1,1,0}
}
RDA["(S1,S2)S3 int;(S1,S2)S3 anc"]={
{0,1,1,0,1,1,0,0,1,1},
{1,0,1,1,0,1,0,0,1,1},
{0,1,1,0,1,1,0,0,1,1},
{1,0,1,1,0,1,0,0,1,1},
{0,0,1,0,0,1,0,0,1,1},
{0,0,1,0,0,1,0,0,1,1},
{1,1,1,1,1,1,1,1,1,1},
{0,0,0,0,0,0,0,0,1,1},
{1,1,1,1,1,1,1,1,1,1}
}
RDA["(S1,S2)S3 int;(S1,S2)S3 int"]={
{0,1,0,1,0,0,1,0,1},
{1,0,1,0,0,0,1,0,1},
{0,1,0,1,0,0,1,0,1},
{1,0,1,0,0,0,1,0,1},
{0,0,0,0,0,0,1,0,1},
{0,0,0,0,0,0,1,0,1},
{1,1,1,1,1,1,1,1,1},
{0,0,0,0,0,0,1,0,1},
{1,1,1,1,1,1,1,1,1}
}
RDA["(S1,S2)S3 anc;(S1,S2)S3 anc"]={
{0,1,1,0,1,1,0,0,1,1},
{1,0,1,1,0,1,0,0,1,1},
{1,1,1,1,1,1,1,1,1,1},
{0,1,1,0,1,1,0,0,1,1},
{1,0,1,1,0,1,0,0,1,1},
{1,1,1,1,1,1,1,1,1,1},
{0,0,1,0,0,1,0,0,1,1},
{0,0,1,0,0,1,0,0,1,1},
{1,1,1,1,1,1,1,1,1,1},
{1,1,1,1,1,1,1,1,1,1}
}
RDA["(S1,S2)S3 anc;(S1,S3)S2"]={
{0,1,1,0,1,1,0,0,1,1},
{1,0,1,1,0,1,0,0,1,1},
{1,1,1,1,1,1,1,1,1,1},
{0,1,1,0,1,1,0,0,1,1},
{1,0,1,1,0,1,0,0,1,1},
{1,1,1,1,1,1,1,1,1,1},
{0,0,1,0,0,1,0,0,1,1},
{0,0,1,0,0,1,0,0,1,1},
{1,1,1,1,1,1,1,1,1,1},
{1,1,1,1,1,1,1,1,1,0}
}
RDA["(S1,S2)S3 anc;(S2,S3)S1"]={
{0,1,1,0,1,1,0,0,1,1},
{1,0,1,1,0,1,0,0,1,1},
{1,1,1,1,1,1,1,1,1,1},
{0,1,1,0,1,1,0,0,1,1},
{1,0,1,1,0,1,0,0,1,1},
{1,1,1,1,1,1,1,1,1,1},
{0,0,1,0,0,1,0,0,1,1},
{0,0,1,0,0,1,0,0,1,1},
{1,1,1,1,1,1,1,1,1,1},
{1,1,1,1,1,1,1,1,1,0}
}
RDA["(S2,S3)S1;(S2,S3)S1"]={
{0,1,1,0,1,1,0,0,1,1},
{1,0,1,1,0,1,0,0,1,1},
{1,1,1,1,1,1,1,1,1,1},
{0,1,1,0,1,1,0,0,1,1},
{1,0,1,1,0,1,0,0,1,1},
{1,1,1,1,1,1,1,1,1,1},
{0,0,1,0,0,1,0,0,1,1},
{0,0,1,0,0,1,0,0,1,1},
{1,1,1,1,1,1,1,1,1,1},
{1,1,1,1,1,1,1,1,1,1}
}
RDA["(S2,S3)S1;(S1,S3)S2"]={
{0,1,1,0,1,1,0,0,1,1},
{1,0,1,1,0,1,0,0,1,1},
{1,1,1,1,1,1,1,1,1,1},
{0,1,1,0,1,1,0,0,1,1},
{1,0,1,1,0,1,0,0,1,1},
{1,1,1,1,1,1,1,1,1,1},
{0,0,1,0,0,1,0,0,1,1},
{0,0,1,0,0,1,0,0,1,1},
{1,1,1,1,1,1,1,1,1,1},
{1,1,1,1,1,1,1,1,1,0}
}
RDA["(S1,S3)S2;(S1,S3)S2"]={
{0,1,1,0,1,1,0,0,1,1},
{1,0,1,1,0,1,0,0,1,1},
{1,1,1,1,1,1,1,1,1,1},
{0,1,1,0,1,1,0,0,1,1},
{1,0,1,1,0,1,0,0,1,1},
{1,1,1,1,1,1,1,1,1,1},
{0,0,1,0,0,1,0,0,1,1},
{0,0,1,0,0,1,0,0,1,1},
{1,1,1,1,1,1,1,1,1,1},
{1,1,1,1,1,1,1,1,1,1}
} 
