# Supplementary material for: Speciation genes are more likely to have discordant gene trees
Source: Evol Lett. 2018 Aug 8;2(4):281–96. doi: 10.1002/evl3.77 (PMC6121824; doi:10.1002/evl3.77)
Supplement: Supplementary file 17 [file EVL3-2-281-s016.gz › RelaxedIncompatibilityMatrices.m]

(* ::Package:: *)

(* ::Input::Initialization:: *)
MR["(S1,S2)S3 int;(S2,S3)S1"]={
{S1xS2$S1xS3,S1xS2$S1xS3,S1xS2$S1xS3,S1xS2,S1xS2,S1xS2,S1xS3,S1xS3,S1xS3,S1xS2$S1xS3},{S1xS2$S1xS3,S1xS2$S1xS3,S1xS2$S1xS3,S1xS2,S1xS2,S1xS2,S1xS3,S1xS3,S1xS3,S1xS2$S1xS3},{S1xS2,S1xS2,S1xS2,S1xS2$S2xS3,S1xS2$S2xS3,S1xS2$S2xS3,S2xS3,S2xS3,S2xS3,S1xS2},{S1xS2,S1xS2,S1xS2,S1xS2$S2xS3,S1xS2$S2xS3,S1xS2$S2xS3,S2xS3,S2xS3,S2xS3,S1xS2},{S1xS3,S1xS3,S1xS3,S2xS3,S2xS3,S2xS3,S1xS3$S2xS3,S1xS3$S2xS3,S1xS3$S2xS3,S1xS3},{S1xS3,S1xS3,S1xS3,S2xS3,S2xS3,S2xS3,S1xS3$S2xS3,S1xS3$S2xS3,S1xS3$S2xS3,S1xS3},{S1xS3,S1xS3,S1xS3,S2xS3,S2xS3,S2xS3,S1xS3$S2xS3,S1xS3$S2xS3,S1xS3$S2xS3,S1xS3},
{S1xS3,S1xS3,0,S2xS3,S2xS3,0,S1xS3$S2xS3,S1xS3$S2xS3,S1xS3$S2xS3,0},
{S1xS3,S1xS3,S1xS3,S2xS3,S2xS3,S2xS3,S1xS3$S2xS3,S1xS3$S2xS3,S1xS3$S2xS3,0}}
MR["(S1,S2)S3 int;(S1,S3)S2"]= {
{S1xS2$S1xS3,S1xS2$S1xS3,S1xS2$S1xS3,S1xS2,S1xS2,S1xS2,S1xS3,S1xS3,S1xS3,S1xS2},{S1xS2$S1xS3,S1xS2$S1xS3,S1xS2$S1xS3,S1xS2,S1xS2,S1xS2,S1xS3,S1xS3,S1xS3,S1xS2},{S1xS2,S1xS2,S1xS2,S1xS2$S2xS3,S1xS2$S2xS3,S1xS2$S2xS3,S2xS3,S2xS3,S2xS3,S1xS2$S2xS3},{S1xS2,S1xS2,S1xS2,S1xS2$S2xS3,S1xS2$S2xS3,S1xS2$S2xS3,S2xS3,S2xS3,S2xS3,S1xS2$S2xS3},{S1xS3,S1xS3,S1xS3,S2xS3,S2xS3,S2xS3,S1xS3$S2xS3,S1xS3$S2xS3,S1xS3$S2xS3,S2xS3},{S1xS3,S1xS3,S1xS3,S2xS3,S2xS3,S2xS3,S1xS3$S2xS3,S1xS3$S2xS3,S1xS3$S2xS3,S2xS3},{S1xS3,S1xS3,S1xS3,S2xS3,S2xS3,S2xS3,S1xS3$S2xS3,S1xS3$S2xS3,S1xS3$S2xS3,S2xS3},
{S1xS3,S1xS3,0,S2xS3,S2xS3,0,S1xS3$S2xS3,S1xS3$S2xS3,S1xS3$S2xS3,0},
{S1xS3,S1xS3,S1xS3,S2xS3,S2xS3,S2xS3,S1xS3$S2xS3,S1xS3$S2xS3,S1xS3$S2xS3,0}}
MR["(S1,S2)S3 int;(S1,S2)S3 anc"]= {
{S1xS2$S1xS3,S1xS2$S1xS3,S1xS2$S1xS3,S1xS2,S1xS2,S1xS2,S1xS3,S1xS3,S1xS3,S1xS3},{S1xS2$S1xS3,S1xS2$S1xS3,S1xS2$S1xS3,S1xS2,S1xS2,S1xS2,S1xS3,S1xS3,S1xS3,S1xS3},{S1xS2,S1xS2,S1xS2,S1xS2$S2xS3,S1xS2$S2xS3,S1xS2$S2xS3,S2xS3,S2xS3,S2xS3,S2xS3},{S1xS2,S1xS2,S1xS2,S1xS2$S2xS3,S1xS2$S2xS3,S1xS2$S2xS3,S2xS3,S2xS3,S2xS3,S2xS3},{S1xS3,S1xS3,S1xS3,S2xS3,S2xS3,S2xS3,S1xS3$S2xS3,S1xS3$S2xS3,S1xS3$S2xS3,S1xS3$S2xS3},{S1xS3,S1xS3,S1xS3,S2xS3,S2xS3,S2xS3,S1xS3$S2xS3,S1xS3$S2xS3,S1xS3$S2xS3,S1xS3$S2xS3},{S1xS3,S1xS3,S1xS3,S2xS3,S2xS3,S2xS3,S1xS3$S2xS3,S1xS3$S2xS3,S1xS3$S2xS3,S1xS3$S2xS3},{S1xS3,S1xS3,0,S2xS3,S2xS3,0,S1xS3$S2xS3,S1xS3$S2xS3,S1xS3$S2xS3,S1xS3$S2xS3},{S1xS3,S1xS3,S1xS3,S2xS3,S2xS3,S2xS3,S1xS3$S2xS3,S1xS3$S2xS3,S1xS3$S2xS3,S1xS3$S2xS3}}
MR["(S1,S2)S3 int;(S1,S2)S3 int"]= {
{S1xS2$S1xS3,S1xS2$S1xS3,S1xS2,S1xS2,S1xS3,S1xS3,S1xS3,S1xS3,S1xS3},
{S1xS2$S1xS3,S1xS2$S1xS3,S1xS2,S1xS2,S1xS3,S1xS3,S1xS3,S1xS3,S1xS3},
{S1xS2,S1xS2,S1xS2$S2xS3,S1xS2$S2xS3,S2xS3,S2xS3,S2xS3,S2xS3,S2xS3},
{S1xS2,S1xS2,S1xS2$S2xS3,S1xS2$S2xS3,S2xS3,S2xS3,S2xS3,S2xS3,S2xS3},
{S1xS3,S1xS3,S2xS3,S2xS3,S1xS3$S2xS3,S1xS3$S2xS3,S1xS3$S2xS3,S1xS3$S2xS3,S1xS3$S2xS3},{S1xS3,S1xS3,S2xS3,S2xS3,S1xS3$S2xS3,S1xS3$S2xS3,S1xS3$S2xS3,S1xS3$S2xS3,S1xS3$S2xS3},{S1xS3,S1xS3,S2xS3,S2xS3,S1xS3$S2xS3,S1xS3$S2xS3,S1xS3$S2xS3,S1xS3$S2xS3,S1xS3$S2xS3},{S1xS3,S1xS3,S2xS3,S2xS3,S1xS3$S2xS3,S1xS3$S2xS3,S1xS3$S2xS3,S1xS3$S2xS3,S1xS3$S2xS3},{S1xS3,S1xS3,S2xS3,S2xS3,S1xS3$S2xS3,S1xS3$S2xS3,S1xS3$S2xS3,S1xS3$S2xS3,S1xS3$S2xS3}}
MR["(S1,S2)S3 anc;(S1,S2)S3 anc"]= {
{S1xS2$S1xS3,S1xS2$S1xS3,S1xS2$S1xS3,S1xS2,S1xS2,S1xS2,S1xS3,S1xS3,S1xS3,S1xS3},{S1xS2$S1xS3,S1xS2$S1xS3,S1xS2$S1xS3,S1xS2,S1xS2,S1xS2,S1xS3,S1xS3,S1xS3,S1xS3},{S1xS2$S1xS3,S1xS2$S1xS3,S1xS2$S1xS3,S1xS2,S1xS2,S1xS2,S1xS3,S1xS3,S1xS3,S1xS3},{S1xS2,S1xS2,S1xS2,S1xS2$S2xS3,S1xS2$S2xS3,S1xS2$S2xS3,S2xS3,S2xS3,S2xS3,S2xS3},{S1xS2,S1xS2,S1xS2,S1xS2$S2xS3,S1xS2$S2xS3,S1xS2$S2xS3,S2xS3,S2xS3,S2xS3,S2xS3},{S1xS2,S1xS2,S1xS2,S1xS2$S2xS3,S1xS2$S2xS3,S1xS2$S2xS3,S2xS3,S2xS3,S2xS3,S2xS3},{S1xS3,S1xS3,S1xS3,S2xS3,S2xS3,S2xS3,S1xS3$S2xS3,S1xS3$S2xS3,S1xS3$S2xS3,S1xS3$S2xS3},{S1xS3,S1xS3,S1xS3,S2xS3,S2xS3,S2xS3,S1xS3$S2xS3,S1xS3$S2xS3,S1xS3$S2xS3,S1xS3$S2xS3},{S1xS3,S1xS3,S1xS3,S2xS3,S2xS3,S2xS3,S1xS3$S2xS3,S1xS3$S2xS3,S1xS3$S2xS3,S1xS3$S2xS3},{S1xS3,S1xS3,S1xS3,S2xS3,S2xS3,S2xS3,S1xS3$S2xS3,S1xS3$S2xS3,S1xS3$S2xS3,S1xS3$S2xS3}}
MR["(S1,S2)S3 anc;(S1,S3)S2"]= {
{S1xS2$S1xS3,S1xS2$S1xS3,S1xS2$S1xS3,S1xS2,S1xS2,S1xS2,S1xS3,S1xS3,S1xS3,S1xS2},{S1xS2$S1xS3,S1xS2$S1xS3,S1xS2$S1xS3,S1xS2,S1xS2,S1xS2,S1xS3,S1xS3,S1xS3,S1xS2},{S1xS2$S1xS3,S1xS2$S1xS3,S1xS2$S1xS3,S1xS2,S1xS2,S1xS2,S1xS3,S1xS3,S1xS3,S1xS2},{S1xS2,S1xS2,S1xS2,S1xS2$S2xS3,S1xS2$S2xS3,S1xS2$S2xS3,S2xS3,S2xS3,S2xS3,S1xS2$S2xS3},{S1xS2,S1xS2,S1xS2,S1xS2$S2xS3,S1xS2$S2xS3,S1xS2$S2xS3,S2xS3,S2xS3,S2xS3,S1xS2$S2xS3},{S1xS2,S1xS2,S1xS2,S1xS2$S2xS3,S1xS2$S2xS3,S1xS2$S2xS3,S2xS3,S2xS3,S2xS3,S1xS2$S2xS3},{S1xS3,S1xS3,S1xS3,S2xS3,S2xS3,S2xS3,S1xS3$S2xS3,S1xS3$S2xS3,S1xS3$S2xS3,S2xS3},{S1xS3,S1xS3,S1xS3,S2xS3,S2xS3,S2xS3,S1xS3$S2xS3,S1xS3$S2xS3,S1xS3$S2xS3,S2xS3},{S1xS3,S1xS3,S1xS3,S2xS3,S2xS3,S2xS3,S1xS3$S2xS3,S1xS3$S2xS3,S1xS3$S2xS3,S2xS3},{S1xS3,S1xS3,S1xS3,S2xS3,S2xS3,S2xS3,S1xS3$S2xS3,S1xS3$S2xS3,S1xS3$S2xS3,0}}
MR["(S1,S2)S3 anc;(S2,S3)S1"]= {
{S1xS2$S1xS3,S1xS2$S1xS3,S1xS2$S1xS3,S1xS2,S1xS2,S1xS2,S1xS3,S1xS3,S1xS3,S1xS2$S1xS3},{S1xS2$S1xS3,S1xS2$S1xS3,S1xS2$S1xS3,S1xS2,S1xS2,S1xS2,S1xS3,S1xS3,S1xS3,S1xS2$S1xS3},{S1xS2$S1xS3,S1xS2$S1xS3,S1xS2$S1xS3,S1xS2,S1xS2,S1xS2,S1xS3,S1xS3,S1xS3,S1xS2$S1xS3},{S1xS2,S1xS2,S1xS2,S1xS2$S2xS3,S1xS2$S2xS3,S1xS2$S2xS3,S2xS3,S2xS3,S2xS3,S1xS2},{S1xS2,S1xS2,S1xS2,S1xS2$S2xS3,S1xS2$S2xS3,S1xS2$S2xS3,S2xS3,S2xS3,S2xS3,S1xS2},{S1xS2,S1xS2,S1xS2,S1xS2$S2xS3,S1xS2$S2xS3,S1xS2$S2xS3,S2xS3,S2xS3,S2xS3,S1xS2},{S1xS3,S1xS3,S1xS3,S2xS3,S2xS3,S2xS3,S1xS3$S2xS3,S1xS3$S2xS3,S1xS3$S2xS3,S1xS3},{S1xS3,S1xS3,S1xS3,S2xS3,S2xS3,S2xS3,S1xS3$S2xS3,S1xS3$S2xS3,S1xS3$S2xS3,S1xS3},{S1xS3,S1xS3,S1xS3,S2xS3,S2xS3,S2xS3,S1xS3$S2xS3,S1xS3$S2xS3,S1xS3$S2xS3,S1xS3},{S1xS3,S1xS3,S1xS3,S2xS3,S2xS3,S2xS3,S1xS3$S2xS3,S1xS3$S2xS3,S1xS3$S2xS3,0}}
MR["(S2,S3)S1;(S2,S3)S1"]= {
{S1xS2$S1xS3,S1xS2$S1xS3,S1xS2$S1xS3,S1xS2,S1xS2,S1xS2,S1xS3,S1xS3,S1xS3,S1xS2$S1xS3},{S1xS2$S1xS3,S1xS2$S1xS3,S1xS2$S1xS3,S1xS2,S1xS2,S1xS2,S1xS3,S1xS3,S1xS3,S1xS2$S1xS3},{S1xS2$S1xS3,S1xS2$S1xS3,S1xS2$S1xS3,S1xS2,S1xS2,S1xS2,S1xS3,S1xS3,S1xS3,S1xS2$S1xS3},{S1xS2,S1xS2,S1xS2,S1xS2$S2xS3,S1xS2$S2xS3,S1xS2$S2xS3,S2xS3,S2xS3,S2xS3,S1xS2},{S1xS2,S1xS2,S1xS2,S1xS2$S2xS3,S1xS2$S2xS3,S1xS2$S2xS3,S2xS3,S2xS3,S2xS3,S1xS2},{S1xS2,S1xS2,S1xS2,S1xS2$S2xS3,S1xS2$S2xS3,S1xS2$S2xS3,S2xS3,S2xS3,S2xS3,S1xS2},{S1xS3,S1xS3,S1xS3,S2xS3,S2xS3,S2xS3,S1xS3$S2xS3,S1xS3$S2xS3,S1xS3$S2xS3,S1xS3},{S1xS3,S1xS3,S1xS3,S2xS3,S2xS3,S2xS3,S1xS3$S2xS3,S1xS3$S2xS3,S1xS3$S2xS3,S1xS3},{S1xS3,S1xS3,S1xS3,S2xS3,S2xS3,S2xS3,S1xS3$S2xS3,S1xS3$S2xS3,S1xS3$S2xS3,S1xS3},{S1xS2$S1xS3,S1xS2$S1xS3,S1xS2$S1xS3,S1xS2,S1xS2,S1xS2,S1xS3,S1xS3,S1xS3,S1xS2$S1xS3}}
MR["(S2,S3)S1;(S1,S3)S2"]= {
{S1xS2$S1xS3,S1xS2$S1xS3,S1xS2$S1xS3,S1xS2,S1xS2,S1xS2,S1xS3,S1xS3,S1xS3,S1xS2},{S1xS2$S1xS3,S1xS2$S1xS3,S1xS2$S1xS3,S1xS2,S1xS2,S1xS2,S1xS3,S1xS3,S1xS3,S1xS2},{S1xS2$S1xS3,S1xS2$S1xS3,S1xS2$S1xS3,S1xS2,S1xS2,S1xS2,S1xS3,S1xS3,S1xS3,S1xS2},{S1xS2,S1xS2,S1xS2,S1xS2$S2xS3,S1xS2$S2xS3,S1xS2$S2xS3,S2xS3,S2xS3,S2xS3,S1xS2$S2xS3},{S1xS2,S1xS2,S1xS2,S1xS2$S2xS3,S1xS2$S2xS3,S1xS2$S2xS3,S2xS3,S2xS3,S2xS3,S1xS2$S2xS3},{S1xS2,S1xS2,S1xS2,S1xS2$S2xS3,S1xS2$S2xS3,S1xS2$S2xS3,S2xS3,S2xS3,S2xS3,S1xS2$S2xS3},{S1xS3,S1xS3,S1xS3,S2xS3,S2xS3,S2xS3,S1xS3$S2xS3,S1xS3$S2xS3,S1xS3$S2xS3,S2xS3},{S1xS3,S1xS3,S1xS3,S2xS3,S2xS3,S2xS3,S1xS3$S2xS3,S1xS3$S2xS3,S1xS3$S2xS3,S2xS3},{S1xS3,S1xS3,S1xS3,S2xS3,S2xS3,S2xS3,S1xS3$S2xS3,S1xS3$S2xS3,S1xS3$S2xS3,S2xS3},{S1xS2$S1xS3,S1xS2$S1xS3,S1xS2$S1xS3,S1xS2,S1xS2,S1xS2,S1xS3,S1xS3,S1xS3,0}}
MR["(S1,S3)S2;(S1,S3)S2"]= {
{S1xS2$S1xS3,S1xS2$S1xS3,S1xS2$S1xS3,S1xS2,S1xS2,S1xS2,S1xS3,S1xS3,S1xS3,S1xS2},{S1xS2$S1xS3,S1xS2$S1xS3,S1xS2$S1xS3,S1xS2,S1xS2,S1xS2,S1xS3,S1xS3,S1xS3,S1xS2},{S1xS2$S1xS3,S1xS2$S1xS3,S1xS2$S1xS3,S1xS2,S1xS2,S1xS2,S1xS3,S1xS3,S1xS3,S1xS2},{S1xS2,S1xS2,S1xS2,S1xS2$S2xS3,S1xS2$S2xS3,S1xS2$S2xS3,S2xS3,S2xS3,S2xS3,S1xS2$S2xS3},{S1xS2,S1xS2,S1xS2,S1xS2$S2xS3,S1xS2$S2xS3,S1xS2$S2xS3,S2xS3,S2xS3,S2xS3,S1xS2$S2xS3},{S1xS2,S1xS2,S1xS2,S1xS2$S2xS3,S1xS2$S2xS3,S1xS2$S2xS3,S2xS3,S2xS3,S2xS3,S1xS2$S2xS3},{S1xS3,S1xS3,S1xS3,S2xS3,S2xS3,S2xS3,S1xS3$S2xS3,S1xS3$S2xS3,S1xS3$S2xS3,S2xS3},{S1xS3,S1xS3,S1xS3,S2xS3,S2xS3,S2xS3,S1xS3$S2xS3,S1xS3$S2xS3,S1xS3$S2xS3,S2xS3},{S1xS3,S1xS3,S1xS3,S2xS3,S2xS3,S2xS3,S1xS3$S2xS3,S1xS3$S2xS3,S1xS3$S2xS3,S2xS3},{S1xS2,S1xS2,S1xS2,S1xS2$S2xS3,S1xS2$S2xS3,S1xS2$S2xS3,S2xS3,S2xS3,S2xS3,S1xS2$S2xS3}};


(* ::Input::Initialization:: *)
AM["(S1,S2)S3 int;(S2,S3)S1"]={
{0,0,0,0,0,0,0,0,0,0},
{0,0,0,0,0,0,0,0,0,0},
{0,0,0,0,0,0,0,0,0,0},
{0,0,0,0,0,0,0,0,0,0},
{0,0,0,0,0,0,0,0,0,0},
{0,0,0,0,0,0,0,0,0,0},
{0,0,0,0,0,0,0,0,0,Subscript[A, 1]},
{0,Subscript[A, 2],0,0,Subscript[A, 2],0,0,0,0,0},
{0,0,Subscript[A, 3],0,0,Subscript[A, 4],0,0,0,0}}
AM["(S1,S2)S3 int;(S1,S3)S2"]= {
{0,0,0,0,0,0,0,0,0,0},
{0,0,0,0,0,0,0,0,0,0},
{0,0,0,0,0,0,0,0,0,0},
{0,0,0,0,0,0,0,0,0,0},
{0,0,0,0,0,0,0,0,0,0},
{0,0,0,0,0,0,0,0,0,0},
{0,0,0,0,0,0,0,0,0,Subscript[A, 1]},
{0,Subscript[A, 2],0,0,Subscript[A, 2],0,0,0,0,0},
{0,0,Subscript[A, 4],0,0,Subscript[A, 3],0,0,0,0}}
AM["(S1,S2)S3 int;(S1,S2)S3 anc"]= {
{0,0,0,0,0,0,0,0,0,0},
{0,0,0,0,0,0,0,0,0,0},
{0,0,0,0,0,0,0,0,0,0},
{0,0,0,0,0,0,0,0,0,0},
{0,0,0,0,0,0,0,0,0,0},
{0,0,0,0,0,0,0,0,0,0},
{0,0,0,0,0,0,0,0,0,0},
{0,Subscript[A, 2],0,0,Subscript[A, 2],0,0,0,0,0},
{0,0,Subscript[A, 4],0,0,Subscript[A, 4],0,0,0,0}}
AM["(S1,S2)S3 int;(S1,S2)S3 int"]= {
{0,0,0,0,0,0,0,0,0},
{0,0,0,0,0,0,0,Subscript[A, 5],0},
{0,0,0,0,0,0,0,0,0},
{0,0,0,0,0,0,0,Subscript[A, 5],0},
{0,0,0,0,0,0,0,0,0},
{0,0,0,0,0,0,0,0,0},
{0,0,0,0,0,0,0,0,0},
{0,Subscript[A, 5],0,Subscript[A, 5],0,0,0,0,0},
{0,0,0,0,0,0,0,0,0}}
AM["(S1,S2)S3 anc;(S1,S2)S3 anc"]= {
{0,0,0,0,0,0,0,0,0,0},
{0,0,0,0,0,0,0,0,0,0},
{0,0,0,0,0,0,0,0,0,Subscript[A, 6]},
{0,0,0,0,0,0,0,0,0,0},
{0,0,0,0,0,0,0,0,0,0},
{0,0,0,0,0,0,0,0,0,Subscript[A, 6]},
{0,0,0,0,0,0,0,0,0,0},
{0,0,0,0,0,0,0,0,0,0},
{0,0,0,0,0,0,0,0,0,0},
{0,0,Subscript[A, 6],0,0,Subscript[A, 6],0,0,0,0}}
AM["(S1,S2)S3 anc;(S1,S3)S2"]= {
{0,0,0,0,0,0,0,0,0,0},
{0,0,0,0,0,0,0,0,0,0},
{0,0,0,0,0,0,0,0,0,Subscript[A, 6]},
{0,0,0,0,0,0,0,0,0,0},
{0,0,0,0,0,0,0,0,0,0},
{0,0,0,0,0,0,0,0,0,0},
{0,0,0,0,0,0,0,0,0,0},
{0,0,0,0,0,0,0,0,0,0},
{0,0,0,0,0,0,0,0,0,Subscript[A, 7]},
{0,0,Subscript[A, 6],0,0,Subscript[A, 7],0,0,0,0}}
AM["(S1,S2)S3 anc;(S2,S3)S1"]= {
{0,0,0,0,0,0,0,0,0,0},
{0,0,0,0,0,0,0,0,0,0},
{0,0,0,0,0,0,0,0,0,0},
{0,0,0,0,0,0,0,0,0,0},
{0,0,0,0,0,0,0,0,0,0},
{0,0,0,0,0,0,0,0,0,Subscript[A, 6]},
{0,0,0,0,0,0,0,0,0,0},
{0,0,0,0,0,0,0,0,0,0},
{0,0,0,0,0,0,0,0,0,Subscript[A, 7]},
{0,0,Subscript[A, 7],0,0,Subscript[A, 6],0,0,0,0}}
AM["(S2,S3)S1;(S2,S3)S1"]= {
{0,0,0,0,0,0,0,0,0,0},
{0,0,0,0,0,0,0,0,0,0},
{0,0,0,0,0,0,0,0,0,0},
{0,0,0,0,0,0,0,0,0,0},
{0,0,0,0,0,0,0,0,0,0},
{0,0,0,0,0,0,0,0,0,Subscript[A, 6]},
{0,0,0,0,0,0,0,0,0,0},
{0,0,0,0,0,0,0,0,0,0},
{0,0,0,0,0,0,0,0,0,Subscript[A, 6]},
{0,0,0,0,0,Subscript[A, 6],0,0,Subscript[A, 6],0}}
AM["(S2,S3)S1;(S1,S3)S2"]={
{0,0,0,0,0,0,0,0,0,0},
{0,0,0,0,0,0,0,0,0,0},
{0,0,0,0,0,0,0,0,0,Subscript[A, 7]},
{0,0,0,0,0,0,0,0,0,0},
{0,0,0,0,0,0,0,0,0,0},
{0,0,0,0,0,0,0,0,0,0},
{0,0,0,0,0,0,0,0,0,0},
{0,0,0,0,0,0,0,0,0,0},
{0,0,0,0,0,0,0,0,0,Subscript[A, 6]},
{0,0,0,0,0,Subscript[A, 7],0,0,Subscript[A, 6],0}}
AM["(S1,S3)S2;(S1,S3)S2"]={
{0,0,0,0,0,0,0,0,0,0},
{0,0,0,0,0,0,0,0,0,0},
{0,0,0,0,0,0,0,0,0,Subscript[A, 6]},
{0,0,0,0,0,0,0,0,0,0},
{0,0,0,0,0,0,0,0,0,0},
{0,0,0,0,0,0,0,0,0,0},
{0,0,0,0,0,0,0,0,0,0},
{0,0,0,0,0,0,0,0,0,0},
{0,0,0,0,0,0,0,0,0,Subscript[A, 6]},
{0,0,Subscript[A, 6],0,0,0,0,0,Subscript[A, 6],0}};
