# Supplementary material for: Speciation genes are more likely to have discordant gene trees
Source: Evol Lett. 2018 Aug 8;2(4):281–96. doi: 10.1002/evl3.77 (PMC6121824; doi:10.1002/evl3.77)
Supplement: Supplementary file 17 [file EVL3-2-281-s016.gz › RelaxedNotebook.nb]

(* Content-type: application/vnd.wolfram.mathematica *)

(*** Wolfram Notebook File ***)
(* http://www.wolfram.com/nb *)

(* CreatedBy='Mathematica 11.1' *)

(*CacheID: 234*)
(* Internal cache information:
NotebookFileLineBreakTest
NotebookFileLineBreakTest
NotebookDataPosition[       158,          7]
NotebookDataLength[   2021778,      38094]
NotebookOptionsPosition[   2008091,      37781]
NotebookOutlinePosition[   2008449,      37797]
CellTagsIndexPosition[   2008406,      37794]
WindowFrame->Normal*)

(* Beginning of Notebook Content *)
Notebook[{
Cell[BoxData[
 RowBox[{"Get", "[", 
  RowBox[{
   RowBox[{"NotebookDirectory", "[", "]"}], "<>", 
   "\"\<RelaxedIncompatibilityMatrices.m\>\""}], "]"}]], "Input",
 CellChangeTimes->{{3.71655455498486*^9, 3.7165545557360888`*^9}, 
   3.716555206341774*^9, 3.716555530237033*^9, {3.7174254002183228`*^9, 
   3.717425404219254*^9}, {3.7182060665901117`*^9, 3.718206079786851*^9}, {
   3.718206608954377*^9, 3.718206609642254*^9}, {3.720200588570107*^9, 
   3.72020058906849*^9}},ExpressionUUID->"01de94af-2a11-4ddd-9a9b-\
11cf4c10387e"],

Cell[CellGroupData[{

Cell[BoxData[
 RowBox[{"Get", "[", 
  RowBox[{
   RowBox[{"NotebookDirectory", "[", "]"}], "<>", 
   "\"\<RelaxedAncestralMatrices.m\>\""}], "]"}]], "Input",ExpressionUUID->\
"51bd8eaa-e2bf-4807-8c67-103d3a139bb7"],

Cell[BoxData[
 RowBox[{"{", 
  RowBox[{
   RowBox[{"{", 
    RowBox[{
    "0", ",", "1", ",", "1", ",", "0", ",", "1", ",", "1", ",", "0", ",", "0",
      ",", "1", ",", "1"}], "}"}], ",", 
   RowBox[{"{", 
    RowBox[{
    "1", ",", "0", ",", "1", ",", "1", ",", "0", ",", "1", ",", "0", ",", "0",
      ",", "1", ",", "1"}], "}"}], ",", 
   RowBox[{"{", 
    RowBox[{
    "1", ",", "1", ",", "1", ",", "1", ",", "1", ",", "1", ",", "1", ",", "1",
      ",", "1", ",", "1"}], "}"}], ",", 
   RowBox[{"{", 
    RowBox[{
    "0", ",", "1", ",", "1", ",", "0", ",", "1", ",", "1", ",", "0", ",", "0",
      ",", "1", ",", "1"}], "}"}], ",", 
   RowBox[{"{", 
    RowBox[{
    "1", ",", "0", ",", "1", ",", "1", ",", "0", ",", "1", ",", "0", ",", "0",
      ",", "1", ",", "1"}], "}"}], ",", 
   RowBox[{"{", 
    RowBox[{
    "1", ",", "1", ",", "1", ",", "1", ",", "1", ",", "1", ",", "1", ",", "1",
      ",", "1", ",", "1"}], "}"}], ",", 
   RowBox[{"{", 
    RowBox[{
    "0", ",", "0", ",", "1", ",", "0", ",", "0", ",", "1", ",", "0", ",", "0",
      ",", "1", ",", "1"}], "}"}], ",", 
   RowBox[{"{", 
    RowBox[{
    "0", ",", "0", ",", "1", ",", "0", ",", "0", ",", "1", ",", "0", ",", "0",
      ",", "1", ",", "1"}], "}"}], ",", 
   RowBox[{"{", 
    RowBox[{
    "1", ",", "1", ",", "1", ",", "1", ",", "1", ",", "1", ",", "1", ",", "1",
      ",", "1", ",", "1"}], "}"}], ",", 
   RowBox[{"{", 
    RowBox[{
    "1", ",", "1", ",", "1", ",", "1", ",", "1", ",", "1", ",", "1", ",", "1",
      ",", "1", ",", "1"}], "}"}]}], "}"}]], "Output",
 CellChangeTimes->{{3.718206069210296*^9, 3.718206086066617*^9}, 
   3.7182067556877966`*^9, 3.718646090969021*^9, 3.7189699824867268`*^9, 
   3.72020034752634*^9, 
   3.738077930177717*^9},ExpressionUUID->"bc03b7c8-b8e6-466b-81af-\
8401b05e1ea6"]
}, Open  ]],

Cell[BoxData[{
 RowBox[{
  RowBox[{"trees", "=", 
   RowBox[{"{", 
    RowBox[{
    "\"\<(S1,S2)S3 int\>\"", ",", " ", "\"\<(S1,S2)S3 anc\>\"", ",", " ", 
     "\"\<(S2,S3)S1\>\"", ",", "\"\<(S1,S3)S2\>\""}], "}"}]}], 
  ";"}], "\[IndentingNewLine]", 
 RowBox[{
  RowBox[{"tree$probabilities", " ", "=", " ", 
   RowBox[{"{", 
    RowBox[{
     RowBox[{"1", "-", 
      RowBox[{"E", "^", 
       RowBox[{"-", 
        SubscriptBox["t", "2"]}]}]}], ",", 
     RowBox[{
      RowBox[{"E", "^", 
       RowBox[{"-", 
        SubscriptBox["t", "2"]}]}], "/", "3"}], ",", 
     RowBox[{
      RowBox[{"E", "^", 
       RowBox[{"-", 
        SubscriptBox["t", "2"]}]}], "/", "3"}], ",", 
     RowBox[{
      RowBox[{"E", "^", 
       RowBox[{"-", 
        SubscriptBox["t", "2"]}]}], "/", "3"}]}], "}"}]}], ";"}]}], "Input",
 CellChangeTimes->{{3.7155341060374413`*^9, 3.7155342371180143`*^9}, {
  3.715603335451572*^9, 
  3.7156033358673477`*^9}},ExpressionUUID->"b34d289c-ed61-4dce-9a2d-\
1290e2de00cc"],

Cell[BoxData[{
 RowBox[{
  RowBox[{
   RowBox[{"BranchLength", "[", "\"\<(S1,S2)S3 int\>\"", "]"}], "=", 
   RowBox[{"{", 
    RowBox[{
     SubscriptBox["t", "1"], ",", 
     RowBox[{"q", "[", 
      SubscriptBox["t", "2"], "]"}], ",", 
     SubscriptBox["t", "1"], ",", 
     RowBox[{"q", "[", 
      SubscriptBox["t", "2"], "]"}], ",", 
     SubscriptBox["t", "1"], ",", 
     SubscriptBox["t", "2"], ",", "1", ",", 
     RowBox[{
      SubscriptBox["t", "2"], "-", 
      RowBox[{"q", "[", 
       SubscriptBox["t", "2"], "]"}]}], ",", "1"}], "}"}]}], 
  ";"}], "\[IndentingNewLine]", 
 RowBox[{
  RowBox[{
   RowBox[{"BranchLength", "[", "\"\<(S1,S2)S3 anc\>\"", "]"}], "=", 
   RowBox[{"{", 
    RowBox[{
     SubscriptBox["t", "1"], ",", 
     SubscriptBox["t", "2"], ",", 
     RowBox[{"1", "/", "3"}], ",", 
     SubscriptBox["t", "1"], ",", 
     SubscriptBox["t", "2"], ",", 
     RowBox[{"1", "/", "3"}], ",", 
     SubscriptBox["t", "1"], ",", 
     SubscriptBox["t", "2"], ",", 
     RowBox[{"4", "/", "3"}], ",", "1"}], "}"}]}], 
  ";"}], "\[IndentingNewLine]", 
 RowBox[{
  RowBox[{
   RowBox[{"BranchLength", "[", "\"\<(S2,S3)S1\>\"", "]"}], "=", 
   RowBox[{"{", 
    RowBox[{
     SubscriptBox["t", "1"], ",", 
     SubscriptBox["t", "2"], ",", 
     RowBox[{"4", "/", "3"}], ",", 
     SubscriptBox["t", "1"], ",", 
     SubscriptBox["t", "2"], ",", 
     RowBox[{"1", "/", "3"}], ",", 
     SubscriptBox["t", "1"], ",", 
     SubscriptBox["t", "2"], ",", 
     RowBox[{"1", "/", "3"}], ",", "1"}], "}"}]}], 
  ";"}], "\[IndentingNewLine]", 
 RowBox[{
  RowBox[{
   RowBox[{"BranchLength", "[", "\"\<(S1,S3)S2\>\"", "]"}], "=", 
   RowBox[{"{", 
    RowBox[{
     SubscriptBox["t", "1"], ",", 
     SubscriptBox["t", "2"], ",", 
     RowBox[{"1", "/", "3"}], ",", 
     SubscriptBox["t", "1"], ",", 
     SubscriptBox["t", "2"], ",", 
     RowBox[{"4", "/", "3"}], ",", 
     SubscriptBox["t", "1"], ",", 
     SubscriptBox["t", "2"], ",", 
     RowBox[{"1", "/", "3"}], ",", "1"}], "}"}]}], ";"}]}], "Input",
 CellChangeTimes->{{3.7155290628439407`*^9, 3.715529121507901*^9}, {
  3.7156033196128063`*^9, 
  3.715603325075595*^9}},ExpressionUUID->"459ceee5-0656-4fa9-8d43-\
58ba29a72ad4"],

Cell[BoxData[
 RowBox[{
  RowBox[{"ParseMatrix", "[", 
   RowBox[{"treematrix_", ",", "incompatibility_"}], "]"}], ":=", 
  RowBox[{"Boole", "[", 
   RowBox[{"Map", "[", 
    RowBox[{
     RowBox[{
      RowBox[{"SameQ", "[", 
       RowBox[{"#", ",", "incompatibility"}], "]"}], "&"}], ",", 
     RowBox[{"MR", "[", "treematrix", "]"}], ",", 
     RowBox[{"{", "2", "}"}]}], "]"}], "]"}]}]], "Input",
 CellChangeTimes->{{3.715530567270542*^9, 3.715530649822016*^9}, 
   3.7165556250831423`*^9},ExpressionUUID->"a7e1802e-9b69-4393-9f99-\
b7b7b132437a"],

Cell[BoxData[
 RowBox[{
  RowBox[{"GetBranchProducts", "[", 
   RowBox[{"tree1_", ",", "tree2_", ",", "incompatibility_"}], "]"}], ":=", 
  RowBox[{"If", "[", 
   RowBox[{
    RowBox[{"MatrixQ", "[", 
     RowBox[{"MR", "[", 
      RowBox[{"StringJoin", "[", 
       RowBox[{"tree1", ",", "\"\<;\>\"", ",", "tree2"}], "]"}], "]"}], "]"}],
     ",", "\[IndentingNewLine]", 
    RowBox[{"Simplify", "[", 
     RowBox[{
      RowBox[{"BranchLength", "[", "tree1", "]"}], ".", 
      RowBox[{"ParseMatrix", "[", 
       RowBox[{
        RowBox[{"StringJoin", "[", 
         RowBox[{"tree1", ",", "\"\<;\>\"", ",", "tree2"}], "]"}], ",", 
        "incompatibility"}], "]"}], ".", 
      RowBox[{"BranchLength", "[", "tree2", "]"}]}], "]"}], ",", 
    "\[IndentingNewLine]", 
    RowBox[{"Simplify", "[", 
     RowBox[{
      RowBox[{"BranchLength", "[", "tree2", "]"}], ".", 
      RowBox[{"ParseMatrix", "[", 
       RowBox[{
        RowBox[{"StringJoin", "[", 
         RowBox[{"tree2", ",", "\"\<;\>\"", ",", "tree1"}], "]"}], ",", 
        "incompatibility"}], "]"}], ".", 
      RowBox[{"BranchLength", "[", "tree1", "]"}]}], "]"}]}], 
   "]"}]}]], "Input",
 CellChangeTimes->{{3.715531244593793*^9, 3.715531254947301*^9}, {
   3.715531292203744*^9, 3.715531422195519*^9}, {3.71553145311537*^9, 
   3.7155314568591957`*^9}, {3.715532683422241*^9, 3.715532744981135*^9}, 
   3.715532933685031*^9, {3.715601221702592*^9, 3.715601222318338*^9}, {
   3.715616046870816*^9, 3.715616048309846*^9}, {3.717426903012731*^9, 
   3.717426940835163*^9}, {3.717426977954688*^9, 3.717427028498457*^9}, 
   3.7182062127484245`*^9},ExpressionUUID->"823a80dd-b4c8-4e53-a975-\
867fc1b398e3"],

Cell[BoxData[
 RowBox[{
  RowBox[{"GetBranchProducts$AncOnly", "[", 
   RowBox[{"tree1_", ",", "tree2_", ",", "incompatibility_"}], "]"}], ":=", 
  RowBox[{"If", "[", 
   RowBox[{
    RowBox[{"MatrixQ", "[", 
     RowBox[{"MR", "[", 
      RowBox[{"StringJoin", "[", 
       RowBox[{"tree1", ",", "\"\<;\>\"", ",", "tree2"}], "]"}], "]"}], "]"}],
     ",", "\[IndentingNewLine]", 
    RowBox[{"Simplify", "[", 
     RowBox[{
      RowBox[{"BranchLength", "[", "tree1", "]"}], ".", "\[IndentingNewLine]", 
      RowBox[{"(", 
       RowBox[{
        RowBox[{"ParseMatrix", "[", 
         RowBox[{
          RowBox[{"StringJoin", "[", 
           RowBox[{"tree1", ",", "\"\<;\>\"", ",", "tree2"}], "]"}], ",", 
          "incompatibility"}], "]"}], "*", 
        RowBox[{"RDA", "[", 
         RowBox[{"StringJoin", "[", 
          RowBox[{"tree1", ",", "\"\<;\>\"", ",", "tree2"}], "]"}], "]"}]}], 
       ")"}], ".", "\[IndentingNewLine]", 
      RowBox[{"BranchLength", "[", "tree2", "]"}]}], "]"}], ",", 
    "\[IndentingNewLine]", 
    RowBox[{"Simplify", "[", 
     RowBox[{
      RowBox[{"BranchLength", "[", "tree2", "]"}], ".", "\[IndentingNewLine]", 
      RowBox[{"(", 
       RowBox[{
        RowBox[{"ParseMatrix", "[", 
         RowBox[{
          RowBox[{"StringJoin", "[", 
           RowBox[{"tree2", ",", "\"\<;\>\"", ",", "tree1"}], "]"}], ",", 
          "incompatibility"}], "]"}], "*", 
        RowBox[{"RDA", "[", 
         RowBox[{"StringJoin", "[", 
          RowBox[{"tree2", ",", "\"\<;\>\"", ",", "tree1"}], "]"}], "]"}]}], 
       ")"}], ".", "\[IndentingNewLine]", 
      RowBox[{"BranchLength", "[", "tree1", "]"}]}], "]"}]}], 
   "]"}]}]], "Input",
 CellChangeTimes->{{3.717427282716234*^9, 3.717427291993689*^9}, 
   3.7182062139623537`*^9},ExpressionUUID->"90380a5e-de21-45ba-ab2a-\
b7073c2b08be"],

Cell[BoxData[
 RowBox[{
  RowBox[{"ParseAMatrix", "[", 
   RowBox[{"treematrix_", ",", " ", "incompatibility_"}], "]"}], ":=", 
  "\[IndentingNewLine]", 
  RowBox[{
   RowBox[{"Boole", "[", 
    RowBox[{"Map", "[", 
     RowBox[{
      RowBox[{
       RowBox[{"Not", "[", "#", "]"}], "&"}], ",", 
      RowBox[{"PossibleZeroQ", "[", 
       RowBox[{"AM", "[", "treematrix", "]"}], "]"}], ",", 
      RowBox[{"{", "2", "}"}]}], "]"}], "]"}], "*", "\[IndentingNewLine]", 
   RowBox[{"Boole", "[", 
    RowBox[{"Map", "[", 
     RowBox[{
      RowBox[{
       RowBox[{"SameQ", "[", 
        RowBox[{"#", ",", "incompatibility"}], "]"}], "&"}], ",", 
      RowBox[{"MR", "[", "treematrix", "]"}], ",", 
      RowBox[{"{", "2", "}"}]}], "]"}], "]"}]}]}]], "Input",
 CellChangeTimes->{{3.716558323934476*^9, 3.716558366262237*^9}, {
  3.7165587060125523`*^9, 3.716558733180409*^9}, {3.71655887723639*^9, 
  3.716558893220861*^9}},ExpressionUUID->"38f0ae00-5ce1-4386-a3bd-\
50048aa82a75"],

Cell[BoxData[
 RowBox[{
  RowBox[{"CullDerivedAncestralProducts", "[", 
   RowBox[{"tree1_", ",", "tree2_", ",", "incompatibility_"}], "]"}], ":=", 
  "\[IndentingNewLine]", 
  RowBox[{"If", "[", 
   RowBox[{
    RowBox[{"MatrixQ", "[", 
     RowBox[{"AM", "[", 
      RowBox[{"StringJoin", "[", 
       RowBox[{"tree1", ",", "\"\<;\>\"", ",", "tree2"}], "]"}], "]"}], "]"}],
     ",", "\[IndentingNewLine]", 
    RowBox[{"Simplify", "[", 
     RowBox[{
      RowBox[{"BranchLength", "[", "tree1", "]"}], ".", 
      RowBox[{"ParseAMatrix", "[", 
       RowBox[{
        RowBox[{"StringJoin", "[", 
         RowBox[{"tree1", ",", "\"\<;\>\"", ",", "tree2"}], "]"}], ",", 
        "incompatibility"}], "]"}], ".", 
      RowBox[{"BranchLength", "[", "tree2", "]"}]}], "]"}], ",", 
    "\[IndentingNewLine]", 
    RowBox[{"Simplify", "[", 
     RowBox[{
      RowBox[{"BranchLength", "[", "tree2", "]"}], ".", 
      RowBox[{"ParseAMatrix", "[", 
       RowBox[{
        RowBox[{"StringJoin", "[", 
         RowBox[{"tree2", ",", "\"\<;\>\"", ",", "tree1"}], "]"}], ",", 
        "incompatibility"}], "]"}], ".", 
      RowBox[{"BranchLength", "[", "tree1", "]"}]}], "]"}]}], 
   "]"}]}]], "Input",
 CellChangeTimes->{{3.716555854639716*^9, 3.716555874106309*^9}, {
   3.7165566600708847`*^9, 3.716556663502034*^9}, {3.716557795513228*^9, 
   3.7165578991522703`*^9}, {3.71655837439153*^9, 3.716558404813919*^9}, 
   3.7165590172040997`*^9, {3.716559051563157*^9, 3.716559059283763*^9}, {
   3.7165594200254107`*^9, 
   3.716559424017187*^9}},ExpressionUUID->"f079cb73-e3ce-4ba0-9a03-\
9a9754a17836"],

Cell[BoxData[
 RowBox[{
  RowBox[{"CullDerivedAncestralProducts$AncOnly", "[", 
   RowBox[{"tree1_", ",", "tree2_", ",", "incompatibility_"}], "]"}], ":=", 
  "\[IndentingNewLine]", 
  RowBox[{"If", "[", 
   RowBox[{
    RowBox[{"MatrixQ", "[", 
     RowBox[{"AM", "[", 
      RowBox[{"StringJoin", "[", 
       RowBox[{"tree1", ",", "\"\<;\>\"", ",", "tree2"}], "]"}], "]"}], "]"}],
     ",", "\[IndentingNewLine]", 
    RowBox[{"Simplify", "[", 
     RowBox[{
      RowBox[{"BranchLength", "[", "tree1", "]"}], ".", 
      RowBox[{"(", 
       RowBox[{
        RowBox[{"ParseAMatrix", "[", 
         RowBox[{
          RowBox[{"StringJoin", "[", 
           RowBox[{"tree1", ",", "\"\<;\>\"", ",", "tree2"}], "]"}], ",", 
          "incompatibility"}], "]"}], "*", "\[IndentingNewLine]", 
        RowBox[{"RDA", "[", 
         RowBox[{"StringJoin", "[", 
          RowBox[{"tree1", ",", "\"\<;\>\"", ",", "tree2"}], "]"}], "]"}]}], 
       ")"}], ".", 
      RowBox[{"BranchLength", "[", "tree2", "]"}]}], "]"}], ",", 
    "\[IndentingNewLine]", 
    RowBox[{"Simplify", "[", 
     RowBox[{
      RowBox[{"BranchLength", "[", "tree2", "]"}], ".", "\[IndentingNewLine]", 
      RowBox[{"(", 
       RowBox[{
        RowBox[{"ParseAMatrix", "[", 
         RowBox[{
          RowBox[{"StringJoin", "[", 
           RowBox[{"tree2", ",", "\"\<;\>\"", ",", "tree1"}], "]"}], ",", 
          "incompatibility"}], "]"}], "*", "\[IndentingNewLine]", 
        RowBox[{"RDA", "[", 
         RowBox[{"StringJoin", "[", 
          RowBox[{"tree2", ",", "\"\<;\>\"", ",", "tree1"}], "]"}], "]"}]}], 
       ")"}], ".", 
      RowBox[{"BranchLength", "[", "tree1", "]"}]}], "]"}]}], 
   "]"}]}]], "Input",
 CellChangeTimes->{{3.717427302265985*^9, 
  3.717427353689692*^9}},ExpressionUUID->"ad697eb1-7faf-46c6-9e95-\
715d97bb9f81"],

Cell[BoxData[
 RowBox[{
  RowBox[{"AddDerivedAncestralOrdering", "[", 
   RowBox[{"tree1_", ",", "tree2_", ",", "incompatibility_"}], "]"}], ":=", 
  "\[IndentingNewLine]", 
  RowBox[{"If", "[", 
   RowBox[{
    RowBox[{"MatrixQ", "[", 
     RowBox[{"AM", "[", 
      RowBox[{"StringJoin", "[", 
       RowBox[{"tree1", ",", "\"\<;\>\"", ",", "tree2"}], "]"}], "]"}], "]"}],
     ",", "\[IndentingNewLine]", 
    RowBox[{"Total", "[", "\[IndentingNewLine]", 
     RowBox[{
      RowBox[{
       RowBox[{"ParseAMatrix", "[", 
        RowBox[{
         RowBox[{"StringJoin", "[", 
          RowBox[{"tree1", ",", "\"\<;\>\"", ",", "tree2"}], "]"}], ",", 
         "incompatibility"}], "]"}], "*", "\[IndentingNewLine]", 
       RowBox[{"AM", "[", 
        RowBox[{"StringJoin", "[", 
         RowBox[{"tree1", ",", "\"\<;\>\"", ",", "tree2"}], "]"}], "]"}]}], 
      ",", "2"}], "]"}], ",", "\[IndentingNewLine]", 
    RowBox[{"Total", "[", "\[IndentingNewLine]", 
     RowBox[{
      RowBox[{
       RowBox[{"ParseAMatrix", "[", 
        RowBox[{
         RowBox[{"StringJoin", "[", 
          RowBox[{"tree2", ",", "\"\<;\>\"", ",", "tree1"}], "]"}], ",", 
         "incompatibility"}], "]"}], "*", "\[IndentingNewLine]", 
       RowBox[{"AM", "[", 
        RowBox[{"StringJoin", "[", 
         RowBox[{"tree2", ",", "\"\<;\>\"", ",", "tree1"}], "]"}], "]"}]}], 
      ",", "2"}], "]"}]}], "]"}]}]], "Input",
 CellChangeTimes->{{3.716559359048913*^9, 3.7165593631003647`*^9}, {
  3.716559393977119*^9, 3.716559497665626*^9}, {3.7165596093531446`*^9, 
  3.7165596642166777`*^9}},ExpressionUUID->"c5533c5a-ddb5-4d97-8962-\
3c0aef727da7"],

Cell[BoxData[
 RowBox[{
  RowBox[{"AddDerivedAncestralOrdering$AncOnly", "[", 
   RowBox[{"tree1_", ",", "tree2_", ",", "incompatibility_"}], "]"}], ":=", 
  "\[IndentingNewLine]", 
  RowBox[{"If", "[", 
   RowBox[{
    RowBox[{"MatrixQ", "[", 
     RowBox[{"AM", "[", 
      RowBox[{"StringJoin", "[", 
       RowBox[{"tree1", ",", "\"\<;\>\"", ",", "tree2"}], "]"}], "]"}], "]"}],
     ",", "\[IndentingNewLine]", 
    RowBox[{"Total", "[", "\[IndentingNewLine]", 
     RowBox[{
      RowBox[{
       RowBox[{"RDA", "[", 
        RowBox[{"StringJoin", "[", 
         RowBox[{"tree1", ",", "\"\<;\>\"", ",", "tree2"}], "]"}], "]"}], "*", 
       RowBox[{"ParseAMatrix", "[", 
        RowBox[{
         RowBox[{"StringJoin", "[", 
          RowBox[{"tree1", ",", "\"\<;\>\"", ",", "tree2"}], "]"}], ",", 
         "incompatibility"}], "]"}], "*", "\[IndentingNewLine]", 
       RowBox[{"AM", "[", 
        RowBox[{"StringJoin", "[", 
         RowBox[{"tree1", ",", "\"\<;\>\"", ",", "tree2"}], "]"}], "]"}]}], 
      ",", "2"}], "]"}], ",", "\[IndentingNewLine]", 
    RowBox[{"Total", "[", "\[IndentingNewLine]", 
     RowBox[{
      RowBox[{
       RowBox[{"RDA", "[", 
        RowBox[{"StringJoin", "[", 
         RowBox[{"tree2", ",", "\"\<;\>\"", ",", "tree1"}], "]"}], "]"}], "*",
        "\[IndentingNewLine]", 
       RowBox[{"ParseAMatrix", "[", 
        RowBox[{
         RowBox[{"StringJoin", "[", 
          RowBox[{"tree2", ",", "\"\<;\>\"", ",", "tree1"}], "]"}], ",", 
         "incompatibility"}], "]"}], "*", "\[IndentingNewLine]", 
       RowBox[{"AM", "[", 
        RowBox[{"StringJoin", "[", 
         RowBox[{"tree2", ",", "\"\<;\>\"", ",", "tree1"}], "]"}], "]"}]}], 
      ",", "2"}], "]"}]}], "]"}]}]], "Input",
 CellChangeTimes->{{3.717427363104793*^9, 
  3.717427405513569*^9}},ExpressionUUID->"ed273d4a-b0a0-4668-a64e-\
6a85ab608648"],

Cell[BoxData[{
 RowBox[{
  RowBox[{
   RowBox[{
    SubscriptBox["f", "v"], "[", "x_", "]"}], "=", 
   RowBox[{
    RowBox[{"E", "^", 
     RowBox[{"-", "x"}]}], "/", 
    RowBox[{"(", 
     RowBox[{"1", "-", 
      RowBox[{"E", "^", 
       RowBox[{"-", "t2"}]}]}], ")"}]}]}], ";"}], "\n", 
 RowBox[{
  RowBox[{
   RowBox[{"f\[Tau]", "[", "t_", "]"}], "=", 
   RowBox[{"Simplify", "[", 
    RowBox[{
     RowBox[{"Limit", "[", 
      RowBox[{
       RowBox[{"Integrate", "[", 
        RowBox[{
         RowBox[{
          RowBox[{
           SubscriptBox["f", "v"], "[", "x", "]"}], "/", 
          RowBox[{"(", 
           RowBox[{"t2", "-", "x"}], ")"}]}], ",", "x"}], "]"}], ",", 
       RowBox[{"x", "\[Rule]", "t"}]}], "]"}], "-", 
     RowBox[{"Limit", "[", 
      RowBox[{
       RowBox[{"Integrate", "[", 
        RowBox[{
         RowBox[{
          RowBox[{
           SubscriptBox["f", "v"], "[", "x", "]"}], "/", 
          RowBox[{"(", 
           RowBox[{"t2", "-", "x"}], ")"}]}], ",", "x"}], "]"}], ",", 
       RowBox[{"x", "\[Rule]", "0"}]}], "]"}]}], "]"}]}], ";"}], "\n", 
 RowBox[{
  RowBox[{
   RowBox[{"g", "[", "t2_", "]"}], "=", 
   RowBox[{"FullSimplify", "[", 
    RowBox[{
     RowBox[{"Integrate", "[", 
      RowBox[{
       RowBox[{"t", "*", 
        RowBox[{
         SubscriptBox["f", "v"], "[", "t", "]"}], "*", 
        RowBox[{"Integrate", "[", 
         RowBox[{
          RowBox[{"f\[Tau]", "[", "x", "]"}], ",", 
          RowBox[{"{", 
           RowBox[{"x", ",", "t", ",", "t2"}], "}"}]}], "]"}]}], ",", 
       RowBox[{"{", 
        RowBox[{"t", ",", "0", ",", "t2"}], "}"}]}], "]"}], "+", 
     "\[IndentingNewLine]", 
     RowBox[{"Integrate", "[", 
      RowBox[{
       RowBox[{"t", "*", 
        RowBox[{"f\[Tau]", "[", "t", "]"}], "*", 
        RowBox[{"Integrate", "[", 
         RowBox[{
          RowBox[{
           SubscriptBox["f", "v"], "[", "x", "]"}], ",", 
          RowBox[{"{", 
           RowBox[{"x", ",", "t", ",", "t2"}], "}"}]}], "]"}]}], ",", 
       RowBox[{"{", 
        RowBox[{"t", ",", "0", ",", "t2"}], "}"}]}], "]"}]}], "]"}]}], 
  ";"}], "\[IndentingNewLine]", 
 RowBox[{
  RowBox[{
   RowBox[{"q", "[", "x_", "]"}], ":=", 
   RowBox[{"1", "-", 
    RowBox[{"(", 
     RowBox[{"x", "/", 
      RowBox[{"(", 
       RowBox[{
        RowBox[{"E", "^", "x"}], "-", "1"}], ")"}]}], ")"}]}]}], 
  ";"}]}], "Input",
 CellChangeTimes->{{3.7165552177980223`*^9, 3.7165553103185167`*^9}, {
  3.716555568204812*^9, 
  3.7165555687395687`*^9}},ExpressionUUID->"e55ee3f8-1d92-4c8c-8bf7-\
b5456473a27c"],

Cell[BoxData[{
 RowBox[{
  RowBox[{
   SubscriptBox["A", "1"], "=", 
   RowBox[{"1", "-", 
    RowBox[{
     RowBox[{"(", 
      RowBox[{"3", " ", 
       RowBox[{"Log", "[", "2", "]"}]}], ")"}], "/", "4"}]}]}], ";"}], "\n", 
 RowBox[{
  RowBox[{
   SubscriptBox["A", "2"], "=", 
   RowBox[{
    RowBox[{"1", "/", "2"}], " ", 
    RowBox[{"(", 
     RowBox[{
      RowBox[{"-", 
       RowBox[{"q", "[", 
        SubscriptBox["t", "2"], "]"}]}], "+", 
      SubscriptBox["t", "2"]}], ")"}], " ", 
    RowBox[{"(", 
     RowBox[{
      RowBox[{"q", "[", 
       SubscriptBox["t", "2"], "]"}], "+", 
      SubscriptBox["t", "2"]}], ")"}]}]}], ";"}], "\n", 
 RowBox[{
  RowBox[{
   SubscriptBox["A", "3"], "=", 
   RowBox[{
    RowBox[{"4", "/", "3"}], "-", 
    RowBox[{
     RowBox[{"(", 
      RowBox[{"25", " ", 
       RowBox[{"Log", "[", "2", "]"}]}], ")"}], "/", "18"}]}]}], 
  ";"}], "\n", 
 RowBox[{
  RowBox[{
   SubscriptBox["A", "4"], "=", 
   RowBox[{
    RowBox[{"1", "/", "9"}], " ", 
    RowBox[{"(", 
     RowBox[{"3", "-", 
      RowBox[{"Log", "[", "4", "]"}]}], ")"}]}]}], ";"}], "\n", 
 RowBox[{
  RowBox[{
   SubscriptBox["A", "5"], "=", 
   RowBox[{"2", "*", 
    RowBox[{"(", 
     RowBox[{
      SubscriptBox["t", "2"], "-", 
      RowBox[{"q", "[", 
       SubscriptBox["t", "2"], "]"}]}], ")"}], "*", 
    RowBox[{"g", "[", 
     SubscriptBox["t", "2"], "]"}]}]}], ";"}], "\n", 
 RowBox[{
  RowBox[{
   SubscriptBox["A", "6"], "=", 
   RowBox[{
    RowBox[{"1", "/", "9"}], " ", 
    RowBox[{"(", 
     RowBox[{"3", "-", 
      RowBox[{"Log", "[", "2", "]"}]}], ")"}]}]}], ";"}], "\n", 
 RowBox[{
  RowBox[{
   SubscriptBox["A", "7"], "=", 
   RowBox[{
    RowBox[{"4", "/", "3"}], "-", 
    RowBox[{
     RowBox[{"(", 
      RowBox[{"77", " ", 
       RowBox[{"Log", "[", "2", "]"}]}], ")"}], "/", "72"}]}]}], 
  ";"}]}], "Input",
 CellChangeTimes->{{3.716555424613173*^9, 3.716555499830062*^9}, {
   3.7165555364997787`*^9, 3.716555537811808*^9}, 
   3.716560772204103*^9},ExpressionUUID->"5fb86808-9cfc-4d53-aeb1-\
4f998c21f564"],

Cell[BoxData[
 RowBox[{
  RowBox[{"S1xS2$MutationMatrix", " ", "=", "\[IndentingNewLine]", 
   RowBox[{
    RowBox[{"Outer", "[", 
     RowBox[{
      RowBox[{
       RowBox[{"GetBranchProducts", "[", 
        RowBox[{"##", ",", "S1xS2"}], "]"}], "&"}], ",", "trees", ",", 
      "trees"}], "]"}], "-", "\[IndentingNewLine]", 
    RowBox[{"Outer", "[", 
     RowBox[{
      RowBox[{
       RowBox[{"CullDerivedAncestralProducts", "[", 
        RowBox[{"##", ",", "S1xS2"}], "]"}], "&"}], ",", "trees", ",", 
      "trees"}], "]"}], "+", "\[IndentingNewLine]", 
    RowBox[{"Outer", "[", 
     RowBox[{
      RowBox[{
       RowBox[{"AddDerivedAncestralOrdering", "[", 
        RowBox[{"##", ",", "S1xS2"}], "]"}], "&"}], ",", "trees", ",", 
      "trees"}], "]"}]}]}], ";"}]], "Input",
 CellFrame->{{0, 0}, {0, 0.5}},
 CellChangeTimes->{{3.716555697971551*^9, 3.716555787172718*^9}, {
  3.716555823715095*^9, 3.716555824818344*^9}, {3.7165591888273*^9, 
  3.716559218753996*^9}, {3.7165596754799347`*^9, 3.716559704336141*^9}, {
  3.716559866184461*^9, 
  3.7165598747679577`*^9}},ExpressionUUID->"cebb8675-c278-4a97-8bf3-\
4680893ffc0c"],

Cell[BoxData[
 RowBox[{
  RowBox[{"S1xS2$TreeMatrix", "=", 
   RowBox[{"Outer", "[", 
    RowBox[{"Times", ",", "tree$probabilities", ",", "tree$probabilities"}], 
    "]"}]}], ";"}]], "Input",
 CellChangeTimes->{{3.71655970614725*^9, 3.716559725568513*^9}, {
  3.71655985865724*^9, 
  3.716559887318906*^9}},ExpressionUUID->"dac476a0-6fda-4137-a50a-\
ba35322641dd"],

Cell[BoxData[
 RowBox[{
  RowBox[{"S1xS2$PMatrix", "=", 
   RowBox[{"S1xS2$MutationMatrix", "*", "S1xS2$TreeMatrix"}]}], 
  ";"}]], "Input",
 CellChangeTimes->{{3.7165597357327623`*^9, 3.716559757680341*^9}, {
  3.7165598815120907`*^9, 
  3.7165598824388943`*^9}},ExpressionUUID->"9e8afcec-dc41-4a60-ab00-\
76a285847481"],

Cell[CellGroupData[{

Cell[BoxData[{
 RowBox[{
  RowBox[{"S1xS2$MarginalConcordant", "=", "\[IndentingNewLine]", 
   RowBox[{"Simplify", "[", 
    RowBox[{
     RowBox[{"(", 
      RowBox[{"1", "/", "2"}], ")"}], 
     RowBox[{"(", 
      RowBox[{
       RowBox[{"Total", "[", 
        RowBox[{"S1xS2$PMatrix", "[", 
         RowBox[{"[", "1", "]"}], "]"}], "]"}], "+", 
       RowBox[{"Total", "[", 
        RowBox[{"S1xS2$PMatrix", "[", 
         RowBox[{"[", "2", "]"}], "]"}], "]"}], "+", "\[IndentingNewLine]", 
       RowBox[{"Total", "[", 
        RowBox[{"S1xS2$PMatrix", "[", 
         RowBox[{"[", 
          RowBox[{"All", ",", "1"}], "]"}], "]"}], "]"}], "+", 
       RowBox[{"Total", "[", 
        RowBox[{"S1xS2$PMatrix", "[", 
         RowBox[{"[", 
          RowBox[{"All", ",", "2"}], "]"}], "]"}], "]"}]}], ")"}]}], "]"}]}], 
  ";"}], "\[IndentingNewLine]", 
 RowBox[{
  RowBox[{"S1xS2$MarginalDiscordant", "=", "\[IndentingNewLine]", 
   RowBox[{"Simplify", "[", 
    RowBox[{
     RowBox[{"(", 
      RowBox[{"1", "/", "2"}], ")"}], 
     RowBox[{"(", 
      RowBox[{
       RowBox[{"Total", "[", 
        RowBox[{"S1xS2$PMatrix", "[", 
         RowBox[{"[", "3", "]"}], "]"}], "]"}], "+", 
       RowBox[{"Total", "[", 
        RowBox[{"S1xS2$PMatrix", "[", 
         RowBox[{"[", "4", "]"}], "]"}], "]"}], "+", "\[IndentingNewLine]", 
       RowBox[{"Total", "[", 
        RowBox[{"S1xS2$PMatrix", "[", 
         RowBox[{"[", 
          RowBox[{"All", ",", "3"}], "]"}], "]"}], "]"}], "+", 
       RowBox[{"Total", "[", 
        RowBox[{"S1xS2$PMatrix", "[", 
         RowBox[{"[", 
          RowBox[{"All", ",", "4"}], "]"}], "]"}], "]"}]}], ")"}]}], "]"}]}], 
  ";"}]}], "Input",ExpressionUUID->"365443f1-aeb9-4095-b512-24c154fa4fda"],

Cell[BoxData["$Aborted"], "Output",
 CellChangeTimes->{
  3.720200524253212*^9},ExpressionUUID->"177078b3-1779-4a59-963a-\
b8f02d678986"],

Cell[BoxData["$Aborted"], "Output",
 CellChangeTimes->{
  3.720200565616947*^9},ExpressionUUID->"e2204067-a39c-44b8-9ef0-\
4e4427d0b0bf"]
}, Open  ]],

Cell[CellGroupData[{

Cell[BoxData[
 RowBox[{"S1xS2$ConcordanceRatio", "=", 
  RowBox[{"FullSimplify", "[", 
   RowBox[{"S1xS2$MarginalConcordant", " ", "/", " ", 
    RowBox[{"(", 
     RowBox[{
     "S1xS2$MarginalConcordant", " ", "+", " ", "S1xS2$MarginalDiscordant"}], 
     ")"}]}], "]"}]}]], "Input",ExpressionUUID->"44046402-0600-4840-84b8-\
34716bb5d634"],

Cell[BoxData[
 FractionBox[
  RowBox[{
   RowBox[{
    RowBox[{"-", "4"}], " ", 
    RowBox[{"Log", "[", "2", "]"}]}], "+", 
   RowBox[{"324", " ", 
    SuperscriptBox["\[ExponentialE]", 
     RowBox[{"2", " ", 
      SubscriptBox["t", "2"]}]], " ", 
    SuperscriptBox[
     RowBox[{"(", 
      RowBox[{"1", "+", 
       SubscriptBox["t", "1"]}], ")"}], "2"]}], "-", 
   RowBox[{"72", " ", 
    SuperscriptBox["\[ExponentialE]", 
     SubscriptBox["t", "2"]], " ", 
    RowBox[{"(", 
     RowBox[{"1", "+", 
      SubscriptBox["t", "1"]}], ")"}], " ", 
    RowBox[{"(", 
     RowBox[{"4", "+", 
      RowBox[{"3", " ", 
       SubscriptBox["t", "1"]}], "+", 
      RowBox[{"3", " ", 
       SubscriptBox["t", "2"]}]}], ")"}]}]}], 
  RowBox[{
   RowBox[{"-", "36"}], "-", 
   RowBox[{"93", " ", 
    RowBox[{"Log", "[", "2", "]"}]}], "+", 
   RowBox[{"324", " ", 
    SuperscriptBox["\[ExponentialE]", 
     RowBox[{"2", " ", 
      SubscriptBox["t", "2"]}]], " ", 
    SuperscriptBox[
     RowBox[{"(", 
      RowBox[{"1", "+", 
       SubscriptBox["t", "1"]}], ")"}], "2"]}]}]]], "Output",
 CellChangeTimes->{3.7165597820650454`*^9, 3.717425344621728*^9, 
  3.717425620581002*^9, 3.7182067663190145`*^9, 3.718646125645829*^9, 
  3.718970015224223*^9},ExpressionUUID->"5397e9ef-dcfd-4530-b2ff-\
acceea737550"]
}, Open  ]],

Cell[CellGroupData[{

Cell[BoxData[
 RowBox[{"ContourPlot", "[", 
  RowBox[{
   RowBox[{"S1xS2$ConcordanceRatio", "/", 
    RowBox[{"(", 
     RowBox[{"1", "-", 
      FractionBox[
       RowBox[{"2", " ", 
        SuperscriptBox["\[ExponentialE]", 
         RowBox[{"-", 
          SubscriptBox["t", "2"]}]]}], "3"]}], ")"}]}], ",", 
   RowBox[{"{", 
    RowBox[{
     SubscriptBox["t", "2"], ",", "0", ",", "3"}], "}"}], ",", 
   RowBox[{"{", 
    RowBox[{
     SubscriptBox["t", "1"], ",", "0", ",", "3"}], "}"}], ",", 
   RowBox[{"PlotLegends", "\[Rule]", "Automatic"}], ",", 
   "\[IndentingNewLine]", 
   RowBox[{"Contours", "\[Rule]", 
    RowBox[{"{", 
     RowBox[{
     "0.55", ",", "0.65", ",", "0.75", ",", "0.85", ",", "0.95", ",", "1", 
      ",", "1.05", ",", "1.15", ",", "1.25", ",", "1.35", ",", "1.45"}], 
     "}"}]}], ",", "\[IndentingNewLine]", 
   RowBox[{"ColorFunctionScaling", "\[Rule]", "False"}], ",", 
   "\[IndentingNewLine]", 
   RowBox[{"ColorFunction", "\[Rule]", 
    RowBox[{"ColorData", "[", 
     RowBox[{"{", 
      RowBox[{"\"\<ThermometerColors\>\"", ",", 
       RowBox[{"{", 
        RowBox[{"1.6", ",", "0.4"}], "}"}]}], "}"}], "]"}]}]}], 
  "]"}]], "Input",
 CellChangeTimes->{
  3.717779972920013*^9, {3.718323420589341*^9, 3.7183234217143*^9}, {
   3.7183234933652697`*^9, 3.7183235150997295`*^9}, 3.718324267049342*^9, 
   3.718324384990502*^9, 
   3.718324535954815*^9},ExpressionUUID->"c5c17d68-2715-4af3-87de-\
691b911df8d6"],

Cell[BoxData[
 TemplateBox[{GraphicsBox[
    GraphicsComplexBox[CompressedData["
1:eJx1Wwlcjdn7v3Xv7WbJljUh0sgaYylRz5uxVSbZoxTZIjT2bYgs0ZjIki1D
pvIjS0hFSERotFCprvZF2rvd9u3f3/Wc93PO5X58Pqfv+573nPMs5/s8ZzHQ
0WXuKlWBQDBFJBD8f8n+pCEb2v7FAI2lBA82P9X2L495X0zwt9eDK5n6coJb
v/1qCU779n0jwQ+/dddC8Mxv7alwiBXDUSVY0b6I4G/VzdUIVvzUGczL+eNS
SjDKS78vJhjlpevLCUZ5EaO8iFFexCgvYpSXbl9EMMpL202dwbwdfywnX9Ly
Shl5pYy8UkZeKSOvlJFXysgrZeSVMvJKGXmljLxSRl5lP/2xHXk52RLlRYzy
0vXkBKO8iFFexCgvYpQXMcpLty8iGOWl5506g/l5+GM/lSrJRb/nS9q+xYx9
ixn7FjP2LWbsW8zYt5ixbzFj32LGvsWMfZV55sfzUKpkN1YuxGyJ8iJGeRGj
vIhRXsQoL2KUl25fRDDKS/OmOoN5Hv0xz0iV/JK1GysXXZ8vaX+WM/4sZ/xZ
zviznPFnOePPcsaf5Yw/K8eJH/OoVGnesX7J2o2VCzFboryIUV7EKC9ilJdu
X0QwykvHPXUG83EQ5WV5k+UVdt6xfsnajZULMVuivIhRXsQoL92+iGCUl47r
6tzP4jzKy8YFljdZXmHnHeuXrN1YuRCzJcqLGOWl2xcRjPLSeYs697M8BuVl
4x4bF1jeZHmFnXesX7J2Y+VCzJYoL92+iGCUl87L1Lmf5WkoLxvX2bjHxgWW
N1leYecd65es3Vi5ELMlyosY5UWM8tKYz0NpfhYp5TE0P4uU4iAbJ1geZXmG
nYesn7J2ZOVkS5qfRUReGvN5NspLY6lS3sLGdTbusXGB5U2WV9h5x/olazdW
LsRsifLSGH9sXs3mnWxexuYtbFxn4x4bF1jeZHmFnXesX7J2Y+VSVyoV4w0H
LFFyxIrxSzj6vfJ3WA+/R/yzkm2H/Y4dBztuelyBgKVC/p8/Z0u6H74e+5zt
n+1HQP3UlZ7/uF9sJ5HRYzZjj0KCFfYuY7CMYIW9awhe/+2PeoIV/tNMsML/
VIgdvjUXImTsK1ayN46bLXH8iHH8iHH8NJYRjONHjONH7PXtDwHRG47/Z3pk
x8WWOB4aywhGfSHG/hGjfFhie4hx/IixPcTsONh28Puf6Y0dN+oPMf29jMzT
n/kNawe2XbbE9uj67LhljB+KOcT4PSsn7adijtUb2gHrI0b/RYzfI8bv0W+w
PmLUJz7H+ojZkvY7MfkeMT2/xOQ7xLR/SphxSEi8YecdxiWMPyxf0Hxa+RP+
YNeVvB/g9/S6g+WTGMaf2TyQ5Rc2T+L5hebbGIY/kD8TibzsvKb1VMzwklxp
3mB9Or9KZPJsnm/o9mNIv7Se+XHQPFOpNM9RDnpdw/MNbddiJZ7B53S+UMjY
h9//YXkOx0XPQ34/heVl1COdf8sY3uDzGpZvaD+LUfIzth2Wf+j1vYSjcaUS
T7J5I8s/9LqhjFlvijl2/cnyB5tns/xD52mFZD2C7xGjffA5HbdEDM+IGD/k
+QPlpOcfzz/4nvZftEsUyXuwPp2fRDH5ayLBinYSyPeIN37rSI1g7I/2P57f
ECvaTWHysBSmvWxG3gzynv4+6nu9CoJ1v5UNBCv8QJXIqWgvB7Adhf6rCFb4
kYD0g+3jdy3f9NdMsGJcX0mJ/SPGetgO26/Cj2oJRr0gZuthO9iPon0xx/aL
cii+E3GIcTz4HMeD7aC+ECv6KyB5tqKsJlgxL5oIVrQnJvkx7R8J3/stJVjR
Tx3BCvlVOPp9BikV7csIVsjVSjC2j+PG8SHGEuv9uN06gnEctNx8yX6HfooY
+8Fxon4Q0+MScvR4UP+Yp2AcVSf+gfMV+6XjK+aBsYrx2eJ8rCa8TLeLvxQy
/xT4jQK/lTD5D79upvldwqG/4vdYD+Wj56OMGY+M+BPKSftfOOmf9TNsl+Ut
lFvR3wf4/P9/lPL7Gyw/0LyI8Z/1RzGRB/lYoYdkxXf71Zh1BOZPOcy6NY/B
coLp9YVAgPMc39P5WyCT1+I+pYij2xcx6+cYoi/FV4XkOfIJPQ+KCUa7Y320
O76n43gC8VfUO80/GUx+kkHsh3qh42Uis56NIeOn9V5I2sXx0nGmhrxH/6K/
Cyd2ouNjIZM/5RF/pteVlQQjf2McwbhIv1cjGP0M66Of0etiEcFob+Rx5A86
XhYQvdN8kEL8CP2U9vscJm8rY/LFMsKDNL/WEblRn6gnWr9yZp5Xk3mIGNtB
Xkf9IEa70vrJIxjlxziDGPWF+sP37DpS0R+f56F+2RLbofcTJCRvRIz9IH8j
pnkrhujpZzxH836iEp/RvFlMMM5v1Dtimo8LGb+Qkf6Qr2m+5O2KfoDvEeP3
6Df4nua3cOJftN/UMfLVkfbo/SR8z+d/tH2jyLxF/6flTyF+iZiOayk/0XMM
wTS/5TD5TiVTn883MO7R9ubXufgeLYTzA9uh140yolfE7P4M1kc/pPNJ5fUV
vf4Rc3TezO/H4PxCO9B8xK93cB6j/yva4dcjOB9CvsfvkO/5DGKUg+Ir8l6V
tIPzHOvR8ZHneeQR2m4ZxD/occlJfbQL1kd/wfrsPhTNB9lA5+kZxH/o8ciY
OFdJMPIj6p1d19LnDYUkDtF2KiMl8gVilB/nMR2n+HU5YvQjrI/9ohyob8T0
vOH3J2ieSGTkTiH1MT7RcbeWvKf7kTHjkDP5ZjVpj+YVOcG0veuIfOx+Juqd
Xp+1ErnofbRigml/4/0E/Rr1hfOKzQvQ33FeYtzC+YLt0DygSuIRHS95nsP5
g3rF+IvfIcZ+6fHjd+pkffLtcdv6gt6PC2f2bcKBzoMCGb1JiZ5o3pUxPM/7
GX3ekMfYJUdpHqAf0/Ogmbyn9fBVaZ6iPnGeoj/hONHvaD8Uk/WVolQjGPWN
fk6Ps5mMF/WG9qf3IUXM/jufb6J+sUR/ofMpIUfvs7B5uZRgmhdFzPopkPAc
YpxXiOk4FEj8HjHdbyDRN+13hUrresQ0f/D7EThOKr6Q9UkiwTQPFQC7zqd5
s5T4C7tvQfNf3k/zDLQ36o3ed8pg8rRC0g7N97FK+050f3x+h+/p/Sc+v0D9
0XlbNbEjzif6nkop0TPaj/ZzIUfvb4iZvEBEMPoV2onOc7LJuOj4Wwu0fZXX
jYiRV2j9fWD2RxKU+Ezw/Yf+gP6JPEjHFwnJv5CX6fwthTxXjCOZ5DuUP9ry
5/F0PqbG0edrfP6G+qX9RqykT9QLbVdef+i3+JzWF7//heOj46MaeY/8WF7k
Z325pwuoBF6oHnKLv1c4fUJgefMd5fvUJQGC3pouV2DFI5sBWwr5ey5YL//C
1OfeCbGwovzuk8CmHCIPzic7g85+sfJ4sKk/YzRijvJ9aLXn68cvPR4H2V49
PQWv+PMj7GdUstlq99wcWKlesGbg/Aqij60qBb5rhvD34JKOO6ss6faV9Ntf
Y/zmq334e4COmx/67tmazawXpBD7IPFV+zD+3ORZq/eUO39VglVyesqQJuXz
mF+OTqrr3sDfC7VtMKruNLQG4gcHXBpkXkXaCb7qbTu7voLkcY9X3RZc6c3f
08FxDfcRPpBzAm7Qnw7j3oz9SubzUPFZH7Ut7D2lPFiS7z9pkaqQe32zIu+B
Jr+/iPFk/8B75rJ8Eee24/SF1XP4+z2uLmrP0/e8JfPkmsdKG4OAVHCyt026
nhENp3YeG7R3bgXofj0ToJEeBcMrg0MuRatyY8vEqd6j38GgtR1CSltyIbnG
oaV1ehoYrQ3V+XObHEYaqv7n1pAGxkWNX7bXCLj12/U/SJtSQf93zw13ur6B
0I1a7WaE54J49m8NvaMqwOdF3JGFCbngUz36rJlrC1TZmGRXpOZCaFh+ro91
ESndbLqcvsE1woiG+xY+mm153EaLSf/1zwVD//2JH9dVgK3uJINrzW151gn1
g3//LYfRnyqbQuKqoL2nQ8oGk1qQ/2kre9q+Eg77+h3KmdcIM/zlLjJ9NW5q
WJT33JGNcFPH5cXrzkUQXpI3ped7ATdS/L8w3z9F3Bwr4/SiTiqc78n2v/67
NRXeRWj3U22vxvW7VNotf7sqVz/HtuxSnphb1n79vWF734FRvoNJbUWbn5yz
Mmu+kQnmNYGdh1W/gCspPcN+sSmAgNqZRqlLbwG3zeBN1+0y2G1wp6K210Nw
6LDA74tlE3idLNLu8zoQhluapL09J+Q6R1yx+Do7AizWt+Qe0PgCXn+ctZu2
IxkcQHfDkKBqkKUPfWRSkwxRfYwz/KUqnEWvFT13unyEKXkft1YuyiTlfpNB
s2wvyODzmPtbNlzNgvKl+ybk9xJwkTvqU884ZMGQo3PXRRSWwiatHQ/mtPXT
bsY+w0NpTeC29sHnXOcvYFrQv9b9cQHI5zXcrj5bCu1KlgQ8C6qHCk9d/XFx
ZeDt6f3vyz314CjRtrw8pxzWezomjs/JgFFvlkvuq8hg6ZbPma3rZKCZHeq9
YXo93PpQPEP4XI0bazfN+WlpHehWN2SmqYm5e69ujfSKagXbs9o33DZ+gYV6
M25ebZMr3u9RuyFbhKSMylz88mJNBkyJPeG7SijmgqOGn7974yOER57r5SqR
cONTtZz/aVbhXJ0hePQgCfdy+sqj9xpUuMOWz59nDZVwWXfWlnnZsPcBEuHS
7Z2bNlrxcd17bMPFXOFVwhOuR5NH7JdEwsSGwe4Zr/n7ATF7J9T+IeDvB2A8
Trn6eerKJW9hZkCaUWsn5fsAVavb9ZXavoLSx19yU67w9wEwbzR1kEYWzj5L
8sVCQWk7w70fSDxYZypwtIhMJ/nC+C4yvejxWYQ3lt0+8WrRvRRI6bn7Rdo9
5fP5Iy/Xp1lPzYSDXa+Wi6NTlc65F+/bP+zpqFwo8LHY9NGcvTdTBnnGdrnd
jQvIeiJs6fpH1/vlgv7bk3MP/NfK5APNMO2ex6hJ/xUQvtMaZ/Ziybyv8Ncu
FXNILlE6r5/4yXHyiC0lhDcbQxfMDrpdBHbn7T1XnWsi9VCf+i4TzV895+8J
cCqHZGae5eBU/jBjvFW+0nn+s43JfWPNK8GpbHlr479pSuf3acaWzcZNVbDR
/WnojBb+XH38tuOj+4ZVE97H/Kzwt/hfYtt4Z0vqjuWlu5XP4/M8fi9sf60O
EudP6btLhT2Pl3AdPIO+Xj3An89PG2g9wXckfx6vN3ryub73GkBYtTff0IPf
P0q9mlu++1Ap0Pd4yyBgR03i3YRmeJj+Wn0MsOfzYk4SkWB+oU8LWARlWu22
UT6vL34Z2qnUl1/3DtAJCRmXKeBUNgct/5LM78OGJ+/tCfeV93Ff22q2eMer
cmKV5o4+b3LIOiJui0svgU8Wc583G7rKdOtcHfj9q457Ik6vvCPmOn+efW/U
i89k3CcvfbpsGaB8Xt+jy4l/pX0lnGTw4f5Bgfx+10o7w/v3veJhzbXgMaWu
Eu798y/Obj7J4P5xbLhzmx4th6dafb2RCJ6yzCPbTWNgtZ2B+6qBFXDYY9le
s/hX4GFpOXr6jAawt1viNsb4BVg4mfe9MOETuI4/FnzgUBUsayoOyAmqgcPT
9sUM/60KLG8FOSSbycE5ctiicxdq4PX0Tac7jCsGb27myhOLBJzlrtudVwzN
gZE9Fl/pXCfkklZ38Zvmpso9eWpUlvFazNV3thYuH1AAToLWd+Xt7kCe/+NB
o3zk0NH1kXXT2xWw7VlDaJJxEyzZbax3yvA2mI6MdFoXKuKiOm7ude3kKdDX
Cd2zxjiWlG7aD87P+qMEdvx+MF5jZxy0G/g/C/1ZdTAi4s7o+tj34B70vn/w
uHTYcnbrdU2zLLg0qODVHO8MiJ5r0jS9qwz+9TumvX9EHZROuLOq25xK+FVz
6QPrQ+/h7riTDtpJcnCa4tvhwORqUrrG+scPTlLjzrg3V6T9UwduXst1zj8s
gXa2Cxbbu7bCmqww47huYu6K1rS6yV6tELngRI8B7/MgPUhrrG6RKnfE+rBH
yYJMCHjpoRdUIeJm1f+7Zm2VKvc4cUnS1Jv8Pd1fB9+w+fMwv3/brNdhzZ4c
NW7DmqiGmBNJSue3FiEa51tz+PsRd+dGR7+cxZ8nVq/w+6Uh/zkceOWke3ov
fz9v6f3eEsFSCRe+ckwnweMaGNGltH/k0Qzo4vlQXl7ykszv92NdZ529dQ82
rh/8yWyDvE3espCAg24QlDvJcPvRKpgW0aljF19/Ege2ObimNJTGga5zfdof
3bfAOLdpjkvU/gOLHMcaf9Vg0B1Y9TvoxkG6QdjxTyeiIdVEd5i3ZRzcNB+g
GtwYCb31kl1O3G/73vBv7T9rJFxG2o5ia385TPkwckvSLQnX863fzrhr1SS/
tWupDjDZ/Rp613nNK7ybTtafh+cXOV4KzIYnby7daPWPIHEobORHf6e3MTB1
pvYo98mfQf3Yy/yT7vz57AxVLflddTGnt3pm60RJHuT90/+eSY9Qwr9+u6es
OC56CE9WO+fZzmyEuuCZzpLej/h9dNP4IyabQ6H0+NMRA4xEXKNBctYO/SCQ
h/cLi7fmz1MfaqTuWrygCD7VOC33XP4BrojXTfl1On9e2mf9hA9mc2vhRL3z
BmtpAkwwiqw67cGfj2ZWWFj+lpcGlgaaB1Iys4g+Zll/qDd4mkV4afxq3bB1
Vk9IXKmNbPhn95wkwuNB92tDi7onEfslGBRPudiYS/zv0Tp7lbXrc8Bk1WvJ
+NByEvecNvhF5ywvh4HdjiX8t6YZxJ0+Tje/yd/PXHdxfpCGt5hbs1gmg23N
8LKxa+32bvz5Y4fAF9bjaoTc5bgOuTagykXr3Yjtzwm5rXanikpUokB8Path
knYBFIgMEkYFfILqAV4Ga1dXwxq/v63f5nyCEYP3yd+dvQbZqy22lTjlwgvH
CZnddz8EX/sO+Ykfc2Gjz67yiz7x4FcYtGLtgFywVtWxdnBKgEd6i43nN+fA
9T1xZdcD+XtiR0FTPrctb1tVsz+unS1//ug6QHOd5tZqmPd47l9p3gFQm1FS
1zq9GrqM+brd/uptaCf1+megXTVUaIy/NMHxNZjZXxjxaGw19Bpeu7rg/Evo
M+/xQQ+rapi9qmHFOv8KSMw99zyjpBEi9/TdmmdXAc+/lU0QfNd+YUOumDt7
dcq8DkZN4HO0aa1lhphbuuSvukyrJkib9+R3la5fSN409PFQ0fVj+bDNq9rU
+7Iqd1OjdujmfgWgM2ax2TtHVU7NOlR/oY2IW/1X69TD9ipcmJvO2zdt/nhm
oqefa4AKt0Nr2JCIRfz91WnaC0/duiPkMkZMPuWTq8rdUD8Zq6Up5MbcSe/o
s0TEtdzSuhLxq5AL1qpZMLKTiLvOOac9a+LPJyMGr7gT/ULleynhgtWKDw06
kghNYwb4rF3A3xtwVUnOK7J+D92u2X/s95Y/bwz5vl9lr7Nz/VSDcMgxWaya
eqcQxj4ZYqkjPQurKgW1KZIiMo9x/2qWlbBn9rGtcO6J2jaLbfz9o9PvQmK6
rqyEbZO8RHdXRZB9sgnukzwe2zyCnT5Ge3Q8yiB7U07JAf13ZF9tQGBMz7X+
7/n7WVYBxn3dnsORXiJft5n1cOPcp20VDdFwujGxWXK7jsmP6yCqh0OireM7
CNffff5JivL54vap7jOsdd/CmDkdXvcbx5+3izdHdLr1WMilH9vf9O4Lf77U
Y0XQttCTqbCzfWLRgrh8sq/T+Nm0r5dRIWgJu9g6C5NI3jZ8SVGa6cU0WDHS
fmWCHX9e/35wYO+4JTXQ1ULLtColER78b++8+SbP4cNZneKbFblEjkcjdVxG
nMoFF+3LL4TmyVDWOPR8eWs2aO220s78nT+PRHmlgxOMJ2yqgPeif44eG/QR
OhmdNVk8QQ7iEXWhLeHxzLlXArx6pJvZvS2+BXpdWLinW7LS+eTl4w/D5pbL
oUfWtHV2jyvBaGiKp/+sBmjo1tG4ez8Zc89F1sbzl6z/yqmHqfu9Zk7cqsbF
n5qRJtLgzyNNrvTWFXauh3rjKeG3ItvmQ896/aM7+fPHx7otkUOyW2HVALFo
cwX//9GmF31xiGzi/7+Um4/NubJNaWRfqkUjWd9O9wNERGoddp4q4SpeTRN1
q+LPF3G/b2djxX1HfX6/T2Wp122xs4TTs/DYec+DP3/sNLaXTbS1Kle45Y9R
PU3i4cm6z/9ZRPD//wL3K+cth7l65ffg5C37nG1pbeul4myNfaltcWzvs2m7
/ubvmeD8uGkzx7en3kdIGfHUwfVIFSx/IN/X3CcDnJdd6VTjwt/zx/1N7d+D
5NtXfYD443n37Y8IuKS6mVnui9KJH5k+Tc4yu5gNwxxHTbRsiwfnTfIDftmY
D5OE7pd3BDZD++GL3mtezYfoTtM7PzpcCNdePShyqSqGgH0Cp8M7GmB2syC+
fXkJdBA/zeQss+FmzB9nvhpWgr5sttG5vlI41qQZm/9aBqdfnbv9eEMtWI7d
slK/bZ32r29ax2eH5NB1r9fuC5Nq4EJAn1HPtasgx8h0x1yzOtC0MrRIX1YM
Dh6NI8umCbgv7nqvDCMKYYp8g/Gy+W28pD/5tOWfuTB/3vJ2dpuEXGBPOzWN
h6pcvEPZsIUzxJzB51rfDcaq3AuB2bhTB9vW8abts4xz38PFrp9X+j6ScFzB
g6mmC5thQdON6Oako+BwVC4ydFLh0uq7Cl3uJkPnhoqwituVkLT8qf5swxzY
GjImrmVBK0TrJuwK7pMDlnYLlmlol8Af/l8OLWzjtXfaYQHmHZsgK+aMt57J
V7i9aerkltI8AO+/YwcZlsPBBUKz1Opq6LF71sdmUznUSKqD8zQk3OLiq5/8
PtSCZ5eEzAkdymAgLLScu6UF1l8p2aFjJeY+maaWcz4t8Mu+9NmXHgg5ly6q
F0amqHKbz+jYFHzMgjvmc/T77xNx9/od99nZOZ7sI4d839+/nT7MbMUNCfd/
6Hc0sw==
     "], {{{
        EdgeForm[], 
        RGBColor[
        0.5806155952028155, 0.1335425907216389, 0.19786499287232817`], 
        GraphicsGroupBox[{
          PolygonBox[CompressedData["
1:eJxNUjtOw0AUXO/S41wAYwkfID1KOANH4ABwhLQpkHIEd+ajAJE4CI0r4wo3
4AQXsURhN8zwRiLFaJ7fzryPd9Orm8tr75ybAgE4wccHmLk90AENUEXOrb1p
mGud6d4i44m+W3kH1fLSsxakfzWegFF6aug9V/1R/Tqd/yim9wLN5wi24AWw
QnwMPgvmy8E1cu/A0cF8MfghWJ8ePV6k/wIvgQKaDNwG874Gm5ExdexZqCbn
ZF/utwlW+06+Shpqa8W99ruFJvG2L73Us0el3vR00pzK02iHWP8pUT7X/Nzj
PtiOBfgzmHcG/gYyxDvuApTQPOufpZohVc1Bew16A6V2ZK7THbQ6G3S/nH3t
/98FtTwvNM8j+BforVaf
           "]], 
          
          PolygonBox[{{1001, 251, 475, 1002}, {948, 476, 422, 904}, {938, 463,
            17, 937}, {930, 316, 251, 804}, {942, 468, 316, 930}, {947, 475, 
           476, 948}, {935, 16, 463, 936}, {830, 544, 543, 999}, {999, 543, 
           545, 831}, {783, 399, 468, 941}, {1003, 319, 549, 1005}, {1006, 
           422, 319, 832}, {908, 17, 544, 1000}, {831, 545, 399, 895}}]}]}, {
        EdgeForm[], 
        RGBColor[
        0.7802408333333336, 0.41219316666666705`, 0.3713526666666669], 
        GraphicsGroupBox[{
          PolygonBox[CompressedData["
1:eJxFVD1vE1EQvLs9X9w5SqCEJNiKBKSkgIIQoIMAElJSUvADoKSEygYJBFL+
QQABlkgRIyVQOEgULiBgCvgFCV9OYoSgwpaY0YxE8TT71nu7s7P7PHX1+uVr
WZIkN3ACZztNklU4xmGfAB7HWYDvQJ4kF4G/cR9JZU8hZs2/T8J+gQSzsFvA
UzgnYX8FfgIeyvTbG9xHgZGrzoVUtfh9BfYEcAd4JVNcLZd9KfT7omNquL+F
vQzcTfUN+dw2B3JpZ6rNe5GKz1giTrRngc9wPsJuAtcz9dPDfYs+nPM4x+Bb
SsWVdXqu9RnYxZlP9S1/I+eVVJwYcxh5y7BfA4tMmi74Tv8wlJt6UtcfIa2+
A1/ifIHvFXAGviM4Q+T8hftR2GdDPtr74H+QKm7oOdZhD2BvIq4E+z3wg3l0
Q701rU1hbciZ/CqeacMzIrddfFOjPsCq+bAu6/FeAnYcy1w952XOP469F5pf
yflbmfaAfCdy9cu+01y7tz+kEbU6mKufqnORJ2PIlb6aOUzbZuyGd4A7tsfd
Bd5Bvk345sgv0fypRclYmBt3Yd17SA2W3Nu8Y9lH4X1g/Ih7HUv+55p0Pdbt
I9fpUN2+Z7JorZe9zyshPahL2Rw5V2r8LTSvu8B3qXog/5veZ7456t/wG/3p
PqdDnLvm/ch8qMetUP7RUI8Nv32+nbrtp6Fvn5g7ubBu3/czoVi+M2peeMep
G3vqeB/mQrPZAz50D49DsWvWufA+cY5Nv1lq/DyUoxLShntS9rtZse70cY+4
G3Xv1Ljnu+V5cGerfiPnQt/zv+1+KM+Me2m7n7+h9z8IzZk8OdOa8wxct+V6
3DXuXMfYsE1/23pS51XPd8f/HT1rv+GYbWvJXv4Bi0+idw==
           "]], 
          PolygonBox[CompressedData["
1:eJwlkjsvg2EYht/ve1psGmElpJqUjgYGTR0mCRKD0eAH8BMYDYTEDzA4N3FI
bBIGBgOlBn6BiEMrjoPo4LrzDFd6P8/99nufw9s+PTsxE4cQspCAcQthikQl
CuEEfQaN6F5yEQcMUpGfSaNz+PvEYzCCfoYOvDviA/QiFNEP8EX+FybRSX5L
eFuQJC7DDnoJmqmjG/8TvW3u3cMhuqLz+Gn8KnoYcugV/Hl0BkroK1hHD5l/
qws+0C3mvfRBTP1l4rrYezo3z8lT7oa4E2rcl8dfQK/BBfoS0uhX81oyUEAP
QiHyGt7ReeiPfAZPmiU0Bc/NaXbm31JuD71pXns98YY8GCVugKx5D+pFPav3
lHnvunMAfQyPkc/wJ/YdapdVODXfiXajHtSLcvK0w2XVBqvoHv77Z74z7e4W
dolbE16L7mhD18zPqkbVWjQ/q51qt2/ms9EMNcvv2N+K7tBd1+ZvQW9Mb+3I
fNZ6Qy/of2UdU1k=
           "]]}]}, {
        EdgeForm[], 
        RGBColor[0.8556662500000001, 0.5909760000000001, 0.4898107500000001], 
        
        GraphicsGroupBox[{
          PolygonBox[CompressedData["
1:eJxNls9vVVUQx++95wZpy8K+BJqQoFLBUgMtNUAI4UFbEIwibUmgGF6h+AcU
/wTj0kQghhDjVg0kJG0IZaNCoA1sjGiilJXgjtKVLdCiksL3k/m+lMW8mXPu
nDkz3/lx3tpPTx0aKbIsmxIl0ax+evIs2yO+Srxbe12iCa3ntb4j3i9+TtQo
qurbx6IDIgwh7xJVJe8UrZHOFyn4CfHtZZbVJA9KfiZ+TzoL4l9rXdO51/T9
uOST2muX/IfkFdK5J75aewels1t0VPJ5USWP81NF7MPvWp6wbfx5al87rDNj
vUn78XsKv77JI26+PSoidmyx7vZZfN6chY0py8156CNfkDwJhqIjtkvcO0TD
koe094Fon+Qt7OvcYB5nG7U+Jv6nvk8Zk0L8lLEEX3wcsp/vZcHxcywPXNZl
gcsn/n4thf0+Y9lUhF04a+57Kv5QOj9K52gK+23y5YzPXhffip+iPq0/0npA
/C3pHEpx1/oybB5zPRDrt3nkjTiJd790J4vIDTk5LH5E1Cr9N8uw/0YZWHMO
7LFx0naafYZ4Zy1zdlF2t0l+Id6bRw5eaL9Tex0UOPkRXZU8Ld4gWpkFVti5
UQRW8JuityWPF6HflEfNU++rjO0N66CLPGudcesTE741OycV54UemnTsYIDc
mYVPnMX+LfHbokVyKv4gD/9by4jhJ8V4Ufxv4siCP7AMv2/5jvhfeeDB3qhs
Lc9ifcv224qQuXeD720zZqPGDT5mude4oj+XR/zEXo+HXqulyD31flpyC/VF
fsrAYkDyL6Ik/efiXzqethQ+cwe+9afQ3+bauei4qIVxz4I56VyS/FWKurzk
3IIRWP2cYgZMGGdyVXFfzLjH6e1Kijp64r0Z9zJ4Evt999Nlnx10LaJDH4w5
v43m1NZhY0Otnk3h8xb31hXP1j77Sy2BOdiSI+6p+S5qcNx1m5dRQxOez0O2
U3hWMEernne7XJ9ztg82Pa/c12BfmWfPHMvnnv97U/Q/9p+7TrkXDL9LkZ93
UvTZHtdE7ZWZhL/97pf/jS0Y48vWeu+k6JWsjLnG7Djg92PBvY9fC76XN2fA
fUiNNrqH6ftz7r/VnhXUBjPzM89NOOuDnuXkpNuzfcR1S06GjeeI9fFroYga
ppb3ibp4V3gPU8yXJ46LXLdmS7MJHHjD8GfRuZ02JvPuGd6jd40DeKADntRA
cu5aHcuI/aeusdPi+TDq+px2HlpcM+hh97Z7vI7ZgPP+vfvtB/HfUmBclGGj
wzE/1v4mye+nuKfDMwTeaZ0uy8wHfART/NzrWuI/BX20yTr40psvzRz8Io/M
qgvuf/47VP1O3fW7xX8B3hj68D+tP0zRgxu5J4WN11PUM+8ydXPefVufvxXX
/m7bX+O7mpzrR57ZXe6PHtfYsGuL2rjuN/Ga38Q+26RWd3huPPQs4ht2q67r
eu0Se7tnILNwnf8HpHLJJ84tL8PPZeL/SK8d7FLg1u4ZTn43WP41RU39W0Rf
kf+1fpd3Gk9yTK5Xpni/qYd5fRtOgUuD9l4CX2sYwA==
           "]], 
          PolygonBox[CompressedData["
1:eJwtk01LlVEUhc/7bsmkBkVoElgoYSnqRbAGRUhGEgWlDrxF1zR/gPkTqpmB
1CAkmpYUNJDoA4oGgdOyBqUj0Vk0qbC8RuqtZ7UcPNy1z8c+e7973cbRawNj
eUrpOFTBaqS0l98Ci2X0EIxkKT2DTvRf1s+z/5z4DvEwNKDHWW8lQYH4KfEl
GEC3wwy6H86h93OmyNkjsEn8EpbZewy30BPwCL0I3zgzSfwE/QVWiW8QJ3Q7
+if6UPhuL5wJ39HdOXhIfDp8don4BXoX1JLiJPF1dFe4l6twBV0HU+iL0Idu
hgrnW8jxQ/3DUXQf++/Q2+jnBHE3jBD3hM8ehu/oPXA3850K+i2sEAdxC/oj
/CYu8MYH9K/wt++E3nAO5fpfM/oTXEbvZO2zegnfLZMjo5ZG2IH+Ck3oaigl
17gdHXAs95uz3K2pcu2a4U3iV3Ah84wOsNcAg+jdrJ1lby1cm2agWdTDPXQJ
BtH74H5mz5TUD2ebknMo15twbfLYGmvF8F15Rt7pD397eUbeaQu/XYTb6Ndh
L6hG1VrJPTu9qbflUXl1SDNUL+G76vkg72+Ev71qWkeXc3tTM9Ks5OHxLY/L
6xu5c6lH9SrPyruaoWY5F/72HZx/H/aEvKEZtGp+nJ3N7Gl5eyE8O81kHn0q
7EV5fCXsUXlV/wn9N/7k/i/Jk/LmdNjb8uQD9D8GynJU
           "]]}]}, {
        EdgeForm[], 
        RGBColor[0.8968343333333334, 0.7393626666666668, 0.6094100000000001], 
        
        GraphicsGroupBox[{
          PolygonBox[CompressedData["
1:eJxNmFuMltUVhv9v7085DKORIfCLRoMIQzTEwwjEXjRlxEpTDzB4QBSYURkr
DEw9TNpBB4TaltaiMgQHBtBgjAJqAiQzQJB4COOF8crBA9U2sRcMabzwQJWi
1b5P1kvaizVr7/3tw9prrfdd+58J97Q3rUiVSmVdUalk6Sv0Z5zad0iPkb5L
Ml3jk8tof6fJt+vbTI1VpfdobIFkivqvSc+TjFd7jr41SI+VrtXYrZ6zXzJd
7f5K7FtVe5r0xDLmnNL+/5R+VdIkmZFCT9acF6VXFbF+g2SWpKrxZ1PY3Kh2
p9pPSj8m6ZMMSI5Ituj74iLOS5LZtnOP5t+g9ii1r1a7u4j+m5I/+rzVGm+Q
3qk548tY+4XGRklfbxv+nMOeful7JRer/TvpB1O0mzRnoeQitRdhp+RP+F2y
kvXuP1oJ++mvqMTcxZLlXk9/YhHtNsk52v8B9S+RNON3yVxJu6S+iD2WpRhn
n21qP5zCnnaPse4Vje32PZ+TtEkulTwvaS9ir/m6zwXSV0kvrcSZy7Apx72u
ke5NMYfzfpNjvz9I90vfV4Ttj6TYm3PZ+3JJVyX24jv3assxPiC9Q7pDMlWy
MoXGRy9VIo/6nFMD7u/Vmi71O+3/hxyD7eq/Jd1Qhg+wAxv4zrx5av9D3z+T
1BKHHPqrFPlB3tRUIkdmO48esT9bNP6F5JRkqBI5Uej7+dKzc7TrpT/3vOOV
iAFriVer9P0pcPWJ9F8l61OseyrFPghj5C0+bnVcueuLxkWH79XiXGtLkTOH
U8SGXBjm+zY5nxhb7DnMv6USernbyz3Ofth+UjKIn1PgB3+dlwIfW5zH6M3O
4173X9CcHSnius7fe+yLIeP07/LRaM35NMdZQ/5OzHuNjbn6/nYRnLUrRcxf
NtaPe59T9vOgz3jZ+bK2iBgwDz6C4+qZY64bY+4B1+C7W/vXkdua88sc7anS
m8xpcNsb6mfp0zl8w7mf+347fXaTeRV+HTJ3cC6xrHWeEHdiPdKcsNSY2Gye
wK9Vc+/3KTDZbuwcAOtFYBo+7vFd7s4Rw/E5+GyNcTJM/b9Ib8rBU+CjJQcu
27zPeK/9gRwqgkOrFrh0lm2f4tys2qf1xgp3qzEmX7IfiC25Qiyb7OPJjsN0
r51Rxh1u1fnN5GYKbp8v/bVjAZdsNQ9OK6Pu3KT5+4qwlb0GNf/9FPUFrnrA
fPUzjdVKlqqfc2Blo/TXOerKGvtqnf01Uv1d5EgOHz9vPhzrGnc6xTxyi7x6
hhqg9o8puA8O7MiRUxtcLyi28M2GHPe413eZaJ6k/ZQ5AN9Sk7rNOYO2DRuv
KIMbh+fASIdxMrWMOJY5fLPJuQpHrHIOTCkjjv9JwYtrfd9V3ps5dVo/Sfob
zTlcBNfsN46eMJbecZsxasgucwHr+xz/Lp/N2qed53Bbn+vm9baz1nkz3DxF
jt2ZIvZgj3iSI8R3ifMC/iRHyIvrzJE1xhbrGScH4NdW16dFzmP2OZoiV8it
G+xj+H6UY1VvHgOTZ+ozmjcGfMabo8v47Py/eeQatYxv1G9q8QrnTruxUjV2
Liyj9uzPwcuNvssZPuX8y8rIk8U5zm7zvguMdfbr9dwnzR8rbdMy27TS6x5z
f6H3YIwa0G47L7WNzZJry/DXghz5cdyxXe67sRcxLOyvqrlhmn0/y3dpSYHn
cfZBl88ClxONze0p3ijwETm02T6AO3rcf9h1m7jPsY3Y3ub6Rk3DTxcZR8R8
iWvlIp+J7cNcA7ENLoAjltr3Td5/Y4oaAM6pqx1+u5wln4yEX+STX5kXasrA
0TvGAjV5wHgCZyOcz3x/15gBx28bd2vMP99KP5djbU0OLIz0++RkEflKroIr
sLbfXPG0a8dOj+Mzau0O5yeaGgzvw034iJw64fyHh3tSvKdnViIXyckD0u9J
So3/KH2jsQrvYvtbth9/Dred4HTIWD2m+eeq/XEOTA35LM48YY7mvfOJ7V/v
PhiGT17xHYc8n7UPmh84a4TPxbf7cvDUT3L0mUN85+XACbXlWBHve+JC3KkF
xB57jnr/O3PkPLn/QY45R83lu81vnX7P4E98dsh+W+0aR80g3w+6huHLvX4v
wTO8nbL1Xrc3uh7dkyPvDjr3JuTIpzGy5xLqo8YnlFGTOGd0GbUcW5bluN+g
eRxOwB5wxHvhXL/BPvPZcN0G16NS+0zxe4Z3TavvBX7A12FjjLgfcd0Aq9uM
Jb71Gmv4pMd43+px3hNLnGONxjJruTN6u9vgipxvyJHLu50D7LHVHA5v9Js7
TjjfztR79HTPP+xzG8uweab0hTl+5zyRA0uDXnexf2/8Xnqta/MIzf9F9m/G
MrBGrpKnA/6dckT6G8mVGvuX9A+um9TP0/bnBVpbLeP9er70z/0mOJkj/uQH
84br20/Jb+nLjDvwB/ZnOD+J52jnWJ3bxLnf9bTP87kbdjTneFecXcb7Fjs5
+8v0v986vMf4BkbhbdZOM8cSM/iQ31+dzvmpfg/PzYE3cLc5x3fmUYMeT4GH
XcYF/QZzP/OoHR/m+B37Ef527m7LccfVxhq45D7cnXxsNdZ4s+9zHX/U52Jb
6fmTbDPfeB/xZt/jWknu4Gf8wlvpgGveIecnd4aDj5krxsl3czQ2toz3CO8S
9gdnjMPlv/VvT36D1mredeCrDHzig7853+Z7bZ3b+BuO6Hb71znecrzv7spR
P3ivLclhK++7m3Pch/+d3JbDF/yfhhyBH4gn+1HDOOdUjv9x/DsHr3Sbl7g3
dlLDOLPOuQRum43TRtsHl36b4n80r+f4XwBYXOi3eov5iv2b3QY3/G+I99h/
Abj5AEU=
           "]], 
          PolygonBox[CompressedData["
1:eJwtlFlsTlEUhf97961OSlBKlKohRZFGi0ZDaq6Yqq2hpqpWENWKpIYIESER
EVMjJagQL4JE+kATJCp46JvU1AQPHj0RQ2v2rez/Yf13rb3POf85Z699sjc1
lNWHsVhsC4hAKj/1QSw2h2AavMNisQVoA2PhA4kdg5eSz4BXE8tC70LnontH
PreN2BRyf+HLWHcH33HklhMbQK4JPRV9FH0VPRE0wLOJrSE3LfQN9QK15Gai
k+CbGFNN6jK6KPIxGvuVMe3kGkE+/BCxPHLn0Q/R9xi6G74KZKCbyReSHxT5
WTqJFZE7Alrgo0EtfDs4wdxrjJnB2HzQTu4Jejb8PvmywPc8Er0ePRR9ET09
8v/Uf99EF6O/8x2DruQ7Av2b7yzdP98c9E+++ehqjUO3Mf8D66UR+6yxkf/3
Y2IHVBuQQu4UsQJy6eC6cmCv+Z6191x0Hfo16KO9ojvhEfly5qcQS9Da5mP7
orvg78AN8v3R7+FvzHMNjEmAfwXz4HnEvpuvqbXT0C/hhao3vJHYTvgL81wx
SOH/DqK7yD0FLfB0cA5eDhab35HuSp5ZhB4iD4XuQXlRNVPtHunOze9Md6ca
l6kWkXtXd5gJ7yZ2JvA9z5dXzM+eBJ7De/hWBL4H7WUSc/aH7oFE9CjwLHAP
XDb3uLxeBzbDz4K78G0gNPegvKg7TNHdg47A19BaqrlqL8+sRk9AN4bucTPv
GfXOcPIbzGuu2usOBkfec+o91TCmWoC5gZ/xCzzV/G7liWz4DzA59J5Wb6sH
m+KeK1UOJKOryK+F/5NH4p79C++nMwa+Ro96CTTL/6qZucfldfXgHvMeuBh/
A9aZ91xz3PMrdT+gVf8FVpj3tHpbb0qN7h/cCbwmS+H7zL2tnm6FDwNXAn+z
tsJPglvwj6CbdRIjfztUE9VGPa3e1h3rrvXm6O1RjVXrB+Zz1dPq7W/m3taa
WjsX3IaXgIXwJHNv6w3LMu8J9Yb2pL29Ne8d9YB6ocL8rnQmnS0HBIHX7Lj8
DS6o1qDS/E3T26YajIcvMe8N7UF7+ROvleZo7q/Q71I1UW0+hb5X1Uy1S1Y9
An9TN6KrQE3gscPwAnOvKXYafsm8t9Sj6lX1iHpFHpFXInPv683MNPe8vK83
5pXOan4W1Vi11hult0pnLkH/B1jHp8Q=
           "]]}]}, {
        EdgeForm[], 
        RGBColor[0.9000965833333333, 0.8423381666666666, 0.7228370833333333], 
        
        GraphicsGroupBox[{
          PolygonBox[CompressedData["
1:eJxNmFuMV9UVxs//7GNqqo6agkiBVjQ0AlNEwDIwNSkkAoMKiY6tYPvQ4TKD
NsIgAq0Vhostd0GmDUSYGUCoLZfaJiIMU/DByLXKNG0ZEIpU5KFNxKYPXkiT
rh/f9w88rOzL2XuvtdflW2ufvnUzH3s2z7LsX6UsS9H+MAZPBVVFv0/QxaBv
uP3Y/X97XBF0LNbOC5qVqZ3v/uE4rDLOfDfaRZwX/UOsDzoTdDqoIea+FdQQ
/bpoewfVRn910BfRXxNte+xtDqoL6hlzU6IdE/P7gobFeH+09UnnbEmamx/0
O2SwbAujfyLobNAHQUdj3ZBYcyTar+ea/3OmPT+P8c5o74/vL+aaQ/7FvsMd
ucbc5bjP4z7wmBvzTcgf64YHHY7+9mibSto7x3zhfyLWHs/FDx0ezbWfefi+
iv6jfTToXPS7op0Q9FJJ90cfY6O9EuMvS9IZZ/SLfmP0byiyrDrGRbRvltRH
x0dy6WVULlv/KKh/rN/rMf1PY93loF7RrwlZK6I/MNq1ufoDYr57SevxEwif
GRHtMp+N/S5E+6HlfivG00uSb3Ks6xvtpExrJgaNjPHXQta3Y+6j4PVUkj8M
Mf/HcvG9M9b8Atskycg8cnZEf3wu2zfEtwXoL9q6aO/CbzLdfXTQvSXJN8q+
gX7QDetGW372by7JR5GVO6wsSf/YZ4Ft1GF/w++GB78D0f462pZM/vty0OO5
5OQeazP5yKKgdW4XB7V6Ld+/E/v3x9rmaDc7HjjrtThjGz4Q/fVBS4KWBr3i
MxgPCv3Mib0zY+8g+8Umf3suaE7Qq0n6ro72P3HeR9Hfl3TGbK9rsyzIuDHJ
Lthni+fgeSBTrOwiTh0/jE8n+eQ7SXpeeJ0uFvr+s2K+f9A866DRvO8MeXoE
/SHTPZ8nroI6Y+5kLpsv9T34tjl4/DXae7hTJh8ZaHo/1ldmwoypQcMz6WS2
9YKvIie2/jzJj26P9pOY+4tt31gSjiHLs8Y0sK0j9s4Ieijm/xt0ORMugldT
zIs1G4IacuEa7ROZ/HqG52if9jlf2i+RDV/uZn9G3iueb/eYe4AftNi3Oei+
kvwCH5xb0hxjfKbZMn6WCcd/S7wEFSXNc4dbfca8oK3YKAkHq5LuxjpwH5nu
N8Z+5nn2sm+I9271OZz3cS4+5JMHC8n/TFJ8fWI9P56ksx5JftfmmLjP53GP
SUl66pkUq3XOF/jjFu952ftaLE/3XDLVOY+AVfgWOP5GtL/yPLzBdebx9dZo
23L5J76+1Tw6MuUSsP+2QnqenWSDXfb/xd6DXB8myXA+yQ7rHbPl+F/r2Fzv
PWDqXufgIcbAzmirC+FnnbFlT9DuTPiw27xfdD7BLpti7bSS8K8l9qzCz43h
e43zB3wPcjL59EimnEVOPerx7zPluoPWGX30Rs5uiXF9Jh/f6Pz8vZDzBfwv
eF1MiuULSfmQefiAr8uMsQ2OEXLae5nyMbn4rPvnHP8ttsVGr3/I33t5DbGz
zHkH3a11vljnPvclB7933X3ow+tPbrErvoBPkN/arRt0AZ8+5kXMdjiuV5EX
cmHQttjzM9/xtL+Rq+C/zvjf2zLDu8lj+peSzn8w2hUxvzzob/a7V+wfTfYX
fHx7rnxQ6TrjVNDfM+Uq4gn7ULMssj/nufJ6L9+H+qsrU1yCA9RyxMlvcvHc
katPrPRz7saXmHvd82DjbZbhUEnxXF+Sf+zwGvLYLOP8I0l26JaE/Y3G1QlJ
+h6UZDMwHvzutMy9oz8tKW8/kDQ3NNf8XtsXm/cO36tFv4W+068xb/jhR23m
y/gG1wld0T6R5L+Dk/yLPj5J3iZ/97JvIGdVdk1HYMIHSXo4k2T/YfaBVsfP
Hu9tN860OYb4BpaC8+DpDmMSZw4p5B+3JOUT9oJh+HCT/XiD/ZBYIL+2GA9u
dr4mb6/2HPg0x3mDumWb/Ye8gP3oY4t/JMlzLmnMuqW+w0HHym63YCG1A7mk
xmds95lgULuxZJfXgjcL7b/IS80OzjYYa7rsx1XOO2eT7FhjH6gxL3x2p8+D
x+v2VfwXnGg1VgxzjkIGautGxxC19GnHZjmPohO+L/Ka/vZNfIY6gz56qCjk
z08n4Ri1NHei9qaOn2VeR81vTUnvAeKZ2pIatLyPPj5NfB3Nr72hDnueemix
ZZpmOeaYkGWJ18MXnguM85uS9IDs9V4z13KSI044Txx3n7u3WW/Y5JZCst5U
SPZTJeF3eQ++NP063fC9y2vQa5cx8Y9J8z9NqimX+D6XctUE73sd66mrf2B5
OXuVbcT30YXGQwvV4V22HXc9n6uWpb6HBzpb6XlwlPW8QZijfrxkvsxd8N6J
7k/wN2SjVjnvdSNdw1wy5tSZD/b9vuXFPs/Ylthxos9Dzr5x/3dj7qZkfM70
9ulRaF33QnUhZ0wNejLTGnRR6znuRz6/yzjcmFR7UINMtU9w/2rX9ncUygPU
sdh0V1J/J3iShOfUFI/ksh/yFb4nd7xsfQ20vU56fpzlw1ZjfH9kH+s5xuQt
/J18RK4s17/YYIXzWnXQw0Hjg15IwjQwb6TnajK9J2vMc4rxb4xjaoVlxj7n
bd9O10tDkzB6nOX6SjL2FXrHkocfTXobfNeynHKccuZAzyHLcGM5OXaA50b4
fqude2nXeO8K95dbxlWeJ4+gU87At76dif9J+xw8pyb50NKkeFhpXZHvOr1/
pu/yUtK9V5kP9RL1C3UM9QW1ETmixniJ7S6ad4X1Osm2PJZUH3yR9P4h130a
4xlJWAfmIWenfWBeUi1HrfeTpHqeuh67Tfa59/hdVpH0XwYfbEuSpcJy8O/k
uOWmHqEuod5CbnLNoexafcaY/HDE65Zb9/jYKdvniM/q8B7OPuBxsm4ri+zq
jy5iaWAhfu1ex7n7Pe7mWuXzXOfu87czlpGzv+p8P7hQbUyt+3amGK11zBKj
vGGa7Y9V9p+rudz+ydsU/6bmKPs9fobu21yrkEPB3c322Ur7ULX9lfFg1zCT
k95R1BpX8mvvBOoD/puASaMKYQbYUc4ttGDZ/CRc6FYI8+FLvqXGGmD5WEvc
E+99XEddrady5Rjy93jfAxnJz9Q3WzO9DfCfDUn/C+c53/VOws4i6b8UbyHq
Leokaqm2THZ70ziI7LWWgzc0WEP8NxgnyvKNsZ7f8BnUVw9bLnS5x7ppte9i
A2SnlqWmBbMne459YOcm4zA+hEw/tn+95Rxwd9K/v18m4eLY7Bp2jjOP6ZaP
78/ZX7hTT79z/xf3+GZSfr4xSZ6yLGBAu+uX2wu9+fn/VK7PuBP5vMX1FTGw
y99uLVSX85+p3vyRq7vzUc9Ce560Ph5w7X1zofjhnmDVINfttdGOSPp3888k
POtT9slCMfJ8Ur3Anevtu6zhf3K/ck7LlFfrroudrY4f/jHw3wIMO+j74Rec
zT84ar17jWPH7F/bjN3EJfHJe4T68Z2S3jyHfAZ+8X+LLcrF
           "]], 
          PolygonBox[CompressedData["
1:eJwtlElIV3EQx99789q1jUxNWywIgyJKwrSNhA6GFaQdKjxkZaVlapaWIdFi
h7xI2maGFEJRF4OwDexg0TmCbF+sjmGdzAj6fJv/4cv7zsxvmTfznV9W2cHN
VVEQBKUgFiwIqvk24FyEYwf27jAIroJT5hAvBzvhX0Aaa3vYcwgegh/EOkEG
/BexfvgtcA47H+TCB8BdeB53XGbNOvZvxW4F90K/M4AfNV/7CvTAm8ENeCOo
Nz9TZw+Cn5yzDTs99DN1djL2CexuMBfeDh7C68AY+ATwjKtasK/Bl7Gnlb0L
8BVhXwSPiR0D481zUC5FrGmAV6he2A/AJPaOxe5gbxPxxdi5oB2ei6+Y2HnQ
y9pKYPANYGLod+ruHNACf8n6TmJzwHXiR0AN/DZ4EXqNVeur5rnngw74LNAV
ek77xMH80PfcMe+JetMHrsB/g4j7MrhvGN4PRoj9AU9VH/IpIN5EfK/Owt4V
eY23YH/TmdiZYCX8AnhErI31B+A5IBO7TDmo1mAhfDLr38L7wFDoOWTDp8Ve
W/UkC3sGdnHkNSrELgf1xLp0H7G/Ce1UaH/smpV2s6Uh83/Qv9SC/fBL5tqR
BqXFNvPe6UydrX/Qv0gzjfC1nNccek8K4M/xLcVOwf4EH6d8Qu+RevXRPCaf
YoPgCWen4vsKf69/hK8HUznvtLkWNHOZ8HdgSehrPsDnsaYUnoJvo/4loSX1
QL1YhW9m5D1QL9LxbYo85zT4G/Na12CPNu+JetONbzXxAfPequevdTe+k5Hn
nGTeM/VuBb5RxOLYuWZUs9oLCuEl0gCx4cTsKGflXmKe+/8ZwB6RJiLvuXqv
nJSbNCvtfjavld6UPPhZ89ldrhmE15rPgjQ2hfMqzXurmdZsHzafVb0ReivK
zN8qzZxmbyihdWlK2poe++yoZqmxv2F6y25ir4m9R+qV3gC9BfIpJg3Umc+4
Zl09q8a+b/4WqSaqjWqsWkvzVdhJsWtTM5UMP2P+FunNmK1Zir2WqpFqJU1L
25qh7eaal/Y103uwj+sNiVwD381rpFqph+rlP3H9pVo=
           "]]}]}, {
        EdgeForm[], 
        RGBColor[0.87934397121594, 0.8857070713319546, 0.7955433796471028], 
        GraphicsGroupBox[{
          PolygonBox[CompressedData["
1:eJxNlLtPlFEQxb9vv42JicZYEhOCllZYUBBQG0CJnX+CBWZNwCgWgptQLI+w
tVJQmYCVVkhtIiQGC5ZHqbi7wGrWwBYUFCYKnpP5ES0mcx8zd2bOnLlXHzy+
P5JLkmRKkklKaZL0SKpaf5C+p8ui9LwuCzq7Ir0pXZfU7Kf7yVz4NKT3JYs6
n0jDv1vS4vyVzr/K/4/OPkkfcN6p/eV8kgxq/VTne9Jzsn0jKWg/Ld0ufY71
F+kd2VyX33Ptf0vPJOHj2Pa37zfpKnbO4TAXdyXJei7qsK5INpLIdZ31L8mR
ZDeJfB3D+S9JViQfJX25iOHY/cTymW0Pqdf1NajxDmvn6PVdzm1zgL39Wqz3
yNl1jaZhY/t+4kxTex85OH4/9dp2lJzPC68F90t6OIvzOem6Gy67NektanJt
t/JhY9tlMDWeT3inQ7orDSzscyGLft+QXwvcmuDpe+O8KnmfxHu+PwbbFTD1
3ajeGZPPXhacqtCrbexWedfcc77Gzzg6p0uKPaD1I/megvUiNoP/4TYAPpO8
bZ6ncPstvovk4zx/EtO1ucZxah+j/mPsXPftfJy7jia+znXIuOv8ZRa1NMl/
Hz463g5ccm4/spjDIv05Jda1LLh5UfokDV66v/YZZhaO4K5jp7nwX4JvZbBK
WPvdMjYL8HkWXvXm480h5nUWXrczg55F/wtd9Nh8OSGfbjDalX6Rxd/Qm8Ub
Z/PR0L7N85/Fn1KgDx1wzJytgol9ennnO+84p2nmxe95RhrwoZO/p5j+m2nr
TXi0Df5l7I3DBLbGtwd+mBsV/ooS/9wU/4MxtZ954p6n4GzMPtML+9uvBp9W
ie+adpjZEv9QjXkpguc+/8AZP5Z5Y5xZm8kizhqx6szZ2RxvsR9h3j3TD+Gh
e+t/vY2//RlzZ/5WqHMDTjfB610WsV7Td/t20Q/jdVP6Lz/Y8I4=
           "]], 
          PolygonBox[CompressedData["
1:eJwlkL8uxFEQhef+RoklKttRqkSCyEZJiM4jbCMrsWJpRKEQuy+wkeiIkmdQ
Lio9hb/Zt7DxnZziS86ZmTt3Zuaah7vtKiLqMAb7GbFJYAMmCazgF4pjNXwH
v43egin8Kn6xODaNn4Ed9COxa3LfcIpehjX0FRwXv9HbJeovqW/gz/DraX0B
Q/QtvKAPYE8aSuWeJ+hniMox5QbwR24ET+gb1RT3UK97aIVjD+kZNes5jKM/
4C7c8xPdT/+tG+gW2lm7q+YI/wOzlXfW7l/pXRX7Td9Qt+xS38JPwGt4Z+3+
ls5p5vf0zJpdN2qje+nZ9GYe/Q/bYjIR
           "]]}]}}, {{}, 
       TagBox[
        TooltipBox[{
          Directive[
           GrayLevel[0], 
           Opacity[0.5], 
           CapForm["Butt"]], 
          
          LineBox[{892, 998, 829, 997, 828, 891, 1074, 781, 802, 903, 890, 
           1073, 780, 921, 1043, 995, 996, 993, 825, 994, 883, 1087, 884, 969,
            968, 992, 991, 777, 800, 881, 1040, 882, 1041, 823, 918, 877, 
           1086, 878, 967, 966, 987, 986, 774, 798, 873, 1038, 874, 1039, 822,
            916, 870, 1084, 871, 929, 928, 940, 939, 769, 795, 922}]}, 
         "0.95`"], Annotation[#, 0.95, "Tooltip"]& ], 
       TagBox[
        TooltipBox[{
          Directive[
           GrayLevel[0], 
           Opacity[0.5], 
           CapForm["Butt"]], 
          LineBox[CompressedData["
1:eJwV0Msr5WEYB/AXRzQuRYx7Op2SMmPkNM0MKewUFi4LrNxKzeTYjMtizsZl
M6tJE+XyP7BhZ8PGjhWFvwErl5TPu/j0fb7P+9bvvCc5lRmazwkhZHnMDeFv
XggP8lgeUZ8IoY4X8wnNnPPME2Xcu1/rTp+5hQG+6v2yIt5zntIHza2M8E0f
llW8Om/SR81tjPNDH5M1vDlv1ifM7VyQ5pJ8+wT/zCF+3zwpV5mmU5+Sm+Tx
SZ+Ra/FtJPhsNxt/M8XmEoqY0xviN7jimlPO+EWXOz/lfwri2/SMXKeRQr7Y
Lcjv3HDHLeX2W/JDfLP5t9xgiW59UW7TwSErHLAc/1PnSVnEPll22Ynv5aPz
KiqpoZo/9j2ylzR7eopS3gHhRTKj
           "]]}, "0.85`"], 
        Annotation[#, 0.85, "Tooltip"]& ], 
       TagBox[
        TooltipBox[{
          Directive[
           GrayLevel[0], 
           Opacity[0.5], 
           CapForm["Butt"]], 
          
          LineBox[{839, 1076, 840, 807, 906, 950, 949, 837, 1011, 897, 1015, 
           838, 1012, 1014, 1013, 910, 759, 956, 955, 1058, 1057, 1024, 961, 
           810, 972, 1023, 1022, 787, 758, 1056, 843, 813, 849, 1078, 848, 
           790, 762, 1061, 850, 815, 855, 1080, 854, 792, 764, 1063, 856, 817,
            861, 1082, 860, 794, 766, 1065, 862, 820, 912, 767, 1066, 863, 
           898, 1033, 864, 1030, 1032, 1031, 914, 770, 982, 983, 979, 981, 
           980, 1034}]}, "0.75`"], Annotation[#, 0.75, "Tooltip"]& ], 
       TagBox[
        TooltipBox[{
          Directive[
           GrayLevel[0], 
           Opacity[0.5], 
           CapForm["Butt"]], 
          
          LineBox[{751, 905, 750, 932, 933, 931, 806, 1008, 834, 1007, 833, 
           784, 896, 836, 1009, 835, 1010, 909, 757, 954, 953, 1055, 1054, 
           1021, 960, 809, 971, 1020, 1019, 786, 756, 1053, 842, 812, 911, 
           958, 957, 847, 1060, 1027, 963, 976, 975, 1026, 789, 1025, 962, 
           974, 973, 761}]}, "0.65`"], Annotation[#, 0.65, "Tooltip"]& ], 
       TagBox[
        TooltipBox[{
          Directive[
           GrayLevel[0], 
           Opacity[0.5], 
           CapForm["Butt"]], 
          
          LineBox[{944, 935, 936, 934, 938, 937, 755, 908, 1000, 830, 999, 
           831, 895, 783, 941, 942, 930, 804, 927, 943, 1001, 1002, 947, 948, 
           904, 805, 1006, 832, 1003, 1005, 1004}]}, "0.55`"], 
        Annotation[#, 0.55, "Tooltip"]& ], {}, {}}}], {
    DisplayFunction -> Identity, Ticks -> {Automatic, Automatic}, 
     AxesOrigin -> {0., 0.}, 
     FrameTicks -> {{Automatic, Automatic}, {Automatic, Automatic}}, 
     GridLines -> {None, None}, AxesLabel -> {None, None}, 
     FrameLabel -> {{None, None}, {None, None}}, DisplayFunction -> Identity, 
     AspectRatio -> 1, AxesLabel -> {None, None}, DisplayFunction :> Identity,
      Frame -> True, FrameLabel -> {{None, None}, {None, None}}, 
     FrameTicks -> {{Automatic, Automatic}, {Automatic, Automatic}}, 
     GridLinesStyle -> Directive[
       GrayLevel[0.5, 0.4]], 
     Method -> {
      "DefaultBoundaryStyle" -> Automatic, "GridLinesInFront" -> True}, 
     PlotRange -> {{0, 3}, {0, 3}}, PlotRangeClipping -> True, 
     PlotRangePadding -> {{
        Scaled[0.02], 
        Scaled[0.02]}, {
        Scaled[0.02], 
        Scaled[0.02]}}, Ticks -> {Automatic, Automatic}}],FormBox[
    FormBox[
     TemplateBox[{
       FormBox[
        StyleBox[
         StyleBox[
          PaneBox[
           GraphicsBox[{{}, {}, 
             
             RasterBox[{{{0.5806155952028155, 0.1335425907216389, 
              0.19786499287232817`}}, {{0.7802408333333336, 
              0.41219316666666705`, 0.3713526666666669}}, {{
              0.8556662500000001, 0.5909760000000001, 0.4898107500000001}}, {{
              0.8968343333333334, 0.739362666666667, 0.6094100000000002}}, {{
              0.9000965833333333, 0.8423381666666666, 0.7228370833333333}}, {{
              0.87934397121594, 0.8857070713319546, 0.7955433796471028}}}, {{
                Rational[-15, 2], -75}, {
                Rational[15, 2], 75}}], {Antialiasing -> False, 
              AbsoluteThickness[0.1], 
              Directive[
               Opacity[0.3], 
               GrayLevel[0]], 
              LineBox[
               NCache[{{
                  Rational[15, 2], -75}, {
                  Rational[-15, 2], -75}, {
                  Rational[-15, 2], 75}, {
                  Rational[15, 2], 75}, {
                  Rational[15, 2], -75}}, {{
                 7.5, -75}, {-7.5, -75}, {-7.5, 75}, {7.5, 75}, {
                 7.5, -75}}]]}, {
              CapForm[None], {{
                Directive[
                 GrayLevel[0], 
                 Opacity[0.5], 
                 CapForm["Butt"]], 
                CapForm["Butt"], 
                LineBox[
                 NCache[{{
                    Rational[-15, 2], -50.}, {
                    Rational[15, 2], -50.}}, {{-7.5, -50.}, {7.5, -50.}}]]}, {
               
                Directive[
                 GrayLevel[0], 
                 Opacity[0.5], 
                 CapForm["Butt"]], 
                CapForm["Butt"], 
                LineBox[
                 NCache[{{
                    Rational[-15, 2], -25.00000000000003}, {
                    Rational[
                    15, 2], -25.00000000000003}}, {{-7.5, \
-25.00000000000003}, {7.5, -25.00000000000003}}]]}, {
                Directive[
                 GrayLevel[0], 
                 Opacity[0.5], 
                 CapForm["Butt"]], 
                CapForm["Butt"], 
                LineBox[
                 NCache[{{
                    Rational[-15, 2], -2.842170943040401*^-14}, {
                    Rational[
                    15, 2], -2.842170943040401*^-14}}, {{-7.5, \
-2.842170943040401*^-14}, {7.5, -2.842170943040401*^-14}}]]}, {
                Directive[
                 GrayLevel[0], 
                 Opacity[0.5], 
                 CapForm["Butt"]], 
                CapForm["Butt"], 
                LineBox[
                 NCache[{{
                    Rational[-15, 2], 25.}, {
                    Rational[15, 2], 25.}}, {{-7.5, 25.}, {7.5, 25.}}]]}, {
                Directive[
                 GrayLevel[0], 
                 Opacity[0.5], 
                 CapForm["Butt"]], 
                CapForm["Butt"], 
                LineBox[
                 NCache[{{
                    Rational[-15, 2], 50.}, {
                    Rational[15, 2], 50.}}, {{-7.5, 50.}, {7.5, 50.}}]]}}}, {
             Antialiasing -> False, 
              StyleBox[
               LineBox[{{7.500000000000001, -75.}, {7.500000000000001, 75.}}], 
               Directive[
                AbsoluteThickness[0.2], 
                Opacity[0.3], 
                GrayLevel[0]], StripOnInput -> False], 
              StyleBox[
               StyleBox[{{
                  StyleBox[
                   LineBox[{{{7.500000000000001, -50.00000000000002}, 
                    
                    Offset[{4., 0}, {
                    7.500000000000001, -50.00000000000002}]}, {{
                    7.500000000000001, -25.000000000000036`}, 
                    
                    Offset[{4., 0}, {
                    7.500000000000001, -25.000000000000036`}]}, {{
                    7.500000000000001, -2.6416527380380332`*^-14}, 
                    
                    Offset[{4., 0}, {
                    7.500000000000001, -2.6416527380380332`*^-14}]}, {{
                    7.500000000000001, 24.999999999999982`}, 
                    
                    Offset[{4., 0}, {7.500000000000001, 
                    24.999999999999982`}]}, {{7.500000000000001, 
                    49.99999999999999}, 
                    
                    Offset[{4., 0}, {7.500000000000001, 
                    49.99999999999999}]}}], 
                   Directive[
                    AbsoluteThickness[0.2], 
                    GrayLevel[0.4]], StripOnInput -> False]}, 
                 StyleBox[
                  StyleBox[{{
                    StyleBox[{
                    InsetBox[
                    FormBox[
                    TagBox[
                    InterpretationBox["\"0.55\"", 0.55, AutoDelete -> True], 
                    NumberForm[#, {
                    DirectedInfinity[1], 2}]& ], TraditionalForm], 
                    
                    Offset[{7., 0.}, {
                    7.500000000000001, -50.00000000000002}], {-1, 0.}, 
                    Automatic, {1, 0}], 
                    InsetBox[
                    FormBox[
                    TagBox[
                    InterpretationBox["\"0.65\"", 0.65, AutoDelete -> True], 
                    NumberForm[#, {
                    DirectedInfinity[1], 2}]& ], TraditionalForm], 
                    
                    Offset[{7., 0.}, {
                    7.500000000000001, -25.000000000000036`}], {-1, 0.}, 
                    Automatic, {1, 0}], 
                    InsetBox[
                    FormBox[
                    TagBox[
                    InterpretationBox["\"0.75\"", 0.75, AutoDelete -> True], 
                    NumberForm[#, {
                    DirectedInfinity[1], 2}]& ], TraditionalForm], 
                    
                    Offset[{7., 0.}, {
                    7.500000000000001, -2.6416527380380332`*^-14}], {-1, 0.}, 
                    Automatic, {1, 0}], 
                    InsetBox[
                    FormBox[
                    TagBox[
                    InterpretationBox["\"0.85\"", 0.85, AutoDelete -> True], 
                    NumberForm[#, {
                    DirectedInfinity[1], 2}]& ], TraditionalForm], 
                    
                    Offset[{7., 0.}, {7.500000000000001, 
                    24.999999999999982`}], {-1, 0.}, Automatic, {1, 0}], 
                    InsetBox[
                    FormBox[
                    TagBox[
                    InterpretationBox["\"0.95\"", 0.95, AutoDelete -> True], 
                    NumberForm[#, {
                    DirectedInfinity[1], 2}]& ], TraditionalForm], 
                    
                    Offset[{7., 0.}, {7.500000000000001, 
                    49.99999999999999}], {-1, 0.}, Automatic, {1, 0}]}, 
                    Directive[
                    AbsoluteThickness[0.2], 
                    GrayLevel[0.4]], {
                    Directive[
                    Opacity[1]]}, StripOnInput -> False]}, {}}, {
                    Directive[
                    Opacity[1]]}, StripOnInput -> False], "GraphicsLabel", 
                  StripOnInput -> False]}, "GraphicsTicks", StripOnInput -> 
                False], 
               Directive[
                AbsoluteThickness[0.2], 
                Opacity[0.3], 
                GrayLevel[0]], StripOnInput -> False]}}, PlotRangePadding -> 
            Scaled[0.02], PlotRange -> All, Frame -> True, 
            FrameTicks -> {{False, False}, {True, False}}, FrameStyle -> 
            Opacity[0], FrameTicksStyle -> Opacity[0], 
            ImageSize -> {Automatic, 150}, BaseStyle -> {}], Alignment -> 
           Left, AppearanceElements -> None, ImageMargins -> {{5, 5}, {5, 5}},
            ImageSizeAction -> "ResizeToFit"], LineIndent -> 0, StripOnInput -> 
          False], {FontFamily -> "Arial"}, Background -> Automatic, 
         StripOnInput -> False], TraditionalForm]}, "BarLegend", 
      DisplayFunction -> (#& ), 
      InterpretationFunction :> (RowBox[{"BarLegend", "[", 
         RowBox[{
           RowBox[{"{", 
             RowBox[{
               RowBox[{
                 RowBox[{"Blend", "[", 
                   RowBox[{
                    RowBox[{"{", 
                    RowBox[{
                    RowBox[{"{", 
                    RowBox[{"1.6`", ",", 
                    InterpretationBox[
                    ButtonBox[
                    TooltipBox[
                    GraphicsBox[{{
                    GrayLevel[0], 
                    RectangleBox[{0, 0}]}, {
                    GrayLevel[0], 
                    RectangleBox[{1, -1}]}, {
                    RGBColor[0.163302, 0.119982, 0.79353], 
                    RectangleBox[{0, -1}, {2, 1}]}}, AspectRatio -> 1, Frame -> 
                    True, FrameStyle -> RGBColor[0.108868, 0.079988, 0.52902],
                     FrameTicks -> None, PlotRangePadding -> None, ImageSize -> 
                    Dynamic[{Automatic, 1.35 CurrentValue["FontCapHeight"]/
                    AbsoluteCurrentValue[Magnification]}]], 
                    "RGBColor[0.163302, 0.119982, 0.79353]"], Appearance -> 
                    None, BaseStyle -> {}, BaselinePosition -> Baseline, 
                    DefaultBaseStyle -> {}, ButtonFunction :> 
                    With[{Typeset`box$ = EvaluationBox[]}, 
                    If[
                    Not[
                    AbsoluteCurrentValue["Deployed"]], 
                    SelectionMove[Typeset`box$, All, Expression]; 
                    FrontEnd`Private`$ColorSelectorInitialAlpha = 1; 
                    FrontEnd`Private`$ColorSelectorInitialColor = 
                    RGBColor[0.163302, 0.119982, 0.79353]; 
                    FrontEnd`Private`$ColorSelectorUseMakeBoxes = True; 
                    MathLink`CallFrontEnd[
                    FrontEnd`AttachCell[Typeset`box$, 
                    FrontEndResource["RGBColorValueSelector"], {
                    0, {Left, Bottom}}, {Left, Top}, 
                    "ClosingActions" -> {
                    "SelectionDeparture", "ParentChanged", 
                    "EvaluatorQuit"}]]]], BaseStyle -> Inherited, Evaluator -> 
                    Automatic, Method -> "Preemptive"], 
                    RGBColor[0.163302, 0.119982, 0.79353], Editable -> False, 
                    Selectable -> False]}], "}"}], ",", 
                    RowBox[{"{", 
                    RowBox[{"1.490909090909091`", ",", 
                    InterpretationBox[
                    ButtonBox[
                    TooltipBox[
                    GraphicsBox[{{
                    GrayLevel[0], 
                    RectangleBox[{0, 0}]}, {
                    GrayLevel[0], 
                    RectangleBox[{1, -1}]}, {
                    RGBColor[0.254221, 0.313173, 0.892833], 
                    RectangleBox[{0, -1}, {2, 1}]}}, AspectRatio -> 1, Frame -> 
                    True, FrameStyle -> 
                    RGBColor[0.16948066666666667`, 0.208782, 0.595222], 
                    FrameTicks -> None, PlotRangePadding -> None, ImageSize -> 
                    Dynamic[{Automatic, 1.35 CurrentValue["FontCapHeight"]/
                    AbsoluteCurrentValue[Magnification]}]], 
                    "RGBColor[0.254221, 0.313173, 0.892833]"], Appearance -> 
                    None, BaseStyle -> {}, BaselinePosition -> Baseline, 
                    DefaultBaseStyle -> {}, ButtonFunction :> 
                    With[{Typeset`box$ = EvaluationBox[]}, 
                    If[
                    Not[
                    AbsoluteCurrentValue["Deployed"]], 
                    SelectionMove[Typeset`box$, All, Expression]; 
                    FrontEnd`Private`$ColorSelectorInitialAlpha = 1; 
                    FrontEnd`Private`$ColorSelectorInitialColor = 
                    RGBColor[0.254221, 0.313173, 0.892833]; 
                    FrontEnd`Private`$ColorSelectorUseMakeBoxes = True; 
                    MathLink`CallFrontEnd[
                    FrontEnd`AttachCell[Typeset`box$, 
                    FrontEndResource["RGBColorValueSelector"], {
                    0, {Left, Bottom}}, {Left, Top}, 
                    "ClosingActions" -> {
                    "SelectionDeparture", "ParentChanged", 
                    "EvaluatorQuit"}]]]], BaseStyle -> Inherited, Evaluator -> 
                    Automatic, Method -> "Preemptive"], 
                    RGBColor[0.254221, 0.313173, 0.892833], Editable -> False,
                     Selectable -> False]}], "}"}], ",", 
                    RowBox[{"{", 
                    RowBox[{"1.3818181818181818`", ",", 
                    InterpretationBox[
                    ButtonBox[
                    TooltipBox[
                    GraphicsBox[{{
                    GrayLevel[0], 
                    RectangleBox[{0, 0}]}, {
                    GrayLevel[0], 
                    RectangleBox[{1, -1}]}, {
                    RGBColor[0.407119, 0.543513, 0.938275], 
                    RectangleBox[{0, -1}, {2, 1}]}}, AspectRatio -> 1, Frame -> 
                    True, FrameStyle -> 
                    RGBColor[0.2714126666666667, 0.36234200000000005`, 
                    0.6255166666666667], FrameTicks -> None, PlotRangePadding -> 
                    None, ImageSize -> 
                    Dynamic[{Automatic, 1.35 CurrentValue["FontCapHeight"]/
                    AbsoluteCurrentValue[Magnification]}]], 
                    "RGBColor[0.407119, 0.543513, 0.938275]"], Appearance -> 
                    None, BaseStyle -> {}, BaselinePosition -> Baseline, 
                    DefaultBaseStyle -> {}, ButtonFunction :> 
                    With[{Typeset`box$ = EvaluationBox[]}, 
                    If[
                    Not[
                    AbsoluteCurrentValue["Deployed"]], 
                    SelectionMove[Typeset`box$, All, Expression]; 
                    FrontEnd`Private`$ColorSelectorInitialAlpha = 1; 
                    FrontEnd`Private`$ColorSelectorInitialColor = 
                    RGBColor[0.407119, 0.543513, 0.938275]; 
                    FrontEnd`Private`$ColorSelectorUseMakeBoxes = True; 
                    MathLink`CallFrontEnd[
                    FrontEnd`AttachCell[Typeset`box$, 
                    FrontEndResource["RGBColorValueSelector"], {
                    0, {Left, Bottom}}, {Left, Top}, 
                    "ClosingActions" -> {
                    "SelectionDeparture", "ParentChanged", 
                    "EvaluatorQuit"}]]]], BaseStyle -> Inherited, Evaluator -> 
                    Automatic, Method -> "Preemptive"], 
                    RGBColor[0.407119, 0.543513, 0.938275], Editable -> False,
                     Selectable -> False]}], "}"}], ",", 
                    RowBox[{"{", 
                    RowBox[{"1.2727272727272727`", ",", 
                    InterpretationBox[
                    ButtonBox[
                    TooltipBox[
                    GraphicsBox[{{
                    GrayLevel[0], 
                    RectangleBox[{0, 0}]}, {
                    GrayLevel[0], 
                    RectangleBox[{1, -1}]}, {
                    RGBColor[0.572715, 0.73338, 0.95065], 
                    RectangleBox[{0, -1}, {2, 1}]}}, AspectRatio -> 1, Frame -> 
                    True, FrameStyle -> 
                    RGBColor[0.38181, 0.48892, 0.6337666666666667], 
                    FrameTicks -> None, PlotRangePadding -> None, ImageSize -> 
                    Dynamic[{Automatic, 1.35 CurrentValue["FontCapHeight"]/
                    AbsoluteCurrentValue[Magnification]}]], 
                    "RGBColor[0.572715, 0.73338, 0.95065]"], Appearance -> 
                    None, BaseStyle -> {}, BaselinePosition -> Baseline, 
                    DefaultBaseStyle -> {}, ButtonFunction :> 
                    With[{Typeset`box$ = EvaluationBox[]}, 
                    If[
                    Not[
                    AbsoluteCurrentValue["Deployed"]], 
                    SelectionMove[Typeset`box$, All, Expression]; 
                    FrontEnd`Private`$ColorSelectorInitialAlpha = 1; 
                    FrontEnd`Private`$ColorSelectorInitialColor = 
                    RGBColor[0.572715, 0.73338, 0.95065]; 
                    FrontEnd`Private`$ColorSelectorUseMakeBoxes = True; 
                    MathLink`CallFrontEnd[
                    FrontEnd`AttachCell[Typeset`box$, 
                    FrontEndResource["RGBColorValueSelector"], {
                    0, {Left, Bottom}}, {Left, Top}, 
                    "ClosingActions" -> {
                    "SelectionDeparture", "ParentChanged", 
                    "EvaluatorQuit"}]]]], BaseStyle -> Inherited, Evaluator -> 
                    Automatic, Method -> "Preemptive"], 
                    RGBColor[0.572715, 0.73338, 0.95065], Editable -> False, 
                    Selectable -> False]}], "}"}], ",", 
                    RowBox[{"{", 
                    RowBox[{"1.1636363636363636`", ",", 
                    InterpretationBox[
                    ButtonBox[
                    TooltipBox[
                    GraphicsBox[{{
                    GrayLevel[0], 
                    RectangleBox[{0, 0}]}, {
                    GrayLevel[0], 
                    RectangleBox[{1, -1}]}, {
                    RGBColor[0.720374, 0.855234, 0.928635], 
                    RectangleBox[{0, -1}, {2, 1}]}}, AspectRatio -> 1, Frame -> 
                    True, FrameStyle -> 
                    RGBColor[0.4802493333333333, 0.5701560000000001, 0.61909],
                     FrameTicks -> None, PlotRangePadding -> None, ImageSize -> 
                    Dynamic[{Automatic, 1.35 CurrentValue["FontCapHeight"]/
                    AbsoluteCurrentValue[Magnification]}]], 
                    "RGBColor[0.720374, 0.855234, 0.928635]"], Appearance -> 
                    None, BaseStyle -> {}, BaselinePosition -> Baseline, 
                    DefaultBaseStyle -> {}, ButtonFunction :> 
                    With[{Typeset`box$ = EvaluationBox[]}, 
                    If[
                    Not[
                    AbsoluteCurrentValue["Deployed"]], 
                    SelectionMove[Typeset`box$, All, Expression]; 
                    FrontEnd`Private`$ColorSelectorInitialAlpha = 1; 
                    FrontEnd`Private`$ColorSelectorInitialColor = 
                    RGBColor[0.720374, 0.855234, 0.928635]; 
                    FrontEnd`Private`$ColorSelectorUseMakeBoxes = True; 
                    MathLink`CallFrontEnd[
                    FrontEnd`AttachCell[Typeset`box$, 
                    FrontEndResource["RGBColorValueSelector"], {
                    0, {Left, Bottom}}, {Left, Top}, 
                    "ClosingActions" -> {
                    "SelectionDeparture", "ParentChanged", 
                    "EvaluatorQuit"}]]]], BaseStyle -> Inherited, Evaluator -> 
                    Automatic, Method -> "Preemptive"], 
                    RGBColor[0.720374, 0.855234, 0.928635], Editable -> False,
                     Selectable -> False]}], "}"}], ",", 
                    RowBox[{"{", 
                    RowBox[{"1.0545454545454547`", ",", 
                    InterpretationBox[
                    ButtonBox[
                    TooltipBox[
                    GraphicsBox[{{
                    GrayLevel[0], 
                    RectangleBox[{0, 0}]}, {
                    GrayLevel[0], 
                    RectangleBox[{1, -1}]}, {
                    RGBColor[0.831017, 0.903518, 0.868326], 
                    RectangleBox[{0, -1}, {2, 1}]}}, AspectRatio -> 1, Frame -> 
                    True, FrameStyle -> 
                    RGBColor[0.5540113333333334, 0.6023453333333334, 
                    0.5788840000000001], FrameTicks -> None, PlotRangePadding -> 
                    None, ImageSize -> 
                    Dynamic[{Automatic, 1.35 CurrentValue["FontCapHeight"]/
                    AbsoluteCurrentValue[Magnification]}]], 
                    "RGBColor[0.831017, 0.903518, 0.868326]"], Appearance -> 
                    None, BaseStyle -> {}, BaselinePosition -> Baseline, 
                    DefaultBaseStyle -> {}, ButtonFunction :> 
                    With[{Typeset`box$ = EvaluationBox[]}, 
                    If[
                    Not[
                    AbsoluteCurrentValue["Deployed"]], 
                    SelectionMove[Typeset`box$, All, Expression]; 
                    FrontEnd`Private`$ColorSelectorInitialAlpha = 1; 
                    FrontEnd`Private`$ColorSelectorInitialColor = 
                    RGBColor[0.831017, 0.903518, 0.868326]; 
                    FrontEnd`Private`$ColorSelectorUseMakeBoxes = True; 
                    MathLink`CallFrontEnd[
                    FrontEnd`AttachCell[Typeset`box$, 
                    FrontEndResource["RGBColorValueSelector"], {
                    0, {Left, Bottom}}, {Left, Top}, 
                    "ClosingActions" -> {
                    "SelectionDeparture", "ParentChanged", 
                    "EvaluatorQuit"}]]]], BaseStyle -> Inherited, Evaluator -> 
                    Automatic, Method -> "Preemptive"], 
                    RGBColor[0.831017, 0.903518, 0.868326], Editable -> False,
                     Selectable -> False]}], "}"}], ",", 
                    RowBox[{"{", 
                    RowBox[{"0.9454545454545454`", ",", 
                    InterpretationBox[
                    ButtonBox[
                    TooltipBox[
                    GraphicsBox[{{
                    GrayLevel[0], 
                    RectangleBox[{0, 0}]}, {
                    GrayLevel[0], 
                    RectangleBox[{1, -1}]}, {
                    RGBColor[0.894452, 0.880139, 0.77279], 
                    RectangleBox[{0, -1}, {2, 1}]}}, AspectRatio -> 1, Frame -> 
                    True, FrameStyle -> 
                    RGBColor[0.5963013333333333, 0.5867593333333334, 
                    0.5151933333333334], FrameTicks -> None, PlotRangePadding -> 
                    None, ImageSize -> 
                    Dynamic[{Automatic, 1.35 CurrentValue["FontCapHeight"]/
                    AbsoluteCurrentValue[Magnification]}]], 
                    "RGBColor[0.894452, 0.880139, 0.77279]"], Appearance -> 
                    None, BaseStyle -> {}, BaselinePosition -> Baseline, 
                    DefaultBaseStyle -> {}, ButtonFunction :> 
                    With[{Typeset`box$ = EvaluationBox[]}, 
                    If[
                    Not[
                    AbsoluteCurrentValue["Deployed"]], 
                    SelectionMove[Typeset`box$, All, Expression]; 
                    FrontEnd`Private`$ColorSelectorInitialAlpha = 1; 
                    FrontEnd`Private`$ColorSelectorInitialColor = 
                    RGBColor[0.894452, 0.880139, 0.77279]; 
                    FrontEnd`Private`$ColorSelectorUseMakeBoxes = True; 
                    MathLink`CallFrontEnd[
                    FrontEnd`AttachCell[Typeset`box$, 
                    FrontEndResource["RGBColorValueSelector"], {
                    0, {Left, Bottom}}, {Left, Top}, 
                    "ClosingActions" -> {
                    "SelectionDeparture", "ParentChanged", 
                    "EvaluatorQuit"}]]]], BaseStyle -> Inherited, Evaluator -> 
                    Automatic, Method -> "Preemptive"], 
                    RGBColor[0.894452, 0.880139, 0.77279], Editable -> False, 
                    Selectable -> False]}], "}"}], ",", 
                    RowBox[{"{", 
                    RowBox[{"0.8363636363636363`", ",", 
                    InterpretationBox[
                    ButtonBox[
                    TooltipBox[
                    GraphicsBox[{{
                    GrayLevel[0], 
                    RectangleBox[{0, 0}]}, {
                    GrayLevel[0], 
                    RectangleBox[{1, -1}]}, {
                    RGBColor[0.907999, 0.789417, 0.652903], 
                    RectangleBox[{0, -1}, {2, 1}]}}, AspectRatio -> 1, Frame -> 
                    True, FrameStyle -> 
                    RGBColor[0.6053326666666667, 0.526278, 
                    0.4352686666666667], FrameTicks -> None, PlotRangePadding -> 
                    None, ImageSize -> 
                    Dynamic[{Automatic, 1.35 CurrentValue["FontCapHeight"]/
                    AbsoluteCurrentValue[Magnification]}]], 
                    "RGBColor[0.907999, 0.789417, 0.652903]"], Appearance -> 
                    None, BaseStyle -> {}, BaselinePosition -> Baseline, 
                    DefaultBaseStyle -> {}, ButtonFunction :> 
                    With[{Typeset`box$ = EvaluationBox[]}, 
                    If[
                    Not[
                    AbsoluteCurrentValue["Deployed"]], 
                    SelectionMove[Typeset`box$, All, Expression]; 
                    FrontEnd`Private`$ColorSelectorInitialAlpha = 1; 
                    FrontEnd`Private`$ColorSelectorInitialColor = 
                    RGBColor[0.907999, 0.789417, 0.652903]; 
                    FrontEnd`Private`$ColorSelectorUseMakeBoxes = True; 
                    MathLink`CallFrontEnd[
                    FrontEnd`AttachCell[Typeset`box$, 
                    FrontEndResource["RGBColorValueSelector"], {
                    0, {Left, Bottom}}, {Left, Top}, 
                    "ClosingActions" -> {
                    "SelectionDeparture", "ParentChanged", 
                    "EvaluatorQuit"}]]]], BaseStyle -> Inherited, Evaluator -> 
                    Automatic, Method -> "Preemptive"], 
                    RGBColor[0.907999, 0.789417, 0.652903], Editable -> False,
                     Selectable -> False]}], "}"}], ",", 
                    RowBox[{"{", 
                    RowBox[{"0.7272727272727272`", ",", 
                    InterpretationBox[
                    ButtonBox[
                    TooltipBox[
                    GraphicsBox[{{
                    GrayLevel[0], 
                    RectangleBox[{0, 0}]}, {
                    GrayLevel[0], 
                    RectangleBox[{1, -1}]}, {
                    RGBColor[0.874505, 0.639254, 0.522424], 
                    RectangleBox[{0, -1}, {2, 1}]}}, AspectRatio -> 1, Frame -> 
                    True, FrameStyle -> 
                    RGBColor[0.5830033333333333, 0.42616933333333334`, 
                    0.3482826666666667], FrameTicks -> None, PlotRangePadding -> 
                    None, ImageSize -> 
                    Dynamic[{Automatic, 1.35 CurrentValue["FontCapHeight"]/
                    AbsoluteCurrentValue[Magnification]}]], 
                    "RGBColor[0.874505, 0.639254, 0.522424]"], Appearance -> 
                    None, BaseStyle -> {}, BaselinePosition -> Baseline, 
                    DefaultBaseStyle -> {}, ButtonFunction :> 
                    With[{Typeset`box$ = EvaluationBox[]}, 
                    If[
                    Not[
                    AbsoluteCurrentValue["Deployed"]], 
                    SelectionMove[Typeset`box$, All, Expression]; 
                    FrontEnd`Private`$ColorSelectorInitialAlpha = 1; 
                    FrontEnd`Private`$ColorSelectorInitialColor = 
                    RGBColor[0.874505, 0.639254, 0.522424]; 
                    FrontEnd`Private`$ColorSelectorUseMakeBoxes = True; 
                    MathLink`CallFrontEnd[
                    FrontEnd`AttachCell[Typeset`box$, 
                    FrontEndResource["RGBColorValueSelector"], {
                    0, {Left, Bottom}}, {Left, Top}, 
                    "ClosingActions" -> {
                    "SelectionDeparture", "ParentChanged", 
                    "EvaluatorQuit"}]]]], BaseStyle -> Inherited, Evaluator -> 
                    Automatic, Method -> "Preemptive"], 
                    RGBColor[0.874505, 0.639254, 0.522424], Editable -> False,
                     Selectable -> False]}], "}"}], ",", 
                    RowBox[{"{", 
                    RowBox[{"0.618181818181818`", ",", 
                    InterpretationBox[
                    ButtonBox[
                    TooltipBox[
                    GraphicsBox[{{
                    GrayLevel[0], 
                    RectangleBox[{0, 0}]}, {
                    GrayLevel[0], 
                    RectangleBox[{1, -1}]}, {
                    RGBColor[0.79915, 0.446142, 0.391971], 
                    RectangleBox[{0, -1}, {2, 1}]}}, AspectRatio -> 1, Frame -> 
                    True, FrameStyle -> 
                    RGBColor[0.5327666666666667, 0.297428, 
                    0.26131400000000005`], FrameTicks -> None, 
                    PlotRangePadding -> None, ImageSize -> 
                    Dynamic[{Automatic, 1.35 CurrentValue["FontCapHeight"]/
                    AbsoluteCurrentValue[Magnification]}]], 
                    "RGBColor[0.79915, 0.446142, 0.391971]"], Appearance -> 
                    None, BaseStyle -> {}, BaselinePosition -> Baseline, 
                    DefaultBaseStyle -> {}, ButtonFunction :> 
                    With[{Typeset`box$ = EvaluationBox[]}, 
                    If[
                    Not[
                    AbsoluteCurrentValue["Deployed"]], 
                    SelectionMove[Typeset`box$, All, Expression]; 
                    FrontEnd`Private`$ColorSelectorInitialAlpha = 1; 
                    FrontEnd`Private`$ColorSelectorInitialColor = 
                    RGBColor[0.79915, 0.446142, 0.391971]; 
                    FrontEnd`Private`$ColorSelectorUseMakeBoxes = True; 
                    MathLink`CallFrontEnd[
                    FrontEnd`AttachCell[Typeset`box$, 
                    FrontEndResource["RGBColorValueSelector"], {
                    0, {Left, Bottom}}, {Left, Top}, 
                    "ClosingActions" -> {
                    "SelectionDeparture", "ParentChanged", 
                    "EvaluatorQuit"}]]]], BaseStyle -> Inherited, Evaluator -> 
                    Automatic, Method -> "Preemptive"], 
                    RGBColor[0.79915, 0.446142, 0.391971], Editable -> False, 
                    Selectable -> False]}], "}"}], ",", 
                    RowBox[{"{", 
                    RowBox[{"0.509090909090909`", ",", 
                    InterpretationBox[
                    ButtonBox[
                    TooltipBox[
                    GraphicsBox[{{
                    GrayLevel[0], 
                    RectangleBox[{0, 0}]}, {
                    GrayLevel[0], 
                    RectangleBox[{1, -1}]}, {
                    RGBColor[0.685695, 0.242449, 0.268261], 
                    RectangleBox[{0, -1}, {2, 1}]}}, AspectRatio -> 1, Frame -> 
                    True, FrameStyle -> 
                    RGBColor[0.45713000000000004`, 0.16163266666666667`, 
                    0.1788406666666667], FrameTicks -> None, PlotRangePadding -> 
                    None, ImageSize -> 
                    Dynamic[{Automatic, 1.35 CurrentValue["FontCapHeight"]/
                    AbsoluteCurrentValue[Magnification]}]], 
                    "RGBColor[0.685695, 0.242449, 0.268261]"], Appearance -> 
                    None, BaseStyle -> {}, BaselinePosition -> Baseline, 
                    DefaultBaseStyle -> {}, ButtonFunction :> 
                    With[{Typeset`box$ = EvaluationBox[]}, 
                    If[
                    Not[
                    AbsoluteCurrentValue["Deployed"]], 
                    SelectionMove[Typeset`box$, All, Expression]; 
                    FrontEnd`Private`$ColorSelectorInitialAlpha = 1; 
                    FrontEnd`Private`$ColorSelectorInitialColor = 
                    RGBColor[0.685695, 0.242449, 0.268261]; 
                    FrontEnd`Private`$ColorSelectorUseMakeBoxes = True; 
                    MathLink`CallFrontEnd[
                    FrontEnd`AttachCell[Typeset`box$, 
                    FrontEndResource["RGBColorValueSelector"], {
                    0, {Left, Bottom}}, {Left, Top}, 
                    "ClosingActions" -> {
                    "SelectionDeparture", "ParentChanged", 
                    "EvaluatorQuit"}]]]], BaseStyle -> Inherited, Evaluator -> 
                    Automatic, Method -> "Preemptive"], 
                    RGBColor[0.685695, 0.242449, 0.268261], Editable -> False,
                     Selectable -> False]}], "}"}], ",", 
                    RowBox[{"{", 
                    RowBox[{"0.4`", ",", 
                    InterpretationBox[
                    ButtonBox[
                    TooltipBox[
                    GraphicsBox[{{
                    GrayLevel[0], 
                    RectangleBox[{0, 0}]}, {
                    GrayLevel[0], 
                    RectangleBox[{1, -1}]}, {
                    RGBColor[0.534081, 0.0853132, 0.16669], 
                    RectangleBox[{0, -1}, {2, 1}]}}, AspectRatio -> 1, Frame -> 
                    True, FrameStyle -> 
                    RGBColor[0.35605400000000004`, 0.05687546666666667, 
                    0.11112666666666668`], FrameTicks -> None, 
                    PlotRangePadding -> None, ImageSize -> 
                    Dynamic[{Automatic, 1.35 CurrentValue["FontCapHeight"]/
                    AbsoluteCurrentValue[Magnification]}]], 
                    "RGBColor[0.534081, 0.0853132, 0.16669]"], Appearance -> 
                    None, BaseStyle -> {}, BaselinePosition -> Baseline, 
                    DefaultBaseStyle -> {}, ButtonFunction :> 
                    With[{Typeset`box$ = EvaluationBox[]}, 
                    If[
                    Not[
                    AbsoluteCurrentValue["Deployed"]], 
                    SelectionMove[Typeset`box$, All, Expression]; 
                    FrontEnd`Private`$ColorSelectorInitialAlpha = 1; 
                    FrontEnd`Private`$ColorSelectorInitialColor = 
                    RGBColor[0.534081, 0.0853132, 0.16669]; 
                    FrontEnd`Private`$ColorSelectorUseMakeBoxes = True; 
                    MathLink`CallFrontEnd[
                    FrontEnd`AttachCell[Typeset`box$, 
                    FrontEndResource["RGBColorValueSelector"], {
                    0, {Left, Bottom}}, {Left, Top}, 
                    "ClosingActions" -> {
                    "SelectionDeparture", "ParentChanged", 
                    "EvaluatorQuit"}]]]], BaseStyle -> Inherited, Evaluator -> 
                    Automatic, Method -> "Preemptive"], 
                    RGBColor[0.534081, 0.0853132, 0.16669], Editable -> False,
                     Selectable -> False]}], "}"}]}], "}"}], ",", "#1"}], 
                   "]"}], "&"}], ",", 
               RowBox[{"{", 
                 RowBox[{"0.4334830641949463`", ",", "0.9714362368650402`"}], 
                 "}"}]}], "}"}], ",", 
           RowBox[{"{", 
             RowBox[{
               RowBox[{"{", 
                 RowBox[{"0.55`", ",", 
                   RowBox[{"Directive", "[", 
                    RowBox[{
                    InterpretationBox[
                    ButtonBox[
                    TooltipBox[
                    GraphicsBox[{{
                    GrayLevel[0], 
                    RectangleBox[{0, 0}]}, {
                    GrayLevel[0], 
                    RectangleBox[{1, -1}]}, {
                    GrayLevel[0], 
                    RectangleBox[{0, -1}, {2, 1}]}}, AspectRatio -> 1, Frame -> 
                    True, FrameStyle -> GrayLevel[0.], FrameTicks -> None, 
                    PlotRangePadding -> None, ImageSize -> 
                    Dynamic[{Automatic, 1.35 CurrentValue["FontCapHeight"]/
                    AbsoluteCurrentValue[Magnification]}]], "GrayLevel[0]"], 
                    Appearance -> None, BaseStyle -> {}, BaselinePosition -> 
                    Baseline, DefaultBaseStyle -> {}, ButtonFunction :> 
                    With[{Typeset`box$ = EvaluationBox[]}, 
                    If[
                    Not[
                    AbsoluteCurrentValue["Deployed"]], 
                    SelectionMove[Typeset`box$, All, Expression]; 
                    FrontEnd`Private`$ColorSelectorInitialAlpha = 1; 
                    FrontEnd`Private`$ColorSelectorInitialColor = 
                    GrayLevel[0]; 
                    FrontEnd`Private`$ColorSelectorUseMakeBoxes = True; 
                    MathLink`CallFrontEnd[
                    FrontEnd`AttachCell[Typeset`box$, 
                    FrontEndResource["GrayLevelColorValueSelector"], {
                    0, {Left, Bottom}}, {Left, Top}, 
                    "ClosingActions" -> {
                    "SelectionDeparture", "ParentChanged", 
                    "EvaluatorQuit"}]]]], BaseStyle -> Inherited, Evaluator -> 
                    Automatic, Method -> "Preemptive"], 
                    GrayLevel[0], Editable -> False, Selectable -> False], 
                    ",", 
                    RowBox[{"Opacity", "[", "0.5`", "]"}], ",", 
                    RowBox[{"CapForm", "[", "\"Butt\"", "]"}]}], "]"}]}], 
                 "}"}], ",", 
               RowBox[{"{", 
                 RowBox[{"0.65`", ",", 
                   RowBox[{"Directive", "[", 
                    RowBox[{
                    InterpretationBox[
                    ButtonBox[
                    TooltipBox[
                    GraphicsBox[{{
                    GrayLevel[0], 
                    RectangleBox[{0, 0}]}, {
                    GrayLevel[0], 
                    RectangleBox[{1, -1}]}, {
                    GrayLevel[0], 
                    RectangleBox[{0, -1}, {2, 1}]}}, AspectRatio -> 1, Frame -> 
                    True, FrameStyle -> GrayLevel[0.], FrameTicks -> None, 
                    PlotRangePadding -> None, ImageSize -> 
                    Dynamic[{Automatic, 1.35 CurrentValue["FontCapHeight"]/
                    AbsoluteCurrentValue[Magnification]}]], "GrayLevel[0]"], 
                    Appearance -> None, BaseStyle -> {}, BaselinePosition -> 
                    Baseline, DefaultBaseStyle -> {}, ButtonFunction :> 
                    With[{Typeset`box$ = EvaluationBox[]}, 
                    If[
                    Not[
                    AbsoluteCurrentValue["Deployed"]], 
                    SelectionMove[Typeset`box$, All, Expression]; 
                    FrontEnd`Private`$ColorSelectorInitialAlpha = 1; 
                    FrontEnd`Private`$ColorSelectorInitialColor = 
                    GrayLevel[0]; 
                    FrontEnd`Private`$ColorSelectorUseMakeBoxes = True; 
                    MathLink`CallFrontEnd[
                    FrontEnd`AttachCell[Typeset`box$, 
                    FrontEndResource["GrayLevelColorValueSelector"], {
                    0, {Left, Bottom}}, {Left, Top}, 
                    "ClosingActions" -> {
                    "SelectionDeparture", "ParentChanged", 
                    "EvaluatorQuit"}]]]], BaseStyle -> Inherited, Evaluator -> 
                    Automatic, Method -> "Preemptive"], 
                    GrayLevel[0], Editable -> False, Selectable -> False], 
                    ",", 
                    RowBox[{"Opacity", "[", "0.5`", "]"}], ",", 
                    RowBox[{"CapForm", "[", "\"Butt\"", "]"}]}], "]"}]}], 
                 "}"}], ",", 
               RowBox[{"{", 
                 RowBox[{"0.75`", ",", 
                   RowBox[{"Directive", "[", 
                    RowBox[{
                    InterpretationBox[
                    ButtonBox[
                    TooltipBox[
                    GraphicsBox[{{
                    GrayLevel[0], 
                    RectangleBox[{0, 0}]}, {
                    GrayLevel[0], 
                    RectangleBox[{1, -1}]}, {
                    GrayLevel[0], 
                    RectangleBox[{0, -1}, {2, 1}]}}, AspectRatio -> 1, Frame -> 
                    True, FrameStyle -> GrayLevel[0.], FrameTicks -> None, 
                    PlotRangePadding -> None, ImageSize -> 
                    Dynamic[{Automatic, 1.35 CurrentValue["FontCapHeight"]/
                    AbsoluteCurrentValue[Magnification]}]], "GrayLevel[0]"], 
                    Appearance -> None, BaseStyle -> {}, BaselinePosition -> 
                    Baseline, DefaultBaseStyle -> {}, ButtonFunction :> 
                    With[{Typeset`box$ = EvaluationBox[]}, 
                    If[
                    Not[
                    AbsoluteCurrentValue["Deployed"]], 
                    SelectionMove[Typeset`box$, All, Expression]; 
                    FrontEnd`Private`$ColorSelectorInitialAlpha = 1; 
                    FrontEnd`Private`$ColorSelectorInitialColor = 
                    GrayLevel[0]; 
                    FrontEnd`Private`$ColorSelectorUseMakeBoxes = True; 
                    MathLink`CallFrontEnd[
                    FrontEnd`AttachCell[Typeset`box$, 
                    FrontEndResource["GrayLevelColorValueSelector"], {
                    0, {Left, Bottom}}, {Left, Top}, 
                    "ClosingActions" -> {
                    "SelectionDeparture", "ParentChanged", 
                    "EvaluatorQuit"}]]]], BaseStyle -> Inherited, Evaluator -> 
                    Automatic, Method -> "Preemptive"], 
                    GrayLevel[0], Editable -> False, Selectable -> False], 
                    ",", 
                    RowBox[{"Opacity", "[", "0.5`", "]"}], ",", 
                    RowBox[{"CapForm", "[", "\"Butt\"", "]"}]}], "]"}]}], 
                 "}"}], ",", 
               RowBox[{"{", 
                 RowBox[{"0.85`", ",", 
                   RowBox[{"Directive", "[", 
                    RowBox[{
                    InterpretationBox[
                    ButtonBox[
                    TooltipBox[
                    GraphicsBox[{{
                    GrayLevel[0], 
                    RectangleBox[{0, 0}]}, {
                    GrayLevel[0], 
                    RectangleBox[{1, -1}]}, {
                    GrayLevel[0], 
                    RectangleBox[{0, -1}, {2, 1}]}}, AspectRatio -> 1, Frame -> 
                    True, FrameStyle -> GrayLevel[0.], FrameTicks -> None, 
                    PlotRangePadding -> None, ImageSize -> 
                    Dynamic[{Automatic, 1.35 CurrentValue["FontCapHeight"]/
                    AbsoluteCurrentValue[Magnification]}]], "GrayLevel[0]"], 
                    Appearance -> None, BaseStyle -> {}, BaselinePosition -> 
                    Baseline, DefaultBaseStyle -> {}, ButtonFunction :> 
                    With[{Typeset`box$ = EvaluationBox[]}, 
                    If[
                    Not[
                    AbsoluteCurrentValue["Deployed"]], 
                    SelectionMove[Typeset`box$, All, Expression]; 
                    FrontEnd`Private`$ColorSelectorInitialAlpha = 1; 
                    FrontEnd`Private`$ColorSelectorInitialColor = 
                    GrayLevel[0]; 
                    FrontEnd`Private`$ColorSelectorUseMakeBoxes = True; 
                    MathLink`CallFrontEnd[
                    FrontEnd`AttachCell[Typeset`box$, 
                    FrontEndResource["GrayLevelColorValueSelector"], {
                    0, {Left, Bottom}}, {Left, Top}, 
                    "ClosingActions" -> {
                    "SelectionDeparture", "ParentChanged", 
                    "EvaluatorQuit"}]]]], BaseStyle -> Inherited, Evaluator -> 
                    Automatic, Method -> "Preemptive"], 
                    GrayLevel[0], Editable -> False, Selectable -> False], 
                    ",", 
                    RowBox[{"Opacity", "[", "0.5`", "]"}], ",", 
                    RowBox[{"CapForm", "[", "\"Butt\"", "]"}]}], "]"}]}], 
                 "}"}], ",", 
               RowBox[{"{", 
                 RowBox[{"0.95`", ",", 
                   RowBox[{"Directive", "[", 
                    RowBox[{
                    InterpretationBox[
                    ButtonBox[
                    TooltipBox[
                    GraphicsBox[{{
                    GrayLevel[0], 
                    RectangleBox[{0, 0}]}, {
                    GrayLevel[0], 
                    RectangleBox[{1, -1}]}, {
                    GrayLevel[0], 
                    RectangleBox[{0, -1}, {2, 1}]}}, AspectRatio -> 1, Frame -> 
                    True, FrameStyle -> GrayLevel[0.], FrameTicks -> None, 
                    PlotRangePadding -> None, ImageSize -> 
                    Dynamic[{Automatic, 1.35 CurrentValue["FontCapHeight"]/
                    AbsoluteCurrentValue[Magnification]}]], "GrayLevel[0]"], 
                    Appearance -> None, BaseStyle -> {}, BaselinePosition -> 
                    Baseline, DefaultBaseStyle -> {}, ButtonFunction :> 
                    With[{Typeset`box$ = EvaluationBox[]}, 
                    If[
                    Not[
                    AbsoluteCurrentValue["Deployed"]], 
                    SelectionMove[Typeset`box$, All, Expression]; 
                    FrontEnd`Private`$ColorSelectorInitialAlpha = 1; 
                    FrontEnd`Private`$ColorSelectorInitialColor = 
                    GrayLevel[0]; 
                    FrontEnd`Private`$ColorSelectorUseMakeBoxes = True; 
                    MathLink`CallFrontEnd[
                    FrontEnd`AttachCell[Typeset`box$, 
                    FrontEndResource["GrayLevelColorValueSelector"], {
                    0, {Left, Bottom}}, {Left, Top}, 
                    "ClosingActions" -> {
                    "SelectionDeparture", "ParentChanged", 
                    "EvaluatorQuit"}]]]], BaseStyle -> Inherited, Evaluator -> 
                    Automatic, Method -> "Preemptive"], 
                    GrayLevel[0], Editable -> False, Selectable -> False], 
                    ",", 
                    RowBox[{"Opacity", "[", "0.5`", "]"}], ",", 
                    RowBox[{"CapForm", "[", "\"Butt\"", "]"}]}], "]"}]}], 
                 "}"}], ",", 
               RowBox[{"{", 
                 RowBox[{"1", ",", 
                   RowBox[{"Directive", "[", 
                    RowBox[{
                    InterpretationBox[
                    ButtonBox[
                    TooltipBox[
                    GraphicsBox[{{
                    GrayLevel[0], 
                    RectangleBox[{0, 0}]}, {
                    GrayLevel[0], 
                    RectangleBox[{1, -1}]}, {
                    GrayLevel[0], 
                    RectangleBox[{0, -1}, {2, 1}]}}, AspectRatio -> 1, Frame -> 
                    True, FrameStyle -> GrayLevel[0.], FrameTicks -> None, 
                    PlotRangePadding -> None, ImageSize -> 
                    Dynamic[{Automatic, 1.35 CurrentValue["FontCapHeight"]/
                    AbsoluteCurrentValue[Magnification]}]], "GrayLevel[0]"], 
                    Appearance -> None, BaseStyle -> {}, BaselinePosition -> 
                    Baseline, DefaultBaseStyle -> {}, ButtonFunction :> 
                    With[{Typeset`box$ = EvaluationBox[]}, 
                    If[
                    Not[
                    AbsoluteCurrentValue["Deployed"]], 
                    SelectionMove[Typeset`box$, All, Expression]; 
                    FrontEnd`Private`$ColorSelectorInitialAlpha = 1; 
                    FrontEnd`Private`$ColorSelectorInitialColor = 
                    GrayLevel[0]; 
                    FrontEnd`Private`$ColorSelectorUseMakeBoxes = True; 
                    MathLink`CallFrontEnd[
                    FrontEnd`AttachCell[Typeset`box$, 
                    FrontEndResource["GrayLevelColorValueSelector"], {
                    0, {Left, Bottom}}, {Left, Top}, 
                    "ClosingActions" -> {
                    "SelectionDeparture", "ParentChanged", 
                    "EvaluatorQuit"}]]]], BaseStyle -> Inherited, Evaluator -> 
                    Automatic, Method -> "Preemptive"], 
                    GrayLevel[0], Editable -> False, Selectable -> False], 
                    ",", 
                    RowBox[{"Opacity", "[", "0.5`", "]"}], ",", 
                    RowBox[{"CapForm", "[", "\"Butt\"", "]"}]}], "]"}]}], 
                 "}"}], ",", 
               RowBox[{"{", 
                 RowBox[{"1.05`", ",", 
                   RowBox[{"Directive", "[", 
                    RowBox[{
                    InterpretationBox[
                    ButtonBox[
                    TooltipBox[
                    GraphicsBox[{{
                    GrayLevel[0], 
                    RectangleBox[{0, 0}]}, {
                    GrayLevel[0], 
                    RectangleBox[{1, -1}]}, {
                    GrayLevel[0], 
                    RectangleBox[{0, -1}, {2, 1}]}}, AspectRatio -> 1, Frame -> 
                    True, FrameStyle -> GrayLevel[0.], FrameTicks -> None, 
                    PlotRangePadding -> None, ImageSize -> 
                    Dynamic[{Automatic, 1.35 CurrentValue["FontCapHeight"]/
                    AbsoluteCurrentValue[Magnification]}]], "GrayLevel[0]"], 
                    Appearance -> None, BaseStyle -> {}, BaselinePosition -> 
                    Baseline, DefaultBaseStyle -> {}, ButtonFunction :> 
                    With[{Typeset`box$ = EvaluationBox[]}, 
                    If[
                    Not[
                    AbsoluteCurrentValue["Deployed"]], 
                    SelectionMove[Typeset`box$, All, Expression]; 
                    FrontEnd`Private`$ColorSelectorInitialAlpha = 1; 
                    FrontEnd`Private`$ColorSelectorInitialColor = 
                    GrayLevel[0]; 
                    FrontEnd`Private`$ColorSelectorUseMakeBoxes = True; 
                    MathLink`CallFrontEnd[
                    FrontEnd`AttachCell[Typeset`box$, 
                    FrontEndResource["GrayLevelColorValueSelector"], {
                    0, {Left, Bottom}}, {Left, Top}, 
                    "ClosingActions" -> {
                    "SelectionDeparture", "ParentChanged", 
                    "EvaluatorQuit"}]]]], BaseStyle -> Inherited, Evaluator -> 
                    Automatic, Method -> "Preemptive"], 
                    GrayLevel[0], Editable -> False, Selectable -> False], 
                    ",", 
                    RowBox[{"Opacity", "[", "0.5`", "]"}], ",", 
                    RowBox[{"CapForm", "[", "\"Butt\"", "]"}]}], "]"}]}], 
                 "}"}], ",", 
               RowBox[{"{", 
                 RowBox[{"1.15`", ",", 
                   RowBox[{"Directive", "[", 
                    RowBox[{
                    InterpretationBox[
                    ButtonBox[
                    TooltipBox[
                    GraphicsBox[{{
                    GrayLevel[0], 
                    RectangleBox[{0, 0}]}, {
                    GrayLevel[0], 
                    RectangleBox[{1, -1}]}, {
                    GrayLevel[0], 
                    RectangleBox[{0, -1}, {2, 1}]}}, AspectRatio -> 1, Frame -> 
                    True, FrameStyle -> GrayLevel[0.], FrameTicks -> None, 
                    PlotRangePadding -> None, ImageSize -> 
                    Dynamic[{Automatic, 1.35 CurrentValue["FontCapHeight"]/
                    AbsoluteCurrentValue[Magnification]}]], "GrayLevel[0]"], 
                    Appearance -> None, BaseStyle -> {}, BaselinePosition -> 
                    Baseline, DefaultBaseStyle -> {}, ButtonFunction :> 
                    With[{Typeset`box$ = EvaluationBox[]}, 
                    If[
                    Not[
                    AbsoluteCurrentValue["Deployed"]], 
                    SelectionMove[Typeset`box$, All, Expression]; 
                    FrontEnd`Private`$ColorSelectorInitialAlpha = 1; 
                    FrontEnd`Private`$ColorSelectorInitialColor = 
                    GrayLevel[0]; 
                    FrontEnd`Private`$ColorSelectorUseMakeBoxes = True; 
                    MathLink`CallFrontEnd[
                    FrontEnd`AttachCell[Typeset`box$, 
                    FrontEndResource["GrayLevelColorValueSelector"], {
                    0, {Left, Bottom}}, {Left, Top}, 
                    "ClosingActions" -> {
                    "SelectionDeparture", "ParentChanged", 
                    "EvaluatorQuit"}]]]], BaseStyle -> Inherited, Evaluator -> 
                    Automatic, Method -> "Preemptive"], 
                    GrayLevel[0], Editable -> False, Selectable -> False], 
                    ",", 
                    RowBox[{"Opacity", "[", "0.5`", "]"}], ",", 
                    RowBox[{"CapForm", "[", "\"Butt\"", "]"}]}], "]"}]}], 
                 "}"}], ",", 
               RowBox[{"{", 
                 RowBox[{"1.25`", ",", 
                   RowBox[{"Directive", "[", 
                    RowBox[{
                    InterpretationBox[
                    ButtonBox[
                    TooltipBox[
                    GraphicsBox[{{
                    GrayLevel[0], 
                    RectangleBox[{0, 0}]}, {
                    GrayLevel[0], 
                    RectangleBox[{1, -1}]}, {
                    GrayLevel[0], 
                    RectangleBox[{0, -1}, {2, 1}]}}, AspectRatio -> 1, Frame -> 
                    True, FrameStyle -> GrayLevel[0.], FrameTicks -> None, 
                    PlotRangePadding -> None, ImageSize -> 
                    Dynamic[{Automatic, 1.35 CurrentValue["FontCapHeight"]/
                    AbsoluteCurrentValue[Magnification]}]], "GrayLevel[0]"], 
                    Appearance -> None, BaseStyle -> {}, BaselinePosition -> 
                    Baseline, DefaultBaseStyle -> {}, ButtonFunction :> 
                    With[{Typeset`box$ = EvaluationBox[]}, 
                    If[
                    Not[
                    AbsoluteCurrentValue["Deployed"]], 
                    SelectionMove[Typeset`box$, All, Expression]; 
                    FrontEnd`Private`$ColorSelectorInitialAlpha = 1; 
                    FrontEnd`Private`$ColorSelectorInitialColor = 
                    GrayLevel[0]; 
                    FrontEnd`Private`$ColorSelectorUseMakeBoxes = True; 
                    MathLink`CallFrontEnd[
                    FrontEnd`AttachCell[Typeset`box$, 
                    FrontEndResource["GrayLevelColorValueSelector"], {
                    0, {Left, Bottom}}, {Left, Top}, 
                    "ClosingActions" -> {
                    "SelectionDeparture", "ParentChanged", 
                    "EvaluatorQuit"}]]]], BaseStyle -> Inherited, Evaluator -> 
                    Automatic, Method -> "Preemptive"], 
                    GrayLevel[0], Editable -> False, Selectable -> False], 
                    ",", 
                    RowBox[{"Opacity", "[", "0.5`", "]"}], ",", 
                    RowBox[{"CapForm", "[", "\"Butt\"", "]"}]}], "]"}]}], 
                 "}"}], ",", 
               RowBox[{"{", 
                 RowBox[{"1.35`", ",", 
                   RowBox[{"Directive", "[", 
                    RowBox[{
                    InterpretationBox[
                    ButtonBox[
                    TooltipBox[
                    GraphicsBox[{{
                    GrayLevel[0], 
                    RectangleBox[{0, 0}]}, {
                    GrayLevel[0], 
                    RectangleBox[{1, -1}]}, {
                    GrayLevel[0], 
                    RectangleBox[{0, -1}, {2, 1}]}}, AspectRatio -> 1, Frame -> 
                    True, FrameStyle -> GrayLevel[0.], FrameTicks -> None, 
                    PlotRangePadding -> None, ImageSize -> 
                    Dynamic[{Automatic, 1.35 CurrentValue["FontCapHeight"]/
                    AbsoluteCurrentValue[Magnification]}]], "GrayLevel[0]"], 
                    Appearance -> None, BaseStyle -> {}, BaselinePosition -> 
                    Baseline, DefaultBaseStyle -> {}, ButtonFunction :> 
                    With[{Typeset`box$ = EvaluationBox[]}, 
                    If[
                    Not[
                    AbsoluteCurrentValue["Deployed"]], 
                    SelectionMove[Typeset`box$, All, Expression]; 
                    FrontEnd`Private`$ColorSelectorInitialAlpha = 1; 
                    FrontEnd`Private`$ColorSelectorInitialColor = 
                    GrayLevel[0]; 
                    FrontEnd`Private`$ColorSelectorUseMakeBoxes = True; 
                    MathLink`CallFrontEnd[
                    FrontEnd`AttachCell[Typeset`box$, 
                    FrontEndResource["GrayLevelColorValueSelector"], {
                    0, {Left, Bottom}}, {Left, Top}, 
                    "ClosingActions" -> {
                    "SelectionDeparture", "ParentChanged", 
                    "EvaluatorQuit"}]]]], BaseStyle -> Inherited, Evaluator -> 
                    Automatic, Method -> "Preemptive"], 
                    GrayLevel[0], Editable -> False, Selectable -> False], 
                    ",", 
                    RowBox[{"Opacity", "[", "0.5`", "]"}], ",", 
                    RowBox[{"CapForm", "[", "\"Butt\"", "]"}]}], "]"}]}], 
                 "}"}], ",", 
               RowBox[{"{", 
                 RowBox[{"1.45`", ",", 
                   RowBox[{"Directive", "[", 
                    RowBox[{
                    InterpretationBox[
                    ButtonBox[
                    TooltipBox[
                    GraphicsBox[{{
                    GrayLevel[0], 
                    RectangleBox[{0, 0}]}, {
                    GrayLevel[0], 
                    RectangleBox[{1, -1}]}, {
                    GrayLevel[0], 
                    RectangleBox[{0, -1}, {2, 1}]}}, AspectRatio -> 1, Frame -> 
                    True, FrameStyle -> GrayLevel[0.], FrameTicks -> None, 
                    PlotRangePadding -> None, ImageSize -> 
                    Dynamic[{Automatic, 1.35 CurrentValue["FontCapHeight"]/
                    AbsoluteCurrentValue[Magnification]}]], "GrayLevel[0]"], 
                    Appearance -> None, BaseStyle -> {}, BaselinePosition -> 
                    Baseline, DefaultBaseStyle -> {}, ButtonFunction :> 
                    With[{Typeset`box$ = EvaluationBox[]}, 
                    If[
                    Not[
                    AbsoluteCurrentValue["Deployed"]], 
                    SelectionMove[Typeset`box$, All, Expression]; 
                    FrontEnd`Private`$ColorSelectorInitialAlpha = 1; 
                    FrontEnd`Private`$ColorSelectorInitialColor = 
                    GrayLevel[0]; 
                    FrontEnd`Private`$ColorSelectorUseMakeBoxes = True; 
                    MathLink`CallFrontEnd[
                    FrontEnd`AttachCell[Typeset`box$, 
                    FrontEndResource["GrayLevelColorValueSelector"], {
                    0, {Left, Bottom}}, {Left, Top}, 
                    "ClosingActions" -> {
                    "SelectionDeparture", "ParentChanged", 
                    "EvaluatorQuit"}]]]], BaseStyle -> Inherited, Evaluator -> 
                    Automatic, Method -> "Preemptive"], 
                    GrayLevel[0], Editable -> False, Selectable -> False], 
                    ",", 
                    RowBox[{"Opacity", "[", "0.5`", "]"}], ",", 
                    RowBox[{"CapForm", "[", "\"Butt\"", "]"}]}], "]"}]}], 
                 "}"}]}], "}"}], ",", 
           RowBox[{"LabelStyle", "\[Rule]", 
             RowBox[{"{", "}"}]}], ",", 
           RowBox[{"LegendLayout", "\[Rule]", "\"Column\""}], ",", 
           RowBox[{"Charting`TickAnnotations", "\[Rule]", "None"}], ",", 
           RowBox[{"ScalingFunctions", "\[Rule]", 
             RowBox[{"{", 
               RowBox[{"Identity", ",", "Identity"}], "}"}]}], ",", 
           RowBox[{"Charting`TickSide", "\[Rule]", "Right"}], ",", 
           RowBox[{"ColorFunctionScaling", "\[Rule]", "False"}]}], "]"}]& )], 
     TraditionalForm], TraditionalForm]},
  "Legended",
  DisplayFunction->(GridBox[{{
      TagBox[
       ItemBox[
        PaneBox[
         TagBox[#, "SkipImageSizeLevel"], Alignment -> {Center, Baseline}, 
         BaselinePosition -> Baseline], DefaultBaseStyle -> "Labeled"], 
       "SkipImageSizeLevel"], 
      ItemBox[#2, DefaultBaseStyle -> "LabeledLabel"]}}, 
    GridBoxAlignment -> {"Columns" -> {{Center}}, "Rows" -> {{Center}}}, 
    AutoDelete -> False, GridBoxItemSize -> Automatic, 
    BaselinePosition -> {1, 1}]& ),
  Editable->True,
  InterpretationFunction->(RowBox[{"Legended", "[", 
     RowBox[{#, ",", 
       RowBox[{"Placed", "[", 
         RowBox[{#2, ",", "After"}], "]"}]}], "]"}]& )]], "Output",
 CellChangeTimes->{
  3.71655979313015*^9, 3.7174253447602587`*^9, 3.7174255258631372`*^9, 
   3.7174256206649837`*^9, 3.717779974290924*^9, 3.7182067665385427`*^9, {
   3.718323509255921*^9, 3.718323515646557*^9}, 3.7183242689277344`*^9, 
   3.7183243121153684`*^9, 3.718324385365506*^9, 3.718324536907938*^9, 
   3.7186461261159887`*^9, 
   3.718970015374495*^9},ExpressionUUID->"4d03351c-acad-499d-98bb-\
6ac8bcb25bcc"]
}, Open  ]],

Cell[CellGroupData[{

Cell[BoxData[
 RowBox[{"Limit", "[", 
  RowBox[{
   RowBox[{"Limit", "[", 
    RowBox[{
     RowBox[{"S1xS2$ConcordanceRatio", "/", 
      RowBox[{"(", 
       RowBox[{"1", "-", 
        FractionBox[
         RowBox[{"2", " ", 
          SuperscriptBox["\[ExponentialE]", 
           RowBox[{"-", 
            SubscriptBox["t", "2"]}]]}], "3"]}], ")"}]}], ",", " ", 
     RowBox[{
      SubscriptBox["t", "1"], "\[Rule]", "0"}]}], "]"}], ",", 
   RowBox[{
    SubscriptBox["t", "2"], "\[Rule]", "0"}]}], "]"}]], "Input",
 CellChangeTimes->{{3.718333926705465*^9, 
  3.7183339528461895`*^9}},ExpressionUUID->"c2803271-b984-4638-913d-\
fcc49c491727"],

Cell[BoxData[
 FractionBox[
  RowBox[{"3", " ", 
   RowBox[{"(", 
    RowBox[{"36", "-", 
     RowBox[{"4", " ", 
      RowBox[{"Log", "[", "2", "]"}]}]}], ")"}]}], 
  RowBox[{"288", "-", 
   RowBox[{"93", " ", 
    RowBox[{"Log", "[", "2", "]"}]}]}]]], "Output",
 CellChangeTimes->{3.718646126220777*^9, 
  3.7189700154567137`*^9},ExpressionUUID->"6155e05e-5e49-4cca-b5ff-\
40c3adb582a7"]
}, Open  ]],

Cell[CellGroupData[{

Cell[BoxData[
 RowBox[{"N", "[", 
  FractionBox[
   RowBox[{"3", " ", 
    RowBox[{"(", 
     RowBox[{"36", "-", 
      RowBox[{"4", " ", 
       RowBox[{"Log", "[", "2", "]"}]}]}], ")"}]}], 
   RowBox[{"288", "-", 
    RowBox[{"93", " ", 
     RowBox[{"Log", "[", "2", "]"}]}]}]], "]"}]], "Input",
 CellChangeTimes->{{3.718333956596197*^9, 
  3.7183339576430736`*^9}},ExpressionUUID->"bf050c3e-2600-4a48-b11c-\
7b4f17c30d6e"],

Cell[BoxData["0.4459310745427609`"], "Output",
 CellChangeTimes->{3.718646126272728*^9, 
  3.718970015493883*^9},ExpressionUUID->"92fca0d4-5549-4df4-9423-\
50f87278d042"]
}, Open  ]],

Cell[CellGroupData[{

Cell[BoxData[
 RowBox[{"1", "-", "0.4459310745427609`"}]], "Input",
 CellChangeTimes->{{3.718334005144466*^9, 
  3.718334005613217*^9}},ExpressionUUID->"3ac2fe59-d4a0-436f-a684-\
ed16203bc386"],

Cell[BoxData["0.5540689254572391`"], "Output",
 CellChangeTimes->{3.7183340060975447`*^9, 3.7186461263249483`*^9, 
  3.718970015538493*^9},ExpressionUUID->"cfa28657-4e6e-4f55-a95b-\
8b2ad1305216"]
}, Open  ]],

Cell[BoxData[
 RowBox[{
  RowBox[{"S1xS2$S1xS3$MutationMatrix", " ", "=", "\[IndentingNewLine]", 
   RowBox[{
    RowBox[{"Outer", "[", 
     RowBox[{
      RowBox[{
       RowBox[{"GetBranchProducts", "[", 
        RowBox[{"##", ",", "S1xS2$S1xS3"}], "]"}], "&"}], ",", "trees", ",", 
      "trees"}], "]"}], "-", "\[IndentingNewLine]", 
    RowBox[{"Outer", "[", 
     RowBox[{
      RowBox[{
       RowBox[{"CullDerivedAncestralProducts", "[", 
        RowBox[{"##", ",", "S1xS2$S1xS3"}], "]"}], "&"}], ",", "trees", ",", 
      "trees"}], "]"}], "+", "\[IndentingNewLine]", 
    RowBox[{"Outer", "[", 
     RowBox[{
      RowBox[{
       RowBox[{"AddDerivedAncestralOrdering", "[", 
        RowBox[{"##", ",", "S1xS2$S1xS3"}], "]"}], "&"}], ",", "trees", ",", 
      "trees"}], "]"}]}]}], ";"}]], "Input",
 CellFrame->{{0, 0}, {0, 0.5}},
 CellChangeTimes->{{3.716559823443671*^9, 3.7165598520348473`*^9}, {
  3.71655989214301*^9, 
  3.716559917247734*^9}},ExpressionUUID->"88eedfb7-859b-4a03-a2e4-\
9fbf51267dc7"],

Cell[BoxData[
 RowBox[{
  RowBox[{"S1xS2$S1xS3$TreeMatrix", "=", 
   RowBox[{"Outer", "[", 
    RowBox[{"Times", ",", "tree$probabilities", ",", "tree$probabilities"}], 
    "]"}]}], ";"}]], "Input",
 CellChangeTimes->{{3.71655970614725*^9, 3.716559725568513*^9}, 
   3.71655985865724*^9, {3.716559921863693*^9, 
   3.716559926855164*^9}},ExpressionUUID->"b9190298-6938-48fb-9eb1-\
43ed6cbd7498"],

Cell[BoxData[
 RowBox[{
  RowBox[{"S1xS2$S1xS3$PMatrix", "=", 
   RowBox[{"S1xS2$S1xS3$MutationMatrix", "*", "S1xS2$S1xS3$TreeMatrix"}]}], 
  ";"}]], "Input",
 CellChangeTimes->{{3.7165597357327623`*^9, 3.716559757680341*^9}, {
  3.7165599378717623`*^9, 
  3.7165599478391047`*^9}},ExpressionUUID->"9a858da3-170d-4cf9-88fb-\
bdd8c791862c"],

Cell[BoxData[{
 RowBox[{
  RowBox[{"S1xS2$S1xS3$MarginalConcordant", "=", "\[IndentingNewLine]", 
   RowBox[{"Simplify", "[", 
    RowBox[{
     RowBox[{"(", 
      RowBox[{"1", "/", "2"}], ")"}], 
     RowBox[{"(", 
      RowBox[{
       RowBox[{"Total", "[", 
        RowBox[{"S1xS2$S1xS3$PMatrix", "[", 
         RowBox[{"[", "1", "]"}], "]"}], "]"}], "+", 
       RowBox[{"Total", "[", 
        RowBox[{"S1xS2$S1xS3$PMatrix", "[", 
         RowBox[{"[", "2", "]"}], "]"}], "]"}], "+", "\[IndentingNewLine]", 
       RowBox[{"Total", "[", 
        RowBox[{"S1xS2$S1xS3$PMatrix", "[", 
         RowBox[{"[", 
          RowBox[{"All", ",", "1"}], "]"}], "]"}], "]"}], "+", 
       RowBox[{"Total", "[", 
        RowBox[{"S1xS2$S1xS3$PMatrix", "[", 
         RowBox[{"[", 
          RowBox[{"All", ",", "2"}], "]"}], "]"}], "]"}]}], ")"}]}], "]"}]}], 
  ";"}], "\[IndentingNewLine]", 
 RowBox[{
  RowBox[{"S1xS2$S1xS3$MarginalDiscordant", "=", "\[IndentingNewLine]", 
   RowBox[{"Simplify", "[", 
    RowBox[{
     RowBox[{"(", 
      RowBox[{"1", "/", "2"}], ")"}], 
     RowBox[{"(", 
      RowBox[{
       RowBox[{"Total", "[", 
        RowBox[{"S1xS2$S1xS3$PMatrix", "[", 
         RowBox[{"[", "3", "]"}], "]"}], "]"}], "+", 
       RowBox[{"Total", "[", 
        RowBox[{"S1xS2$S1xS3$PMatrix", "[", 
         RowBox[{"[", "4", "]"}], "]"}], "]"}], "+", "\[IndentingNewLine]", 
       RowBox[{"Total", "[", 
        RowBox[{"S1xS2$S1xS3$PMatrix", "[", 
         RowBox[{"[", 
          RowBox[{"All", ",", "3"}], "]"}], "]"}], "]"}], "+", 
       RowBox[{"Total", "[", 
        RowBox[{"S1xS2$S1xS3$PMatrix", "[", 
         RowBox[{"[", 
          RowBox[{"All", ",", "4"}], "]"}], "]"}], "]"}]}], ")"}]}], "]"}]}], 
  ";"}]}], "Input",ExpressionUUID->"9c10fa08-d37b-495d-8bd5-7ef28cf7521c"],

Cell[CellGroupData[{

Cell[BoxData[
 RowBox[{"S1xS2$S1xS3$ConcordanceRatio", "=", 
  RowBox[{"FullSimplify", "[", 
   RowBox[{"S1xS2$S1xS3$MarginalConcordant", " ", "/", " ", 
    RowBox[{"(", 
     RowBox[{
     "S1xS2$S1xS3$MarginalConcordant", " ", "+", " ", 
      "S1xS2$S1xS3$MarginalDiscordant"}], ")"}]}], "]"}]}]], "Input",Expressio\
nUUID->"ccd0c3a9-8faf-4298-b4b0-828e49bc9311"],

Cell[BoxData[
 RowBox[{"1", "-", 
  FractionBox[
   RowBox[{"2", " ", 
    SuperscriptBox["\[ExponentialE]", 
     RowBox[{"-", 
      SubscriptBox["t", "2"]}]], " ", 
    RowBox[{"(", 
     RowBox[{"4", "+", 
      RowBox[{"3", " ", 
       SubscriptBox["t", "1"]}], "+", 
      RowBox[{"3", " ", 
       SubscriptBox["t", "2"]}]}], ")"}]}], 
   RowBox[{"9", " ", 
    RowBox[{"(", 
     RowBox[{"1", "+", 
      SubscriptBox["t", "1"]}], ")"}]}]]}]], "Output",
 CellChangeTimes->{3.7165599641113653`*^9, 3.716560016091242*^9, 
  3.717425345226945*^9, 3.717425621045473*^9, 3.7182067757629213`*^9, 
  3.718646126748629*^9, 
  3.718970015903412*^9},ExpressionUUID->"07b83a20-f9ac-4b54-9692-\
89b2049cb896"]
}, Open  ]],

Cell[BoxData[
 RowBox[{
  RowBox[{"S1xS2$S2xS3$MutationMatrix", " ", "=", "\[IndentingNewLine]", 
   RowBox[{
    RowBox[{"Outer", "[", 
     RowBox[{
      RowBox[{
       RowBox[{"GetBranchProducts", "[", 
        RowBox[{"##", ",", "S1xS2$S2xS3"}], "]"}], "&"}], ",", "trees", ",", 
      "trees"}], "]"}], "-", "\[IndentingNewLine]", 
    RowBox[{"Outer", "[", 
     RowBox[{
      RowBox[{
       RowBox[{"CullDerivedAncestralProducts", "[", 
        RowBox[{"##", ",", "S1xS2$S2xS3"}], "]"}], "&"}], ",", "trees", ",", 
      "trees"}], "]"}], "+", "\[IndentingNewLine]", 
    RowBox[{"Outer", "[", 
     RowBox[{
      RowBox[{
       RowBox[{"AddDerivedAncestralOrdering", "[", 
        RowBox[{"##", ",", "S1xS2$S2xS3"}], "]"}], "&"}], ",", "trees", ",", 
      "trees"}], "]"}]}]}], ";"}]], "Input",
 CellChangeTimes->{{3.716559823443671*^9, 3.7165598520348473`*^9}, {
  3.71655989214301*^9, 3.716559917247734*^9}, {3.716560534388941*^9, 
  3.716560540181138*^9}},ExpressionUUID->"34b0d74e-c5ba-49b0-9e2c-\
be8233fc555e"],

Cell[BoxData[
 RowBox[{
  RowBox[{"S1xS2$S2xS3$TreeMatrix", "=", 
   RowBox[{"Outer", "[", 
    RowBox[{"Times", ",", "tree$probabilities", ",", "tree$probabilities"}], 
    "]"}]}], ";"}]], "Input",
 CellChangeTimes->{{3.71655970614725*^9, 3.716559725568513*^9}, 
   3.71655985865724*^9, {3.716559921863693*^9, 3.716559926855164*^9}, 
   3.7165605465489187`*^9},ExpressionUUID->"7358915f-b5a8-4dfd-bc37-\
b45b9a69d138"],

Cell[BoxData[
 RowBox[{
  RowBox[{"S1xS2$S2xS3$PMatrix", "=", 
   RowBox[{"S1xS2$S2xS3$MutationMatrix", "*", "S1xS2$S2xS3$TreeMatrix"}]}], 
  ";"}]], "Input",
 CellChangeTimes->{{3.7165597357327623`*^9, 3.716559757680341*^9}, {
  3.7165599378717623`*^9, 3.7165599478391047`*^9}, {3.7165605505087233`*^9, 
  3.716560555260577*^9}},ExpressionUUID->"6c8b56c2-5f45-42b1-953e-\
7834dd5aef65"],

Cell[BoxData[{
 RowBox[{
  RowBox[{"S1xS2$S2xS3$MarginalConcordant", "=", "\[IndentingNewLine]", 
   RowBox[{"Simplify", "[", 
    RowBox[{
     RowBox[{"(", 
      RowBox[{"1", "/", "2"}], ")"}], 
     RowBox[{"(", 
      RowBox[{
       RowBox[{"Total", "[", 
        RowBox[{"S1xS2$S2xS3$PMatrix", "[", 
         RowBox[{"[", "1", "]"}], "]"}], "]"}], "+", 
       RowBox[{"Total", "[", 
        RowBox[{"S1xS2$S2xS3$PMatrix", "[", 
         RowBox[{"[", "2", "]"}], "]"}], "]"}], "+", "\[IndentingNewLine]", 
       RowBox[{"Total", "[", 
        RowBox[{"S1xS2$S2xS3$PMatrix", "[", 
         RowBox[{"[", 
          RowBox[{"All", ",", "1"}], "]"}], "]"}], "]"}], "+", 
       RowBox[{"Total", "[", 
        RowBox[{"S1xS2$S2xS3$PMatrix", "[", 
         RowBox[{"[", 
          RowBox[{"All", ",", "2"}], "]"}], "]"}], "]"}]}], ")"}]}], "]"}]}], 
  ";"}], "\[IndentingNewLine]", 
 RowBox[{
  RowBox[{"S1xS2$S2xS3$MarginalDiscordant", "=", "\[IndentingNewLine]", 
   RowBox[{"Simplify", "[", 
    RowBox[{
     RowBox[{"(", 
      RowBox[{"1", "/", "2"}], ")"}], 
     RowBox[{"(", 
      RowBox[{
       RowBox[{"Total", "[", 
        RowBox[{"S1xS2$S2xS3$PMatrix", "[", 
         RowBox[{"[", "3", "]"}], "]"}], "]"}], "+", 
       RowBox[{"Total", "[", 
        RowBox[{"S1xS2$S2xS3$PMatrix", "[", 
         RowBox[{"[", "4", "]"}], "]"}], "]"}], "+", "\[IndentingNewLine]", 
       RowBox[{"Total", "[", 
        RowBox[{"S1xS2$S2xS3$PMatrix", "[", 
         RowBox[{"[", 
          RowBox[{"All", ",", "3"}], "]"}], "]"}], "]"}], "+", 
       RowBox[{"Total", "[", 
        RowBox[{"S1xS2$S2xS3$PMatrix", "[", 
         RowBox[{"[", 
          RowBox[{"All", ",", "4"}], "]"}], "]"}], "]"}]}], ")"}]}], "]"}]}], 
  ";"}]}], "Input",
 CellChangeTimes->{{3.716560561125567*^9, 
  3.716560591427647*^9}},ExpressionUUID->"33921195-d4f7-462a-9c54-\
e8216f4944ae"],

Cell[BoxData[
 RowBox[{
  RowBox[{"S1xS2$S2xS3$ConcordanceRatio", "=", 
   RowBox[{"FullSimplify", "[", 
    RowBox[{"S1xS2$S2xS3$MarginalConcordant", " ", "/", " ", 
     RowBox[{"(", 
      RowBox[{
      "S1xS2$S2xS3$MarginalConcordant", " ", "+", " ", 
       "S1xS2$S2xS3$MarginalDiscordant"}], ")"}]}], "]"}]}], ";"}]], "Input",
 CellChangeTimes->{{3.716560599804459*^9, 3.716560607460647*^9}, 
   3.7165607451477823`*^9},ExpressionUUID->"96115416-db4a-4b4b-bfe9-\
f34e10806a95"],

Cell[CellGroupData[{

Cell[BoxData[
 RowBox[{"S1xS2$S1xS3$ConcordanceRatio", "\[Equal]", 
  "S1xS2$S2xS3$ConcordanceRatio"}]], "Input",
 CellChangeTimes->{{3.7165607473775253`*^9, 
  3.716560755712132*^9}},ExpressionUUID->"7537b38d-cd60-4622-b8e7-\
73e00e347108"],

Cell[BoxData["True"], "Output",
 CellChangeTimes->{3.716560756814356*^9, 3.717425345354905*^9, 
  3.717425621342949*^9, 3.718206775919941*^9, 3.718646126829958*^9, 
  3.7189700160111017`*^9},ExpressionUUID->"bc7499d1-9304-4e7d-80ec-\
433d12f2033a"]
}, Open  ]],

Cell[CellGroupData[{

Cell[BoxData[
 RowBox[{"ContourPlot", "[", 
  RowBox[{
   RowBox[{"S1xS2$S1xS3$ConcordanceRatio", "/", 
    RowBox[{"(", 
     RowBox[{"1", "-", 
      FractionBox[
       RowBox[{"2", " ", 
        SuperscriptBox["\[ExponentialE]", 
         RowBox[{"-", 
          SubscriptBox["t", "2"]}]]}], "3"]}], ")"}]}], ",", 
   RowBox[{"{", 
    RowBox[{
     SubscriptBox["t", "2"], ",", "0", ",", "3"}], "}"}], ",", 
   RowBox[{"{", 
    RowBox[{
     SubscriptBox["t", "1"], ",", "0", ",", "3"}], "}"}], ",", 
   RowBox[{"PlotLegends", "\[Rule]", "Automatic"}], ",", 
   "\[IndentingNewLine]", 
   RowBox[{"Contours", "\[Rule]", 
    RowBox[{"{", 
     RowBox[{
     "0.55", ",", "0.65", ",", "0.75", ",", "0.85", ",", "0.95", ",", "1", 
      ",", "1.05", ",", "1.15", ",", "1.25", ",", "1.35", ",", "1.45"}], 
     "}"}]}], ",", "\[IndentingNewLine]", 
   RowBox[{"ColorFunctionScaling", "\[Rule]", "False"}], ",", 
   "\[IndentingNewLine]", 
   RowBox[{"ColorFunction", "\[Rule]", 
    RowBox[{"ColorData", "[", 
     RowBox[{"{", 
      RowBox[{"\"\<ThermometerColors\>\"", ",", 
       RowBox[{"{", 
        RowBox[{"1.6", ",", "0.4"}], "}"}]}], "}"}], "]"}]}]}], 
  "]"}]], "Input",
 CellChangeTimes->{{3.716560029224923*^9, 3.7165600306628647`*^9}, 
   3.717779991047208*^9, {3.7183235308497105`*^9, 3.718323552474795*^9}, {
   3.7183237005219283`*^9, 3.718323714381328*^9}, 3.7183243158028717`*^9, 
   3.7183243804436183`*^9, {3.718324496626614*^9, 
   3.718324497126662*^9}},ExpressionUUID->"e4b96c67-865c-40a7-9381-\
cb2af32f6f1c"],

Cell[BoxData[
 TemplateBox[{GraphicsBox[
    GraphicsComplexBox[CompressedData["
1:eJx9WwlcjVnYr9u9lb2xjK2MNYOQQZboeZF9CUOWsUWyNxgGkUwYe2QdlWUi
2SlLUklpU7Rw03JJe3HbtO99fe485/3Oc/n6ze93/O973nPOs/2f55zzTrfl
v89eKdHQ0Bgs1dD435b+KR5vaPwvCnisYLjn5JON/2WS50qGvz7u+YX0L2W4
4etfBcPJX9+vYfjR1+nqGZ70dTxNAbFqORKGVeNLGf7afbI2w6o/XYJFOb/d
KhhGefnnSoZRXr5/KcMoL2KUFzHKixjlRYzy8uNLGUZ5ebvpEiza8dtyii0v
r4LIqyDyKoi8CiKvgsirIPIqiLwKIq+CyKsg8iqIvOp++m07inLSFuVFjPLy
/UoZRnkRo7yIUV7EKC9ilJcfX8owysvHnS7BYhx+208VanLxz8WWt6+S2FdJ
7Ksk9lUS+yqJfZXEvkpiXyWxr5LYV51nvh2HCjW7UbkQ0xblRYzyIkZ5EaO8
iFFexCgvP76UYZSX501dgkUe/TbPKNT8ktqNysX3F1ven0uJP5cSfy4l/lxK
/LmU+HMp8edS4s/qeeLbPKpQizvql9RuVC7EtEV5EaO8iFFexCgvP76UYZSX
z3u6BIt5EOWlvEl5hcYd9UtqNyoXYtqivIhRXsQoLz++lGGUl8/rusL38jzK
S/MC5U3KKzTuqF9Su1G5ENMW5UWM8vLjSxlGefm6RVf4Xh2D8tK8R/MC5U3K
KzTuqF9Su1G5ENMW5eXHlzKM8vJ1ma7wvToN5aV5neY9mhcob1JeoXFH/ZLa
jcqFmLYoL2KUFzHKy2OxDuX5WapWx/D8LFXLgzRPUB6lPEPjkPoptSOVk7Y8
P0uZvDwW62yUl8cKtbqF5nWa92heoLxJeYXGHfVLajcqF2Laorw8xj9aV9O6
k9ZltG6heZ3mPZoXKG9SXqFxR/2S2o3KpavWqtbrB9ii5IhV69cR+Ofq72E/
fB/x91o6Dn2ProOum1/XLcBWJf/3f6ctP4/Yj/5O56fzaHB/umq/f3telCON
6D+XYZV9CwguZlhl33KG13/9RxXDKn+pY1jlb5pM71+He6xF7ClTs69q3XK1
FtePGNePGNePGNeLGNeL2PnrPzQExLhexLy/pam1OD9i1BdinB8x6gcxzv89
u1A56bwoL4+LGcb5vmdnOg5tUV+IcTzEVG66DpQfMT9esZqdqN7oOLTFuPye
X1K703Wg/yHG8f5/uYuJn8sEqme0K76PGP0fMb6PGN9HP8T+iFE/+Dv2R0xb
3q9kAh+PMtYPMR9nOux9xPw6dFg+onGCeQzz07f9ju6zKf/QfajIP/g+v0+h
fBRF/J/WjZSfaF0l8hPPz1HMr/h+9JxLzuSncYz9+HpLTviV1u0iX+FzXo9p
bD9DeQp/R33SuMXn/L5H5CvezlFqfMLbWUH46osaz2B/Po6UxE5iP8pXOC5f
j4t8hc9x3ZSXUQ98fV9M8oV4/kHzCN3vU76idRblK3yO+sR1o/yUr2hdSvmL
7s8pT/P7W5lA97uUf2hdT/mLrwtz2f4HnyNG/VM+wnHxd8Q8/4v1NeUvfI72
4flIzvSO/RGruqf/N3/If/MUMdzja1vNsEqvKEcI+101XiLYfl3AJ4ZVeqlg
WGUn1Gsi4PzYquQvYbj+63rrgK4T58H1Iqa/4/oR03lwfYjpumk/1fw6AmLV
eDKBzoPrxvWg3Kr3pAJiXA/+jvrFcXE9/Lz5rK5WtWUMq/yylmHV+zJWD6vG
TfnPP+IAx0Osel7JsGpezG9xQMdRyZvNMK4HsUrOBobpe6r1FTOM4+O6aIvy
Iabj4Pp5nEL0JLZUbpW9MM7Ecei8KBfqFzGuR9VqCdhiP1wPzsPzewo5vxLl
xt9x3Rrcn5iP0V8wvpGP8AnVM/onYj4vylm88HpK/049c4vxM86H8cOPX8ow
8h0vt1Tg+4uYrweiWFzi+jCPIEb+RF7k+SaF5MMUkv/lDON8PD/Lyf5NrIN4
Xpez+flxC9TqIlWrvm/k85kOq6+R9/n8JhN43iwgdZ2SYbQ/8g7NK6h/xJSn
0L/wPdQnYl7fMlKH67B8hpjPL7hPLyb5SYvlH7Qz+j1innerWJ3En+/ksrjG
uEBM4wL5HfVJ6yp+HnUe4t/H/Y04D/Is6hcx3fegvhBTnsEWx0H9I0+gfnn+
yWX+jXrg9Z3N/BD9mo+vL6w/xjtivq7zY3rB54hxfn6fis/FeoPXTwipvxPV
Wj4/JBJ5xLocn/N5Xs74io/TMtafzycKsh9LJPwp8hBinnfUeYnvJ/IurbMQ
8/lfqVbHoT9SPkGMfoH9EX97/68p8PlQQ+DztLif5+tjmcDXger7feQdtBfa
HTH1f+yP+sL8x+tTh2GUm/dfOavf0L/5/OVH/FHOeBP78/nLj9mLzwchxM7i
vpnHUWq8Rs89+HuqNODryhSSvxSkvk5R2+fw5925rI7l4yaK5K8QVqfwcZOp
Fnf4Hu/XBaw/6p+P21y1Fv0b/Z73wyr2HP2Yr3PT1NaBfsDzJT2vKyDnbF/I
/ka9bqA8QnkDx+N5r5Rh3l6VzG9xfMQ8T+G5eBnzK5wHMb9fF3kY5eT310WM
V3Be/pz2C8PYH+thjH+MV4xTxHxca6nVHXydgeOUqOV99GfkK1qvq8YT+Qcx
72fiuSXaja/Dogiv+ZFzBD8WLyp8i+kT44+v5xNJXaYg60xkfsbzWjHzU/68
PpPst9JZHGDc4Px83ZFJ/Dub2Z0/DypgfoLPcd3oF2gH3m+LSTyUEl4qIzwb
ReIsjsUZ/s7XFWXsOfob9lO12gyjf/D7ey1idyk5vxbrabQD76eZDKP++DpW
ztaF+kLM87SYBzGueX7XYX6LcY7+wPubiDGuEKO8iFF/qGeqd5yPX6fY8nwq
7vf5fFHG/Ib3lwJSd+WTvK7NeAHtxvttCPNrxGgnxDwfifcPPC4mea9Yjb8e
/5f30R94vYr3BOg/PH9IBV6f6rzC+18I41v++wI58H4YR/I3npM2MPtjHcTn
Fx1W36FfUczzubbA39/IBKpP3q+UDPP5Ge/Fc0neyiR5LZ3kMRnbX6P+qT75
ejaO5CvxfIY/H9Ri86F/4TpQ73z920B4UMLqXRwP5eP9N5uNg/oZOfDMUDfX
a/DJqNsu58NFzA+QH8O1do97PssTjr6oG1H8Wv175Bd9ayuaOl+FvisehpdL
ItTuW6JHmA5ZMPEt2Hdwf+H4WYPkl1JY4m6s7Br8Abose2bv6yB+99V28Za7
Zu1eqN1fuC21nzVmfxbLR20s1lhommWxfn27P5t63zCP2cF2dW3wLjfx+9ey
UwNDavzF7wJ9D7rePjxIrEv7jSlobralDE611RSa5peo3ReskBub9L8kfo/p
FlA+uUki7q81NF712T5Cdq8a9iROVQrdtNXO/w/Ny/684bdaGJpyRLAcVcji
avDdZB+XYeL3Xpfq1v+TtEv8jufiqAoTSYC47+7vE5DmeiCD2QF/T9BLUrTW
kgmnYqo0Li8Wv39xuPf7pJ99M2DSzIy1g5tEgH3Fz2uPZReBQ+qJjOP2L+HH
lq30rOIlQqq/p21e8yg4fenK9a72kTDslm7wurJkqLEaN2V20ifo2KKjb755
IkSYLO+9RFdTSE5e+Lrd0WS43zppcvvb9dDx1LEpboMzYXXnuSvKb0dA/fFV
AX8HfIb5Z7I79hlYCoOnzSn76FYBzVzGnvUYoC28/ndZxpPhNTA/KjLTbaoS
ViXsjGqmrymcfXFx/Lq9UuFp80FrH7bTFPaf3d03OycDdi1qYXN/lVTIjloY
eMdBIgQ7RrhY58uECt3z2WM6JcG4tSutnB/pCMubNw+ZX5cDyo7RNbvm+8Hx
VfqjFzbNhRV2h4szO/lBYtxP3ZptL4bFT091Lop7Dg7nJWMcD9XC9L4zFjz2
94K2lt63dzTmEU+7GrOLjXHs1z/H6cGrfBj48oZcvuUNWCYte7FR2Sh/m/MQ
k/8WOtzobKZppCGsvGpbKb2fCplPuoxsvVkOXSNGbO2slwstK1veH9C8Do5G
yV8Pj8kBedXrz57OZawdnjS+QD7/HugdrBlctLkaRh8Kz/jjTTGUlLu7pN2p
gj9P3fh1lVcx3H6UG5uWWgVPP85IPxmqLcz4s9nl95WVMNh49d26N/kwaK7R
CV0dDWFU7smHB1vIhMxb79/lxTXAdJmPi8b8bAhysz6tmKYlbG592r3ATmw3
nou1nWzWWMc9krSe3FsmpN265X+rpURYlb39aHY7kR/HTjruXtInjOVbqw2d
Tr8YEc346NJGa7PLmnEs/lpX/Hr01qxnYDUyaLHhTfE++Kr2kTDDxeJ9MOaF
4J57rObOfgnN+set9e9Nv6Osg+q1s+OdMq6xOmesm12vfivesnEfzJg39cT1
D9B21+hcfZ0ktXPNnTvsz/xaGQ9P/t2nP+HXPPZ8V2HAFL3gHLXzmNnxzvYp
PyjAWss/8OGwCpI3NYXnBn2XXH2WBNcsX85sJ1e/D/bsv2/ZLLNUCB0WYf5w
VoZYt/158MH6aSUMd3q2tnKWnfq9aK9pevbD6tIYT9y+VGU9Py4DfJqGjf6h
lQbZf9fBmGXmLe6dz2H6OD/wX4OWRnnwqYlPvP4l8Z7b445jwu/bChluNuhJ
r+Gd8tTudR0Kl9f3c8+FDw8SHPXeiffEq7s2rXt8ReRhHMehtu7MnrBCsFx/
4EKegXhOObT30I/LXlay/mjvlePu+JZkFkL4oIJRb+zSmdy31je7Eng5heUJ
lHOixosR711KIEo2z6hij3g/XHGpha5knHg/jPVjwUT//dGHSqHXysIpe3sl
st+nXVr2T+AI8Zwe7dbacoPTFFPx/njm29766U0q4Ei1xbbWbcvIPrwYUvyG
TBYuV4F+qGWTv/eL37ukbE5ova2JeJ+M+fy51DLL8GIFdPit5/XYpCCmB+Tp
Lm13x4x4Uw2B451cb54Uz7sunXab2OV6kdr98eFtV+uC+zfAxKj5U36fRO+P
ZcJRy6TUyyDeJ89WNNtg30Lc14asC4hNKNUQtg+c6X42VbxPdvsyNDlybg6r
L9C+IUN3THY6IZ77hnp3PqP8JN4n1+a576nvJBVsYsxdT6/PYvVXeauggFs7
PpLvP9PgtcF966vXZYJTmP+tD14SUmcpoO+UfncX/aIjLLpx0Dr+hnif3D5w
/ugnvuL9MfJB1I/Zq9xG6wiG+13nPTlUDSP7vPcPnh4CvkWdfLZHVcOW5tNP
vIoIhl9MN8V2DsqF7cKRkQ7KJDg0KipN4VMOWjdclhtOfweeM33s6jqns3a1
7crNNq1L4M6p4c/3nkwDnR5v3C72LYRZj8qzjC1yobbnaL3Y33PB+2SH8NFT
C8H3XdbTK0VVMNN6xKz6GYWgX/h89M6kNOjq1mdQ+tAS2PRkcatFdeVwVrNo
sMfxEjhY8Gp21Pp3oHydYBAaWA5W7acuabNcRwgecNbfMKQcjHMNbgYaF4Hb
C3l715w6MAhZcvzyy0JwDD4/ZY51PYTvjfSKPiMRIi/vTp37QCasTHUc2mRe
Hswb5DF2at8LsHT/vXavtMvAu6XFRP+uFyD7xIQxz4KlQkRqj4VOI/8B1/JE
U7PGfGfdpHdIUGO+01r3LmykayXYH9A7FNYjFp4bhVWf+/c6/LErLPnTXylQ
ee6m/K37PTgZ96B95JwU+GHU6lnDK7LgoVvHoWeGpcAhQ+u7Dz6Wgq3RI4nV
lfewaG7pyF/t3sPKf+bOOdchC9rfTaobY/EFnu+pPXY9JxN25u80febuAd5b
ewWmh+dBSaSv1PGxN8wfYv7nhX15MLB6TpR3mJK1daNOJBtsr4FuL7yT9jkq
we356pjZ3bNAFn28y7n1X6Df0+4/+m2uhK3TJi6dfu4LNHnqUyEz+ABFL68q
9etLIXLIn0UdhpRD3vCVYXM8G+u5P+Yp6/Kj4VIj2epurARjq0PDl+RoC4OW
m3RbbVcJvXdNam/p8AWeXHa+YRdRAyVr+g/T6iUT/tZZ1CBf3wBDfHf66+/K
hjUO/gdsRmkJDf+ENveqaYyTLbvsjno37rscnhUVNEuBy6NLTivdtIU604tz
NpcqwOOv+qSnbcTvTH96dyCsOla8f52ms3WmTlkeOM6UuF5IzSf5MB/e7xnz
IfPfI2D5MTTa86l4H4v7Xefgi2X6pw/Co3ObPCdI6P2sTMh7r/XSJWMKZDyI
8+kWlEDuaxNhfPcI77BiXF8uWFr+8fPh6X7wyGtpWnCfz+BxrK5p+xlesMHn
em786TRYP3X3gtABr8HqotuaAnPxngD3N0Zhuu2XtIyEg1u3Pz6f8ZntDy+F
eut1qy6BU7u3Xhiq9IKcEzsDPywS72cztx3/xdpcKiQ7tXHt4OUFylfPmo5a
L97HTtTZmNT9egWMs5l9WP7LW/FcZuLbsy+bvgH9hsAEgwni9wQOAW2t/myS
2ViHeO4PdE1lebf1M7te4wemwvK6qm4uB7LU7mNho0H+irMBjNeudJMndVkc
yPLHjy7NCn8xT2A4ePuEsKYy8Xssi6PxlQP0q2FT0Tj/Qw/Ec760OzVDzdxk
wtw9Qv3lv+pgv+u0Nxnmn1idMz7o3Kkusbkwsyjrqs4QidDZwDsnX1+8Dz2c
/uLyrjotQV+nxeB/J0iE7sYzTGcHaQmaHc0/lcdKhGbhafsjr4jfG76N+7v7
gW1pEDAh7IctjjLBLdHEcnkT8f4zJtF2RqS2ROi47tS5Rf10hO5ddV2MPn0B
4ylvS+8oXkCpfPr+H7poCdVjJ5buGBcO/teWzLGcriUErPs8fmV8CMyYtPXI
0iHR0L1gzd7lTZNhmbvx2fExcdBer/n0BzcTIU4jq8fSo7Hg3bq9ImjtJ5Dq
dry6u7yW1REBjpYaF1JroN1Pbs6fD3yGbrpy3S1CLTi5v1po5/EJRpo90c59
cAOWXMi7Y7evGqaG61aeeyV+P9rm3oa/OvxcDCaVDR5WT6vh5Lj+r3qVy4Sk
7R6rHraphcBWd/5amykT3Ffn9e7SuB/rNSrKrybvM5Qbt/ghyFxTcF8wJzij
+Wfwuu47IspTUygLiL18aa1U2GaQ/cp0mqbw6eLu2VJBKoTOzevvd0dT6Niv
Jjp8ufh9528fg+WtDbUEh4Sb2lcnSgX5eoc1J0ZqCYeTF3atbycViiZI/cru
psMMk6aa6aVSoYOs1TMYJxFu95k/0/qottBVss8tXJEFCwPtp8e/D4YVdyOu
Ha4U6zrcz+utyBJOxwaBcWWF6dH/8z0N1lmVFjO0TTpFwGAr1+i9oeL96IKw
Uf1sCouh1Zi93czu+MN7Pdlbfecq+G35R1kwRLJzshVVr4f38ogGm983Td9s
L35/hXXBotnzCuW+kdDMKmZuTnhjPKzdnTL4eACL+7XKwwfePkuGjkH1MVvN
3rG29mz9/FbZOfAmc+2x+BEKJk+vlzfHTfb5wM5Rfacs9un9Vg7bnp5fYh1Z
BrYt7zd/vDkJzI5fSX05uIycN5TBa4sz/WI9k1mdptPT2bLeOwFsogOk2YPU
70NPJhwo0tibBlEf9Rt8+qfCtbOHk21dM2DcqNt9qyM/qH2XYXi2Xe+tRuJ9
6D6tbXOavEuHTC+P7ksN1O9HHZ8l/Hpq7mfIvOG4b83AGHbukzvH4knxOTmk
7095KZc08sMjk4p5e8T/r2+a6aSWWYaB8GBv5kzb4iow9dw+d9rjL+S7gWIY
O3OTx+PKapgy9lq4Yoe2oPhxU+LkDuJ9aT9ti+BNA6rgw+7rThFOeeD8rn3D
amcNwdcmeHnzIeL9KOaTaxuMAmMsNIQXeTWStRFSYWCE98bxDuL9aI6P0yOQ
aQh7I22STLpmQWiNMtkyWYudL13u2/uIw69awqzJlwyH6Yr3LFYXrsRGnFZA
J4uoA1v66AguqbvjTKIKYY1jzXiFUQxsHyrXdG8m3m+q4qgERgbfXPbK6SH0
vVXz+OhSiRA25HSvMQ9ioYv/qdhF78X/XwHP9VqYr5rS2+UhmIbF3Hv84TmM
MbLb1VPzA9xzz2irdyYZKofoLnH3fQujvI4MWHxeQxiq7xiws/ADjGtvpOdX
UQItF98X8lI+wlT5bff7yXVg9No9YX99Fhh233nXa0EgmFvHDDVRKqGf8z4/
+xOJ8POGZhtXOGeD4RGXKUM2FcHTL0qJ+flsGLLy7s74jp+hpb7+vKMH8uGX
3Q+PGzyoBpva1T+Z2uRDmx6GS+/aZ8Ddhb3mdJ1VDMc65pg29amA8QeCi7ed
LIa9q2a/6xGZBP4zJXGQWgZp4ysWdN9TAn0TO195eLUSuvU/+krupSPE77bq
F327DNYFXTkbdygcnrkZhC4ZWQVXPh7JOJ1QBO5f21o4E7Tv0aIOheDR3tgk
q6oeKv3bLu7tpyWMsRhxzfejRPDd8F5nSYBESHlsa+RpIRMkM432zXOqg2O2
hUEzNrnAsv0uljvilDAgW9kpekE8zEr16NFih6Zg4+tW+ZNJAkh++rvthYHF
8PRWzkfPkRlgt3le7e49DRDnqi9/aJsOkgHeP8T/mQ8/bzM36dLkM+Qm2Zj+
HJENoxsSbK4dLILkp01bOxlXgc+m7fnmF4ug266IWTFDUkHPLPP6qk6lkDVy
0JyT48th21K77MdOpdC1Isg0t/4N7FZGhfZ2rYACuyOx/zbWm4ssx5rZny2H
ZS/mdW/aWFf1X27jXfi+AoaPeR68dI5MsHXcsz/wej2cOSQ43j6VA51PrEuY
/1wi3DA0PvYEUuFmk2k9ClppCyHBH0s7v9IUQr+2OsL/AHnoDN8=
     "], {{{
        EdgeForm[], 
        RGBColor[0.534081, 0.0853132, 0.16669], 
        GraphicsGroupBox[{
          PolygonBox[CompressedData["
1:eJxNUrtKA1EQvXtn0wkmK9gGQVutrZTEOgE/wQ9IPkEQbVLsB4iWie4P+AVC
Hr/gA7KChBQpUmyRynOYA2sxnLkzc2fOnHuPbobXgxhCOIcZrITx3ILlSQh9
WAp7Q7IBXAHnwAvGUXNqXrOPQ4XzBoZj2Mr/gTVRs0BwbN6X/ZrAHewSfqa6
jeYT1/JL+eQ0Ma9/Ma9njn260bmx9xS5Cv4M2BN3xg9wLuB/AzvRd+Vc7kEe
qeZuxZ877sU6n0kf3m2Jz7F5/gP4IB2oB2e2xY1cyIP8Ronz3ylXSmfOrbRn
Kl04i/dy7bDkjojdauZIfb7MeX5Km0J6PppzuAc+w94Rf9I7zBLvRZzrHe+k
D3WinlfS9NV8FgmNdb+Qxoex1rivnRnL/+3ck/4r/Z8zq3WkhifiPdG7dKUv
/xN7/ooL45neuiP/D1LKSe8=
           "]], 
          
          PolygonBox[{{771, 398, 534, 999}, {999, 534, 502, 967}, {783, 457, 
           456, 932}, {900, 31, 335, 901}, {935, 320, 394, 936}, {815, 261, 
           580, 1040}, {742, 335, 398, 771}, {768, 394, 319, 804}, {968, 502, 
           261, 950}, {937, 458, 5, 737}, {990, 425, 320, 805}, {895, 5, 452, 
           925}, {743, 18, 425, 898}, {987, 319, 524, 989}, {932, 456, 458, 
           784}, {988, 524, 457, 783}, {1040, 580, 18, 743}}]}]}, {
        EdgeForm[], 
        RGBColor[
        0.7802408333333336, 0.41219316666666705`, 0.3713526666666669], 
        GraphicsGroupBox[{
          PolygonBox[CompressedData["
1:eJxFVM1L1FEU/f3eHZRmmDRy0Fo5oi3TWrWJnHSvtmmX0B9QROC2iIrIhStX
UW1My9BF5bQPokD7WE6fkwUNVJu+ixI6h3OkxePed9/9vue+6tHjh46lLMvO
4wTOJ1yGQC/gUgS/gtOFewm0niR7lmfZMmgDdCmJ3wq+mnQnX8tl+yeTjG9V
8E3rMcZnxOgFvw90G84GZHdC/um7L/sfg7ZjSfa0XXYejPU8F0/9N7l0esE/
BV2A3hPnUnc+9ZDeQ9AaZMM4Zdx/414BHfb7lON9D8U5CdqCbBx8Z0F1TDm3
IbxNQN5fkIz2lNM3YzAf5jEPvi2TbZ/7cAC2k3jrKijesPV3QT6K+5aC7FgL
ezRiP+S/hPz8CPVnPKmGByEfrZAde0F95t7m3KY8F8Y8wvg4g865aZ6y/aC7
cdbAr9qe8/2bCRvsBf0OIlapoFiL4A/n6itt2Zv2XPot5xahfvFtT6gu+mR/
epJi0eZVCH8vQjMseY58Kxqf68ZP0fHZ63bc3yXR03jvDNnNhWp5hLMd93LS
vc31rVl+PaSzEHpruG8l7wF1qM9cib1u4+cu6AzozqQciYVu44Q47fWO0G6H
banbY/0PIfne0DzHjJOysTHoPRozz9nNen6Pca55PjXz7OkJ51QAvRySnwq9
jXou07l4yoiZee/OnPvW4f6vuP4m94JYD+3thufA2XMGN0Mz5qzfJ/ledCzO
etqxrkLnPvgroT6Nu88DSXWxvm/GOfHOPeG+fEyqedIYrViXPfkZsv8Feibk
k7vL+BPO4VLI7iLoOZwlyM+G/j72+6sxvGQc027GmLxnOd8HQhh67b4edF19
3i/Omn1ivay7w/18GcJKxX8PbWhL/LP3I+an/T/wn9jcSe4U/wX29K0xUnHt
/SFs8kOfdX+6nPeqsb3sv7phX2XbFo1B6qwn4ekG/NwK/bO3Q/OvuYcN7w0x
vLk/5P8BE2axPQ==
           "]], 
          PolygonBox[CompressedData["
1:eJwlkksrhGEUx9/3fSbKNIPGNFiNydhhsLFRBh9g+ACUD0DyAUhYsLCyEVm5
Z4HyAUQoZOs+KLlt5FpSfv/O4t/7O7e385xzqnr7u/oCz/NqUQgdOs/r9j0v
jhLwNYqQUIAdgydQC3k92JNwHkWJt2Pvwj8oHdg/9K9RtA7voBl4AWXhX/5R
Ag+jQngP3zx8R22H/o187DhN5fBlyHnlG8I3RawTZeBi4ln8Eew67AZnsVVU
5qwn9fZHfSn8hVLkR/F9wlvoHE4RH4cvUJh4DLsa3kBnvuVsqlc07dsbv53V
qLYC+xl+RAk4T8423OgsVo6e4KKQ9XJKPAzX48v5VqPaA2e1SXL24VZnu9AM
NItm7GRgPam3QWdvke8NfgisVjPRbJrwVQY2swF4SDuAT9BtYDvVbtXDCLzi
LKYdaVeaqWarHY7Bl852pxldwS+B3YJmotl4zmZ3jL3s7M16u3pQL9qJdqMd
18CL6Mi3G0vDS85q5VNszdmsdCP3gd2EbkM3dwPPojbf3jQHvzu7Fe34A/4H
JlpTmw==
           "]]}]}, {
        EdgeForm[], 
        RGBColor[0.8556662500000001, 0.5909760000000001, 0.4898107500000001], 
        
        GraphicsGroupBox[{
          PolygonBox[CompressedData["
1:eJxNVk1olVcQ/b47gca6SOJPAjEi8tSqdaGmi1bFn9pE05pqnib4TEpeiwuN
UP8SEVcRbGtMiRLdd6dgQPvixn3duHDhQktRsIlu/LdabUHQnuM5QheXme++
uXNnzpyZ++Z+t7f4fcqy7A+swLqRZ9l5bNRD3wFZwtoMfW0mfQ3kSxjOg/4K
8hjkD1jN2K+FfANZjfU1Vi++2zOdqc/l443voP8nOD8bNo8gR7G3HWsZ9g/h
exb0LyBP4vcRrDm5/PVk8rkpk96NVcT+VqwG2GyD7Ey6awO+30JOwVqe6Tf6
rzgvxjgMeSLpPp6jzTrnusM2N3PF3GAfx23TBDlgrGpzYTEPeg30IlYB+v2Q
vjyEQck5/gM5ibXa+Uzkuot7E96/C3/XoY/h7L5QPh9BFqqyrA36x9DHQ7hV
IP+GvI01kzHgbItx3gj9FvT5mbAm5s9CtrdsT33Adudy3UXceP/ZXL5e4fd+
yGshzErGeWko1yrI+0n3/AT9iXH6GfpvOHcJayfWY/NlCPtjSfhOycWN1lz8
+T3XPjFfAJtyLh4VIE+bB4z3tnPk964kPnSZA7yb2NQY844kHjBW5rkiKfch
15T8qfY+63gxFMevobozV/ppS8J0vn0W7bchVNeroXjrHXOda3Ml5Hul72Xf
kDPkTju5llT3CX9TZ65nsPZAX4zz06HfgxxMupu50PbdGde6zT6Jx2mfZb4b
nRfvZxzVrkdjrn4ink3mAH0P2p4+dhnzqeDeKugfVqkf2ZvfYH+3bXgXsRwy
/uzbEfdRGfLbpBr2JZ3Z47pR78tUty73Y8m9yfnD2hw3zvR30vd2u09pw3iP
Oi/udXtu0MewbYrGjfw76hwL7pdV7pkO14U2W13fZsff63vPGNuCce7zLJrl
+8gV5lr+Hz7MeaHnWNl4PnNcI6jpklBfs785X0c9L56G+uOA+cP6sC6vQ/5K
5F2ILx+EZhV7ib1T8Xz4FLJC30k+2dOttmOfv/XcZj9y/tPHfs+uZvI3dPaF
uVftGDiv2J9r3BvsNdboIWc49j8J8a7W9itDen+ov2nD3OqS3g/G0ei8Ljvm
kntptvlJ+/UhTgyEasY8OAcY+5ht6H/MuSwIxTwjVM8Gx9nsHDmnm5w7z/KN
GHde7I1G9xc5WfF+q98pvlfEYdx9yFymJeHPfq1zXp3mNbmxKcTNwyGuzvH8
vxs6uyjkq+Le6XEc7a4VsWK9iiEOHgnt1fneO6EZk4f6pdd+OC/JdWJ1we8U
a1Y2l3vMVeJPTv8YsrsUwrjW/mv8vhHDy67Xa/8f6PDcOO961b/HLyl+7rGW
nJ+HjcOXoRwYwxbI4dB7cSL0fnCWfB6aoZylf4a4Ts4/TOIBa7ou9Eby/Vro
N5e8JObP3YunQvwjDz8L1a3i2r30TBoNLeodIQ6O2hdz7Tc+O/2uMT/2MHu5
JXQH7/oq1K9Nzpcznjg0+p3ge/Ev5APjTLz/8v+hg+7dC67Ro6R3ZWaVFvW1
oRqz1pNJbypn1Qq/QRX3DmfnNs9P5jvpt4nzhu89Z0CL5wLrPMP9sgzyl9D+
YOhdZx6PIf8Dp5gFzQ==
           "]], 
          PolygonBox[CompressedData["
1:eJwtk81vTVEUxe89+w2UQbXKizaItJpXH0mrBqigaKUI+iRCREKHJK3iD9CI
BB1Ims4kzEhIfFXiDzA2MGEiQWtS1apqlZH+VtYbrNy19t7nnH33Omdj30C5
P2VZ1gkK4Etk2XyeZavhn+GvwafcsRp4HUXHWVCP3ofuBZepHSW2jdxR9Hn0
PfQW9BH0BmrPodeiW9C18BowDr8JipljE/Aqajrgy1jTjN4PLogT+wcvgEbq
y8QG4c/AB/hH8Bz+Dayi9j81A+Ge1Fsj+bLORvegN5Gf5NuEHkres5X8i/Be
6km93QCP0O/BBHVf0dXJM9FsasFjeA/YGj5TZx9GX4HfBi9z/8OP5JlpdmNg
GP4AdOc+4yF8Pf1cSp7pAt+74dq34D58N2gnd4tcM7VFcDrZvxm+vzWf5DN1
9oFw7g6xErWlcG/qWb3PgbO518zD11BzKvmM6YqH8lIeHiM/HZ7dOmIz8B2g
IdkDeTEbzlWhf4Z7VK8r0R3oq+Gc1kyFPZW348TewLvACfYfJtbC2mvoEXJN
6AX4X7CI3kvNYniN1ipWhO8KnyWP5fVUcq3urO5uW/huDVW810w0myKxg+Se
hr3uAk/Cd1Z3Vz3Nqs/kt6E7qrs6pjtI7RnwSrMEpdweykvtob32oFeglxfM
qyt3aWd4rf7xF/yQ5pnbU3nbGe5NnsibBnAx+Y3N8f0Tno08lJfvwPXcPdTD
t4ffinr8Dj8ZfgvaQ3tpxpq1zuwOv0m9Tb2hzfAlVedxMA==
           "]]}]}, {
        EdgeForm[], 
        RGBColor[0.8968343333333334, 0.7393626666666668, 0.6094100000000001], 
        
        GraphicsGroupBox[{
          PolygonBox[CompressedData["
1:eJxNl1uMV9UVxs85+2/TqJgwNgpKKTbKpYrlATRtpyYVbO1oI6BWxeFm6n1k
iD6YcQZM7YOUDinTGhWtqGgsxCrGAOM1LTozJr3ERBtIXwVHbavSVpORgPb7
zfdN5GFlr/8+++z/unzrW+uccV330jVNVVXddVUVrZdo/YPkNOm3auNe6V9t
VdVsyXXSL9TeRj17SLJF8qhe3iqZr2ePaN2e/Xv0+zuSQekrJGskt0nm1X73
V5Kbi8/s1bpO755Q+X/vlr4eo/TsgGSD1B7JUenrjrkLvU/ygOT3kqckr+m9
vZJfSt+s85dLZuZcf/73Se6UtNc+h70PSr6m9zZpr0MyUvn5sNb5kkWShZId
+Ch5q/ZZ4lVLTqy84sOgnvfF/ivZSzx3y89G+qjWx/X8scbxOST5RPK25Jzi
99q0dmq9Dz1+HB9ffqd1reQsyQ2SBySLKz+/WDIl/mxPXIYa2zBb+lkt23Se
7u/V/qzK57FhTPKe5J3ie+ZwJjEj53Nrx5C4b8h/EPvzKtvFXSvBUnK0g2e1
7bg38SaunfEJeybHpwXkqDaOwMfPivVXtP5C8rT054r/HwxhU5t8WQbOtH+V
fBmTflHl2A839m+59g7XtnE1sQHDlc9+lvODwdvUyn73J4aP1baJ/wP79+fd
WxvHgjic2DIGDmrvWq2/rY2XtvznrMRgMPkAo3vAQmWcTWDnY/nwDd1xSOto
Zdz9vXKOiecqMC/9TEmX9Ctq45vYzQgOwMBLWteQu9x9SbC3rTHmqDdwN3yM
HehDkn2N3yPnzxZjbr7WbbXrGT9Okr9vwxHF2BrMPcdp/+fav7HYb+K7IHeP
5v5piSMxPKT/uln6VLhF+h3S79L+9bXP4cvcln1Zojv/29j/07V3lBrR7ze1
ftw4h5ukf5p7puvMR43vOlV6p/Slqd9N0vslX0/9rE18u8IR+H6a7jqi/b9p
ndNybC+SPq3l8/9r7AN3LpG8WJs/V1eO35rkaG0xlrqLc0Ee4Ic/hfe+qXVL
7TjAkX+sHcOJurknuFlQXLPU7qLwEbElB+TiGa3/KD5/NLndnby0h+vA0pRg
kzic0nI9/KAY9/Av9v2rGFe3a/2gcX1RZ2dLbgFP2n+4di7w8T86c7nWX4OX
4jic2zJOb4lfHeHKOjU3ltr4sLEN2LKzNqYnx8bJwc+81CCc8Gntu+BQamVz
3vlxcT7vDA+gE6fh4ndGtO4K9iawxUru4ImhcMVYeBAe/nf00eijqceZ4Tts
W3aMvVOLcTBQzMfX538+yT0Td7yXWniVOqvNZzPkfw+xCa7IEznak7qmvpfr
2Rm1MdeefJJnejPc2hWOhL8m+gQr/DMGv2m9r5jn1oXrZhRj7v5iLm7LeXoO
vNmWu6aEx8bxW/vdQ/EFn15Irie4iZX+vDr8BXcNaP1p7ffb09tmtYwP/KNv
XFbsY4/W52vzKbGAa3sSqxHZ/obk+Mq8/lmwtD77+HZBsf0n6/4Hi3vOTVpX
Fce8apkn5oRzsOu52jFgxoDf4fYbiuvxuJx/Ke90NT5DTL/ScgyJJXjYGUyQ
/13BG/lh5miPTdj2T3pTsV/k/4niMycVx4X4fL+4hukZcC344Py64v/vSh+i
L1FHYIfnryZW4/nWeiR5H8xMQk0w63TE3umN6+jz2v7Dh9/KDMAssL9xb9ib
uWYw+OkPZxIr6g2eXZhc3J0c8QwsMA90hw8Pah3Q8980xgj65nD0lcUcC9f2
hZd5/87U+I+K+XJGuAW8DOTdj4p9+bB4xoInJrWc287kdyzcQP3Sq5elfukJ
2M8zMELvh3tmtozD7xZj8dqcpzc+nfr4YXGd0ivaUjtgcmEx5zA7E3diNyWc
05cYvpHZg1jNLe7XzBTwKHMe9fPXYpz/WWtfcc47i+M3EF6g5zyc+psWLCxJ
j7ownN8XnsOGx6kL/CyepXqTS+wZSR1R01sS5xNSv8SQ+O9JDqgPehU9C31b
fo/3A+1dXNwrXgg/DAbLzEL0bHr34eJ5lxjN1npp8X/Tc84v/t/JLXMQ9o/P
jS3vv9/4PuZQ5tGecMhPimvi+XDIgfAjs+TS4ngxXzAfUKuLim3iDr4H+Kbh
e4a+Q0+5On2F7wXqYGOwdFXzJfb70ws515991k3ZhxeoM7gZTtwc/PNNQR8H
r0uzvyQ4nJda/l4x9sDju3o+iXgXnx3IPdiNfRtjY290bFueGtmZuY757nXt
HQwHMu+g853FbH8gvj6UO8AI31b7wwOcPZDz28MlzLH7cuau5Goo+dobDsGm
ocznE3MHeGMuYsahT4C1NzPjTSv+PmReYm5anjolntiAD9hxbmrmCmYial/7
b4Un4bT14fbPo8Pj+2Insed7jph25xx8BQ99ET78Iu+is1bhf2wdii8rEmds
eyXfLy8Xf0/jG/3zzNTTbel7zAgrYwM4wA5mXGpmceYpOGB1bFsZ7IBPvr13
JFfkhnwx2zPn0/Ma3fNt6XXL95InckQsOUMt0is405va5H16Ds+35R5isSL/
PZwzI7FjcXimI/eDYTBD7YDH6emd1xTXEPUy/o1WO0fzk8PXkkfityKcNid8
1pu63BB8L85/rwyPPJI4cMfrySl1sSq28XxrzhwO5/wl+dmaGsf2HbEfXM3O
PftjGzozFr18S/F3CzzYIf3/WIv0Ww==
           "]], 
          PolygonBox[CompressedData["
1:eJwtlElsT2EUxd97909E6Aqpok1ZqKoIKWJMDDXV2KoYWtGi1NA2pihF2JSk
lbakNCT4sxGkjSCGiJUuTAtdWdPE1AGpUIrfye3i5J3zfe+973733nNTi8py
SqMgCApADHxArA2DoA70syAYCxJZr0aXwyNQAx/Ce23w5SAVvQmdxA/y0RPQ
u9Ep6Gb0TXQuaIJngWL4fXAGHgen4NfBNfgWcIPzLvP9JL7v4VnJ3hUwkL1P
6AL4OdAfPQNshN8Bp+G97J+Ex8Eg9DxQBL8LquHjwOLQY3pn/o7ePQGK4Y2g
Ct5CDBfgk4khzj+ns1ZiHpNiy0RvVW7Q69BZvN/Js4u1FJ5r2P8Cz2C/PvIc
rTTPkXKVy/tfeaaja3iOYn8J+zvMz9aZOvsV+g97Faz9YK0K3YTeAD6ij6Ir
Qs95Jfw2aIUP5v029hPMc6s77YIPBbfg2fpGZ4FueATumces2JP5tgM+2vzu
yulb85qqtsf4/0/lxTyWs2A//AF4H3rMSfDZIB/eDIbBV4E98IvgMPw1+Av/
B0bobFAGfwiGw7eb1+ap6s3Z69H74Gmc/dv8n/q3enYavM7820LiWwGfCvJC
v7Pu3mD+L/WYei3TvDdrwWf4UlACbwSH4HNBIbwBHICPIYbjMgw6A70AbIOf
Bwfhz8EveA9IVC4iz7U8I+/IM/KOcv4M3m6ea9VUta1VDkPP0TfW69GPQr9z
N/qNPNjnCXlDOVPuykEefCQIIs+pciuPyWu6UxfryegnofdMATzN/C7yuLwu
z8v7ytkU+GpQGnoMiuV75GddAgNUG/Nea0FfhWeDnaHfQXfZa55beaJT3jPv
/Zq+3leNVCt5RF55Ye4l5fClet+813SnXp0V815VjyfEfGgdgU9kP4KHMee6
o+6qmql2mgHzzWui2miGzDGvmWqnmbQQvsjci/K0vK0eUC/oTsvMZ4xmjXqi
PfIZpFmkHp9lPqM0qxTTZtXffHZq5qTDH5vPDtWw1XwmaTaphzoi95C8pJk2
07zH1evylLylnCv38kiuuYfkJdUoBz5eMQTeo+rV//2yr8Q=
           "]]}]}, {
        EdgeForm[], 
        RGBColor[0.9000965833333333, 0.8423381666666666, 0.7228370833333333], 
        
        GraphicsGroupBox[{
          PolygonBox[CompressedData["
1:eJxdmG1sl9UZxv/POX8YMcg+LBidghETiS3ViEMsA/ykFIQt2YQxdNnW1haj
oozXzClQKn4ScQyoyigtmpiBAz+YtRRop9lwwIpI0bVa5AMkviTiwgcXX3f9
dl//QPbhzjnPeb3Pfa77uu/zXFf/yE+WpFKp9HZRKmWVKyXb1LBK5eeS85Lv
Ss5KzknGS3rVf0hSrfo4SY1kkuQTjz/r8nPPeUljX5TMLGL8Wa8zoLbstk/c
PkYyQ+3Daq9S/YLXon+X2t9X+U+3XbBuf5S8Itkj+UjzPpT8SfX7JSskyyX1
kt9Ilkoa3bZM8qDGTiiiv8FtjJsjWST5Oeto38Wu/0zSLGnymsxl3sJSjKFv
gfvZf75L9rzHJeMbNO8qyV2qv1bE9/gixlAyb2aOMVeqnKLyVbV1So5K3pMM
SXZK9kn2SnZI/mxbtLuN77L07/W481rnU8lh7lztJyTvqH5I0m/b/kv7jaBd
5bQi2pn/D8kg/ZI3Xb4r6SiFbqw/23bCHse1Rr+kW/Xdkh7Jft/zON/13CIw
cI3qLRo72vf+ssp57tug9u+pvB2s5RgzVuXUHO1XqNzu+9/tM3Oeg7YF5QH3
H7AeR2w/znOsFLh6zzbr9Xz8YKXvtNZnq5PcrfY5Ke4uae+rOVMKW22wvUao
/UaVH6p9JLqq/rHqQ5JW238ox/hv1fag6qewiW3PnWHTNZJnJBslqzX2JsnT
qn+jcStVv1flX1QuNo636btP/d8pR1ubMVWt8slSnAcM/DYFDr5JMZ55t2jO
GrCoelMK3D+gvuvUvlbtX+l7MMUY/AtMrjUuJ6t8ogh8fqExL4CvHPuu8t6T
y3H2xWofJXlUbRfgErU9LvmDvn+VY+5lKtuLOPPTvpO9xtgB3xl+sFayyTbC
d9eDI/sfZ8X/my/xree0X5tkYhE2xWfgj1wOHepz3Cs+jA/OKoXP8/1D7r4U
3ADfTXdbtctppcBonedN89gKbhZ6raS9boJ0y6EftmmVbMdukpulB6T8cApc
L3c/Z+uXflX4Sw6e4qzrJA0aW58CL0vdttbls7YR8zdLfu82/HanbdduW7Rc
0r/J/e2+385L5nd6/vMp2tDvIY153lyKz8MX8ESP7+qI72+n59Zo7mpjZZfO
c5g9cpz9kRT3vj+HPbpz3M9k4+R0ETHiauv3jPVdpnnL7Yv40DJzX4fPhO4V
Xl5gXTa571WP6zTW2t3/WRE+c9jzW2zLTf9n43XuY+wo7dtVCn/lTsDa3hTc
ARfAW3elwEtPijNzXuIXNiGGvWJsVnh9h3WCHzk7uOtLYQv4sxJj5nvsRttl
ue3QVwq7stct2M/7wJn49Mf2a7DUmMI/Dzn2HMwR38BwJSY2OS42uw5XUDbb
vxZ5HOM/MN+AB87HObl39vzI+2KbubYP85jPmteWgwfukw77UuiHbk2+Q3zq
ZI51enLw/HbbjvNR54xdPjvf+NZGj0GfGtui03e82fey/xI/pGQ8Omyxv8Gj
t/ps+GWDfRChH3w0W0dsd87xgrgxmAMnE1T+wOuAmTdy5Eqv58DIrBSxZIzs
cIfql5eDUwtzBfnSzBTrgrENjk/kDnc7TsG7nxnDY1OsM9cx9c4U8e1v1g0d
8QX8B39lPuvBaVPBrGRGEbzUaH+ijT5i2CnNz6oP5Mhd0ONIDpviN63G5Rr7
D/GZvANOr9W8vxaxPlwIvzzp9Wu972ifGT8g5rAXGD2RwyZvcQ7zJHxJbvWl
861jOepHc/jQDNuNvAR+grP2pLA7Nr/BfAanogd8TVwh9v4vtpWCy2vMYyts
j0r8afL9s96d9nfumfue6lyMb/iSmI2Pvpsjro5MF+9hhP13pOu0s8YUr0MO
OTHFWYmDDb6b7hT64e8HJDeqvqIIPihX1izHOs058Ax/ddkOLdabWFPvddfZ
HpX4Q1mJvZTgghi7zfyAX9XYhxrtv9wN/rHUGGj1POz3dQ49v1L5WA4uWUBO
kkOv0SrbcuDkOZXX5sghtuTgDGIucRof3WeugIdXmIvHaVyP6ptz6ElOsMq8
t89+zfuGHHWS+W6218XPwAwY5N3DGN4y2GmPMcPcAc//UY64+KzKf6d4b3y/
HHjYY9uCK3CODcjJTxrn5L6sc425ca/9eoPr8CS5Ju8i/Od914dLYbM22x98
vWWMnU6Rl8O3v3OO9XiOduIB+fqZFHrAFSdd541w3OuAN755O5D/Mx5+P+H+
494L/cfYRvAf/FFnHV+0nsQv3pPD9ndyIOI7/S95zDnsSTw0L9LXbz6t891M
cH4HPrEvdp6XAwfkZtPNcy3mjfvtY+S2i5xLk1MvMN+hK/kuY3pz5I+0z/da
4IL7v7Ic+eWsHDY4Y7uRQxNTt6p8ynfGfeHvH3jMLPMMuQC5InpVW0/qtcbV
euONu8Sn4BPev7ytzxrnW5O5KsU3frXV9UeNqzO+o0rOyhley5E//D1fxBYc
dbm+d5HT57jPQWOGuzpl/5htHSt57jTbmju53X2s95TPeD6FrbDZf1LEdGL7
AzniE++DXzvPIx9vtA15l8yxXtwLOQL+AJ//2P41yW+LIfsO8waN1RPG55vG
8GnjHJsM+S6G3c4ZZ+d4O1WVYxx9u81jwx4zYDvgm9ivzxgG98zZb84hfyCv
A9PkrsRAeKvVMW6JMf2G7c17kNwVP7rV+hPjpjg3gbfp7zVnvGB/2exv6qzB
mv3GS5v5DV+eavsQF8iH4OUdReQTxLNf5IgV43PECzizwp1V5k/iSbfnLjQ/
w9P45S77JvuxHjFwvmMxMbnD58EWW4xZsPpTvwdHmZtXOraudtxCh3I5eB6+
X29fhm/H+p/AbSq/9Xw4/qoc69+Tgw94J8MTzY6X+PQV/ocwI8eZOXtRDuwc
t/37ff/cKXrtsK0q/xTI08mlXjZnd+Sor8sX/0GQv//SbxneNLyJdnv+aMe1
r1Ngv8P2ucxvYd7TN5sfiRWHvB5vFO6NPtrJvSeaJ/ivQS5DTsN/Dd5f5Ffk
fugKbiv/cRgHTrExOfF0/68Y6RwJn682Z+D3k8y3i825rM15sMeQ9zzq+MD6
xAh8ZcC8MWTfA4dgnJyjy3401j41xf9P+I8CZk86BvX7/OB/wDbnPMS/g+7j
DuY59lSZl2qtQ6/X550KJurNaX1uX2K/AAc1rpO3wC/wDPG8y/hnzKf2ec4J
nhocJ163X1+fIy5je3QEjw953yPGFLYjd/vS87mPbvdV+T9OXY5/Oc22+THb
+6Dvrsc8wxuF740+C+20/Rdb77XR
           "]], 
          PolygonBox[CompressedData["
1:eJwtlF1MzmEYxv/Pe7+1jNqsOWiyVYZlE6aEkcPYajZfmY/QIinlAC+bwhhH
zUxaYWjN5oDDhkXqABs2X+Vr4wijkxibjyS/y/0eXO9zXc99P8/73Pdz/Z/c
qsaVDbEoiipAHEzj5ygT+fAii6JrYCBEURm4Cq8ACWId5Mwmdw44L058M7Ec
dCN6LnoTuhK0Rp6j3AG0wZuJjzAWMNfGuJucVeZ7au8ZxNehV4PpwXOUO8p4
g9w0xtfEnoAAT5Dzg3EnehF8DzyP/JvmZ1POU/gfkA+/xVyr1sb9rAXMxeC/
GFsir0G1ZIIyeBY5JeSvNT9bDXNTiD1G7w2+5yj8t+LwbuZa4LdBUfCaB+Hf
krVWM2azfoixOPL/0H/pzDp7H3N/kznKnckea7Q3+kRyzWJ0jfZHF4KUuN+R
7mopOgP9nnEyuSWME9D1xBfCF4A09KfkXZcyTkSnx33tJPCR3JfmZ0lBv4Kf
Bj3BPSAv5IJUYoeZ2wbfBd4Su8zcvLj3WL3eD34y9wx9jvhn9HN4BhhE30d3
wR+CkeA9VC+nghL0cfDGvIb/taBnmdegWrRHHXoZ2EHsOjgJ7wdf4MdArXmN
qjUTXayzgSH4IVBtvkZr68BX8prQF4N7Qt5oRncF95i8dgb0Bve4vH4K1Af3
bBa8zXzvYpADv2PeK3miFz4OXIDvA+vh40EnvAlshR8BV4J/gx+SPVVv1ZMG
c8/L+9pDe2Wbe0WelDcvgfLge3TCH5h7WT1+pF6Z96YftMPHYt5r1Zhu7mF5
uQYMx7wG1SLPpXKWe+h3wT1219wz8o7muuFLzHstz8q7883vTm+M3poEuj34
nS0393Bh8hvfjj4Azgbv6QrzN0Nvh3qkXr0w96Y8KC/2geHgd667LzU/u/5D
/9VhXqu+AX0LeeZvidZobY+5N+UJeWOD+d3I82PwjeZelicOmj+aejvk6S3o
KvO7kyfixMrNvaQaVIveDL0dteR/Z/wHYKSitg==
           "]]}]}, {
        EdgeForm[], 
        RGBColor[0.8793703087182044, 0.885697364632728, 0.7955037141687967], 
        GraphicsGroupBox[{
          PolygonBox[CompressedData["
1:eJxNlM9L1FEUxb8zbyAk+hNcWLsUGhUk8L9okVGQJLQRMp2N6aJNWLQO3bVq
+gccN8FMpW60jGaGfkhK5kKbsFmoSUiQncP9BC4u97777rvv3HPve10jd6+M
5bMseyRJknUt1iT9udDvsJe1V5EsSEpaP5Xck30txfpSIcs2OTsrf7/Wj+W/
k8LnvbeS8XzkWcpivSGZkz2quBnF35eelG9X9kP5p6W/5yJnSf4JyWWtx1Lk
9z2OvyjZ0fqj/D+la9LDKc4XC4HPOIdSxLle3+s6JqhlEzzG1ZOLePsdv0Fd
G9Ri+5xyvZc+4YzzPZd0pMD+W75v0nVJIwsuzUVZ9lnFPJP+o/VeLnzm5Tpn
ncN171J7S/Iji3zOtQiH3dTuM+cLweEoNdrvOpvEuodtyT75OgtR+9UUvNbo
z9985HG+m3A4m+LckWRbckyebfQx+I5Yt+HKOObA+Qas+/JV8sHLClyb5wPp
BfY9Z2X4bKTg4YV0kZkss2/eHeN8Put++J5V7vqiMx3SF1LwXJU9n0WdVWax
Su3zYOggzyA4bTt3BWxfs9Bb0oe5OGOf5853OM8aM1GmV75vCcwL9LoGBu/t
w1+LOSny7lzHCn303LtP/3vfZBZey/8gF3jN0w4zY7z21cHQYBZrvCPjtC5h
m69JZsn96qE3rmuKOW2DsQnP3cQ08fuOXvB7vk9S5LlB76bwt07NsvMW4cr4
J5mbOjFb9OU093X8rvsMf4Jta9c6Ax/u3UA+YrzvWV6H20HOLPIOjesD/9U6
b3yKWvb4R3zeb2KVeXbtv/Lxjjr58w7B6Zk5AMMQ/+STFP+COa6nuGeaflW5
p8K95t2YbvFX+M/oSlHjJ97sOPNQ0N19skecM0W9n1P0oo96XUcvtmdmAE5u
k9O52/Tb8/CS9asUmJaZu0E4qzMzq8znCrY5meEOx/4DqIz9Eg==
           "]], 
          PolygonBox[CompressedData["
1:eJwlkb1KQ1EQhM9xLwQLn0BEgqVpTEDyHBZBkiIYsI2Y0oBdBGuRVFa+QToF
TdAHUCH+4AOYRhttQ+I3TDGc2Tuz5+7sKXeO9rorKaV1UIB+pHSVU+qBffgC
bGM4Q2vCn8P8C/0FXqJpF31CPaR+A3V4iW8f8Pcwl0feDeoKeoV6CZ9zjriv
x1lG7/CtCt8BURji13gO0DZBLdtToLXCd2lGzboFVuG/eB7gl+Aku0e9S7Sn
ZM8n9SP4QzsH3XAGZRmABZ5p+N/f1K/wWzDLvrMNvwjvSpmU7S7s/QH38Jvw
rtSj3nFYU2ZlPw3/SzOtwRvgOPsN9BbaiXajnR6GMymbZtbs/+9LOvc=
           
           "]]}]}}, {{}, 
       TagBox[
        TooltipBox[{
          Directive[
           GrayLevel[0], 
           Opacity[0.5], 
           CapForm["Butt"]], 
          
          LineBox[{756, 1053, 854, 891, 856, 1071, 855, 915, 797, 1023, 859, 
           1022, 858, 777, 759, 976, 977, 953, 954, 863, 1072, 862, 917, 799, 
           1028, 866, 1027, 865, 779, 763, 980, 981, 957, 958, 959, 764, 1057,
            869, 801, 982, 984, 983, 1031, 919, 766, 1058, 874, 894, 781, 767,
            986, 803, 962, 963, 878, 1075, 877}]}, "0.95`"], 
        Annotation[#, 0.95, "Tooltip"]& ], 
       TagBox[
        TooltipBox[{
          Directive[
           GrayLevel[0], 
           Opacity[0.5], 
           CapForm["Butt"]], 
          LineBox[CompressedData["
1:eJwV0bsrhWEcB/DnHJekQ0l0cHIrKaEoLFgxoFw2SsglYjBIMfgDJCWxuayM
JgYGBkQx2ZEskgVRPu/w6fv9Pc/v7ZzznorR+b65WAhhgd20EPZY5TkewpE8
JDc9hBxe9GMuuYh2iPNkN+G+Ti+gmSpzk8zg1X2euUUvpI1qc6vM5M19vrld
T3LFDdf8sMa7naSdDn2RLmrMnXKdD/fF5m59iV5qzT1ygyIGqHfWL7P49EzK
PKiXcEuKO/74ZZMve2X2hvRlVvh2Vu5sWC8lpscJjJizo+9u514+cMIp4zTY
GZNblEfvwDwZvSs5IRPR53v2UVZyxjnTNNqZktvsMBv9Fmcz0f/EAfv8A+n/
NIs=
           "]]}, "0.85`"], Annotation[#, 0.85, "Tooltip"]& ], 
       TagBox[
        TooltipBox[{
          Directive[
           GrayLevel[0], 
           Opacity[0.5], 
           CapForm["Butt"]], 
          
          LineBox[{758, 973, 794, 952, 1019, 857, 1054, 757, 914, 849, 1069, 
           850, 890, 848, 1051, 754, 912, 843, 1067, 844, 888, 842, 1049, 752,
            910, 837, 1065, 838, 886, 836, 1047, 750, 908, 834, 1064, 835, 
           885, 833, 1046, 749, 905, 826, 1062, 827, 884, 825, 1042, 745, 903,
            1005, 1006, 1004, 1008, 1007, 882, 1003, 820, 942, 943, 944, 899, 
           995, 809, 994, 810, 996, 879, 880, 807, 808, 786, 812, 1059, 
           811}]}, "0.75`"], Annotation[#, 0.75, "Tooltip"]& ], 
       TagBox[
        TooltipBox[{
          Directive[
           GrayLevel[0], 
           Opacity[0.5], 
           CapForm["Butt"]], 
          
          LineBox[{923, 906, 907, 831, 1044, 747, 775, 1015, 1016, 969, 791, 
           951, 1017, 832, 1045, 748, 904, 1011, 1012, 1010, 1014, 1013, 883, 
           1009, 824, 945, 946, 947, 902, 1002, 818, 1001, 819, 881, 772, 816,
            1060, 817, 788, 806, 1033, 738, 769, 991, 992, 964, 785, 948, 993,
            1034, 1035, 938, 939, 739, 896, 927, 926}]}, "0.65`"], 
        Annotation[#, 0.65, "Tooltip"]& ], 
       TagBox[
        TooltipBox[{
          Directive[
           GrayLevel[0], 
           Opacity[0.5], 
           CapForm["Butt"]], 
          
          LineBox[{922, 900, 901, 814, 1039, 742, 771, 999, 967, 968, 950, 
           1000, 815, 1040, 743, 898, 787, 990, 805, 934, 935, 936, 768, 804, 
           987, 989, 988, 783, 932, 784, 933, 937, 737, 895, 925, 924}]}, 
         "0.55`"], Annotation[#, 0.55, "Tooltip"]& ], {}, {}}}], {
    DisplayFunction -> Identity, Ticks -> {Automatic, Automatic}, 
     AxesOrigin -> {0., 0.}, 
     FrameTicks -> {{Automatic, Automatic}, {Automatic, Automatic}}, 
     GridLines -> {None, None}, AxesLabel -> {None, None}, 
     FrameLabel -> {{None, None}, {None, None}}, DisplayFunction -> Identity, 
     AspectRatio -> 1, AxesLabel -> {None, None}, DisplayFunction :> Identity,
      Frame -> True, FrameLabel -> {{None, None}, {None, None}}, 
     FrameTicks -> {{Automatic, Automatic}, {Automatic, Automatic}}, 
     GridLinesStyle -> Directive[
       GrayLevel[0.5, 0.4]], 
     Method -> {
      "DefaultBoundaryStyle" -> Automatic, "GridLinesInFront" -> True}, 
     PlotRange -> {{0, 3}, {0, 3}}, PlotRangeClipping -> True, 
     PlotRangePadding -> {{
        Scaled[0.02], 
        Scaled[0.02]}, {
        Scaled[0.02], 
        Scaled[0.02]}}, Ticks -> {Automatic, Automatic}}],FormBox[
    FormBox[
     TemplateBox[{
       FormBox[
        StyleBox[
         StyleBox[
          PaneBox[
           GraphicsBox[{{}, {}, 
             
             RasterBox[{{{0.534081, 0.0853132, 0.16669}}, {{
              0.7802408333333336, 0.41219316666666705`, 
              0.3713526666666669}}, {{0.8556662500000001, 0.5909760000000001, 
              0.4898107500000001}}, {{0.8968343333333334, 0.739362666666667, 
              0.6094100000000002}}, {{0.9000965833333333, 0.8423381666666666, 
              0.7228370833333333}}, {{0.8793703087182044, 0.885697364632728, 
              0.7955037141687967}}}, {{
                Rational[-15, 2], -75}, {
                Rational[15, 2], 75}}], {Antialiasing -> False, 
              AbsoluteThickness[0.1], 
              Directive[
               Opacity[0.3], 
               GrayLevel[0]], 
              LineBox[
               NCache[{{
                  Rational[15, 2], -75}, {
                  Rational[-15, 2], -75}, {
                  Rational[-15, 2], 75}, {
                  Rational[15, 2], 75}, {
                  Rational[15, 2], -75}}, {{
                 7.5, -75}, {-7.5, -75}, {-7.5, 75}, {7.5, 75}, {
                 7.5, -75}}]]}, {
              CapForm[None], {{
                Directive[
                 GrayLevel[0], 
                 Opacity[0.5], 
                 CapForm["Butt"]], 
                CapForm["Butt"], 
                LineBox[
                 NCache[{{
                    Rational[-15, 2], -49.999999999999986`}, {
                    Rational[
                    15, 2], -49.999999999999986`}}, {{-7.5, \
-49.999999999999986`}, {7.5, -49.999999999999986`}}]]}, {
                Directive[
                 GrayLevel[0], 
                 Opacity[0.5], 
                 CapForm["Butt"]], 
                CapForm["Butt"], 
                LineBox[
                 NCache[{{
                    Rational[-15, 2], -24.99999999999997}, {
                    Rational[
                    15, 2], -24.99999999999997}}, {{-7.5, \
-24.99999999999997}, {7.5, -24.99999999999997}}]]}, {
                Directive[
                 GrayLevel[0], 
                 Opacity[0.5], 
                 CapForm["Butt"]], 
                CapForm["Butt"], 
                LineBox[
                 NCache[{{
                    Rational[-15, 2], 0.}, {
                    Rational[15, 2], 0.}}, {{-7.5, 0.}, {7.5, 0.}}]]}, {
                Directive[
                 GrayLevel[0], 
                 Opacity[0.5], 
                 CapForm["Butt"]], 
                CapForm["Butt"], 
                LineBox[
                 NCache[{{
                    Rational[-15, 2], 25.00000000000003}, {
                    Rational[15, 2], 25.00000000000003}}, {{-7.5, 
                  25.00000000000003}, {7.5, 25.00000000000003}}]]}, {
                Directive[
                 GrayLevel[0], 
                 Opacity[0.5], 
                 CapForm["Butt"]], 
                CapForm["Butt"], 
                LineBox[
                 NCache[{{
                    Rational[-15, 2], 50.00000000000003}, {
                    Rational[15, 2], 50.00000000000003}}, {{-7.5, 
                  50.00000000000003}, {7.5, 50.00000000000003}}]]}}}, {
             Antialiasing -> False, 
              StyleBox[
               LineBox[{{7.5, -74.99999999999999}, {7.5, 75.00000000000001}}], 
               Directive[
                AbsoluteThickness[0.2], 
                Opacity[0.3], 
                GrayLevel[0]], StripOnInput -> False], 
              StyleBox[
               StyleBox[{{
                  StyleBox[
                   LineBox[{{{7.5, -49.999999999999986`}, 
                    Offset[{4., 0}, {7.5, -49.999999999999986`}]}, {{
                    7.5, -24.999999999999982`}, 
                    Offset[{4., 0}, {7.5, -24.999999999999982`}]}, {{7.5, 0.}, 
                    Offset[{4., 0}, {7.5, 0.}]}, {{7.5, 25.000000000000004`}, 
                    
                    Offset[{4., 0}, {7.5, 25.000000000000004`}]}, {{7.5, 
                    50.00000000000001}, 
                    Offset[{4., 0}, {7.5, 50.00000000000001}]}}], 
                   Directive[
                    AbsoluteThickness[0.2], 
                    GrayLevel[0.4]], StripOnInput -> False]}, 
                 StyleBox[
                  StyleBox[{{
                    StyleBox[{
                    InsetBox[
                    FormBox[
                    TagBox[
                    InterpretationBox["\"0.55\"", 0.55, AutoDelete -> True], 
                    NumberForm[#, {
                    DirectedInfinity[1], 2}]& ], TraditionalForm], 
                    Offset[{7., 0.}, {7.5, -49.999999999999986`}], {-1, 0.}, 
                    Automatic, {1, 0}], 
                    InsetBox[
                    FormBox[
                    TagBox[
                    InterpretationBox["\"0.65\"", 0.65, AutoDelete -> True], 
                    NumberForm[#, {
                    DirectedInfinity[1], 2}]& ], TraditionalForm], 
                    Offset[{7., 0.}, {7.5, -24.999999999999982`}], {-1, 0.}, 
                    Automatic, {1, 0}], 
                    InsetBox[
                    FormBox[
                    TagBox[
                    InterpretationBox["\"0.75\"", 0.75, AutoDelete -> True], 
                    NumberForm[#, {
                    DirectedInfinity[1], 2}]& ], TraditionalForm], 
                    Offset[{7., 0.}, {7.5, 0.}], {-1, 0.}, Automatic, {1, 0}], 
                    InsetBox[
                    FormBox[
                    TagBox[
                    InterpretationBox["\"0.85\"", 0.85, AutoDelete -> True], 
                    NumberForm[#, {
                    DirectedInfinity[1], 2}]& ], TraditionalForm], 
                    Offset[{7., 0.}, {7.5, 25.000000000000004`}], {-1, 0.}, 
                    Automatic, {1, 0}], 
                    InsetBox[
                    FormBox[
                    TagBox[
                    InterpretationBox["\"0.95\"", 0.95, AutoDelete -> True], 
                    NumberForm[#, {
                    DirectedInfinity[1], 2}]& ], TraditionalForm], 
                    Offset[{7., 0.}, {7.5, 50.00000000000001}], {-1, 0.}, 
                    Automatic, {1, 0}]}, 
                    Directive[
                    AbsoluteThickness[0.2], 
                    GrayLevel[0.4]], {
                    Directive[
                    Opacity[1]]}, StripOnInput -> False]}, {}}, {
                    Directive[
                    Opacity[1]]}, StripOnInput -> False], "GraphicsLabel", 
                  StripOnInput -> False]}, "GraphicsTicks", StripOnInput -> 
                False], 
               Directive[
                AbsoluteThickness[0.2], 
                Opacity[0.3], 
                GrayLevel[0]], StripOnInput -> False]}}, PlotRangePadding -> 
            Scaled[0.02], PlotRange -> All, Frame -> True, 
            FrameTicks -> {{False, False}, {True, False}}, FrameStyle -> 
            Opacity[0], FrameTicksStyle -> Opacity[0], 
            ImageSize -> {Automatic, 150}, BaseStyle -> {}], Alignment -> 
           Left, AppearanceElements -> None, ImageMargins -> {{5, 5}, {5, 5}},
            ImageSizeAction -> "ResizeToFit"], LineIndent -> 0, StripOnInput -> 
          False], {FontFamily -> "Arial"}, Background -> Automatic, 
         StripOnInput -> False], TraditionalForm]}, "BarLegend", 
      DisplayFunction -> (#& ), 
      InterpretationFunction :> (RowBox[{"BarLegend", "[", 
         RowBox[{
           RowBox[{"{", 
             RowBox[{
               RowBox[{
                 RowBox[{"Blend", "[", 
                   RowBox[{
                    RowBox[{"{", 
                    RowBox[{
                    RowBox[{"{", 
                    RowBox[{"1.6`", ",", 
                    InterpretationBox[
                    ButtonBox[
                    TooltipBox[
                    GraphicsBox[{{
                    GrayLevel[0], 
                    RectangleBox[{0, 0}]}, {
                    GrayLevel[0], 
                    RectangleBox[{1, -1}]}, {
                    RGBColor[0.163302, 0.119982, 0.79353], 
                    RectangleBox[{0, -1}, {2, 1}]}}, AspectRatio -> 1, Frame -> 
                    True, FrameStyle -> RGBColor[0.108868, 0.079988, 0.52902],
                     FrameTicks -> None, PlotRangePadding -> None, ImageSize -> 
                    Dynamic[{Automatic, 1.35 CurrentValue["FontCapHeight"]/
                    AbsoluteCurrentValue[Magnification]}]], 
                    "RGBColor[0.163302, 0.119982, 0.79353]"], Appearance -> 
                    None, BaseStyle -> {}, BaselinePosition -> Baseline, 
                    DefaultBaseStyle -> {}, ButtonFunction :> 
                    With[{Typeset`box$ = EvaluationBox[]}, 
                    If[
                    Not[
                    AbsoluteCurrentValue["Deployed"]], 
                    SelectionMove[Typeset`box$, All, Expression]; 
                    FrontEnd`Private`$ColorSelectorInitialAlpha = 1; 
                    FrontEnd`Private`$ColorSelectorInitialColor = 
                    RGBColor[0.163302, 0.119982, 0.79353]; 
                    FrontEnd`Private`$ColorSelectorUseMakeBoxes = True; 
                    MathLink`CallFrontEnd[
                    FrontEnd`AttachCell[Typeset`box$, 
                    FrontEndResource["RGBColorValueSelector"], {
                    0, {Left, Bottom}}, {Left, Top}, 
                    "ClosingActions" -> {
                    "SelectionDeparture", "ParentChanged", 
                    "EvaluatorQuit"}]]]], BaseStyle -> Inherited, Evaluator -> 
                    Automatic, Method -> "Preemptive"], 
                    RGBColor[0.163302, 0.119982, 0.79353], Editable -> False, 
                    Selectable -> False]}], "}"}], ",", 
                    RowBox[{"{", 
                    RowBox[{"1.490909090909091`", ",", 
                    InterpretationBox[
                    ButtonBox[
                    TooltipBox[
                    GraphicsBox[{{
                    GrayLevel[0], 
                    RectangleBox[{0, 0}]}, {
                    GrayLevel[0], 
                    RectangleBox[{1, -1}]}, {
                    RGBColor[0.254221, 0.313173, 0.892833], 
                    RectangleBox[{0, -1}, {2, 1}]}}, AspectRatio -> 1, Frame -> 
                    True, FrameStyle -> 
                    RGBColor[0.16948066666666667`, 0.208782, 0.595222], 
                    FrameTicks -> None, PlotRangePadding -> None, ImageSize -> D\
ynamic[{Automatic, 1.35 CurrentValue["FontCapHeight"]/AbsoluteCurrentValue[
                    Magnification]}]], 
                    "RGBColor[0.254221, 0.313173, 0.892833]"], Appearance -> 
                    None, BaseStyle -> {}, BaselinePosition -> Baseline, 
                    DefaultBaseStyle -> {}, ButtonFunction :> 
                    With[{Typeset`box$ = EvaluationBox[]}, 
                    If[
                    Not[
                    AbsoluteCurrentValue["Deployed"]], 
                    SelectionMove[Typeset`box$, All, Expression]; 
                    FrontEnd`Private`$ColorSelectorInitialAlpha = 1; 
                    FrontEnd`Private`$ColorSelectorInitialColor = 
                    RGBColor[0.254221, 0.313173, 0.892833]; 
                    FrontEnd`Private`$ColorSelectorUseMakeBoxes = True; 
                    MathLink`CallFrontEnd[
                    FrontEnd`AttachCell[Typeset`box$, 
                    FrontEndResource["RGBColorValueSelector"], {
                    0, {Left, Bottom}}, {Left, Top}, 
                    "ClosingActions" -> {
                    "SelectionDeparture", "ParentChanged", 
                    "EvaluatorQuit"}]]]], BaseStyle -> Inherited, Evaluator -> 
                    Automatic, Method -> "Preemptive"], 
                    RGBColor[0.254221, 0.313173, 0.892833], Editable -> False,
                     Selectable -> False]}], "}"}], ",", 
                    RowBox[{"{", 
                    RowBox[{"1.3818181818181818`", ",", 
                    InterpretationBox[
                    ButtonBox[
                    TooltipBox[
                    GraphicsBox[{{
                    GrayLevel[0], 
                    RectangleBox[{0, 0}]}, {
                    GrayLevel[0], 
                    RectangleBox[{1, -1}]}, {
                    RGBColor[0.407119, 0.543513, 0.938275], 
                    RectangleBox[{0, -1}, {2, 1}]}}, AspectRatio -> 1, Frame -> 
                    True, FrameStyle -> 
                    RGBColor[0.2714126666666667, 0.36234200000000005`, 
                    0.6255166666666667], FrameTicks -> None, PlotRangePadding -> 
                    None, ImageSize -> 
                    Dynamic[{Automatic, 1.35 CurrentValue["FontCapHeight"]/
                    AbsoluteCurrentValue[Magnification]}]], 
                    "RGBColor[0.407119, 0.543513, 0.938275]"], Appearance -> 
                    None, BaseStyle -> {}, BaselinePosition -> Baseline, 
                    DefaultBaseStyle -> {}, ButtonFunction :> 
                    With[{Typeset`box$ = EvaluationBox[]}, 
                    If[
                    Not[
                    AbsoluteCurrentValue["Deployed"]], 
                    SelectionMove[Typeset`box$, All, Expression]; 
                    FrontEnd`Private`$ColorSelectorInitialAlpha = 1; 
                    FrontEnd`Private`$ColorSelectorInitialColor = 
                    RGBColor[0.407119, 0.543513, 0.938275]; 
                    FrontEnd`Private`$ColorSelectorUseMakeBoxes = True; 
                    MathLink`CallFrontEnd[
                    FrontEnd`AttachCell[Typeset`box$, 
                    FrontEndResource["RGBColorValueSelector"], {
                    0, {Left, Bottom}}, {Left, Top}, 
                    "ClosingActions" -> {
                    "SelectionDeparture", "ParentChanged", 
                    "EvaluatorQuit"}]]]], BaseStyle -> Inherited, Evaluator -> 
                    Automatic, Method -> "Preemptive"], 
                    RGBColor[0.407119, 0.543513, 0.938275], Editable -> False,
                     Selectable -> False]}], "}"}], ",", 
                    RowBox[{"{", 
                    RowBox[{"1.2727272727272727`", ",", 
                    InterpretationBox[
                    ButtonBox[
                    TooltipBox[
                    GraphicsBox[{{
                    GrayLevel[0], 
                    RectangleBox[{0, 0}]}, {
                    GrayLevel[0], 
                    RectangleBox[{1, -1}]}, {
                    RGBColor[0.572715, 0.73338, 0.95065], 
                    RectangleBox[{0, -1}, {2, 1}]}}, AspectRatio -> 1, Frame -> 
                    True, FrameStyle -> 
                    RGBColor[0.38181, 0.48892, 0.6337666666666667], 
                    FrameTicks -> None, PlotRangePadding -> None, ImageSize -> 
                    Dynamic[{Automatic, 1.35 CurrentValue["FontCapHeight"]/
                    AbsoluteCurrentValue[Magnification]}]], 
                    "RGBColor[0.572715, 0.73338, 0.95065]"], Appearance -> 
                    None, BaseStyle -> {}, BaselinePosition -> Baseline, 
                    DefaultBaseStyle -> {}, ButtonFunction :> 
                    With[{Typeset`box$ = EvaluationBox[]}, 
                    If[
                    Not[
                    AbsoluteCurrentValue["Deployed"]], 
                    SelectionMove[Typeset`box$, All, Expression]; 
                    FrontEnd`Private`$ColorSelectorInitialAlpha = 1; 
                    FrontEnd`Private`$ColorSelectorInitialColor = 
                    RGBColor[0.572715, 0.73338, 0.95065]; 
                    FrontEnd`Private`$ColorSelectorUseMakeBoxes = True; 
                    MathLink`CallFrontEnd[
                    FrontEnd`AttachCell[Typeset`box$, 
                    FrontEndResource["RGBColorValueSelector"], {
                    0, {Left, Bottom}}, {Left, Top}, 
                    "ClosingActions" -> {
                    "SelectionDeparture", "ParentChanged", 
                    "EvaluatorQuit"}]]]], BaseStyle -> Inherited, Evaluator -> 
                    Automatic, Method -> "Preemptive"], 
                    RGBColor[0.572715, 0.73338, 0.95065], Editable -> False, 
                    Selectable -> False]}], "}"}], ",", 
                    RowBox[{"{", 
                    RowBox[{"1.1636363636363636`", ",", 
                    InterpretationBox[
                    ButtonBox[
                    TooltipBox[
                    GraphicsBox[{{
                    GrayLevel[0], 
                    RectangleBox[{0, 0}]}, {
                    GrayLevel[0], 
                    RectangleBox[{1, -1}]}, {
                    RGBColor[0.720374, 0.855234, 0.928635], 
                    RectangleBox[{0, -1}, {2, 1}]}}, AspectRatio -> 1, Frame -> 
                    True, FrameStyle -> 
                    RGBColor[0.4802493333333333, 0.5701560000000001, 0.61909],
                     FrameTicks -> None, PlotRangePadding -> None, ImageSize -> 
                    Dynamic[{Automatic, 1.35 CurrentValue["FontCapHeight"]/
                    AbsoluteCurrentValue[Magnification]}]], 
                    "RGBColor[0.720374, 0.855234, 0.928635]"], Appearance -> 
                    None, BaseStyle -> {}, BaselinePosition -> Baseline, 
                    DefaultBaseStyle -> {}, ButtonFunction :> 
                    With[{Typeset`box$ = EvaluationBox[]}, 
                    If[
                    Not[
                    AbsoluteCurrentValue["Deployed"]], 
                    SelectionMove[Typeset`box$, All, Expression]; 
                    FrontEnd`Private`$ColorSelectorInitialAlpha = 1; 
                    FrontEnd`Private`$ColorSelectorInitialColor = 
                    RGBColor[0.720374, 0.855234, 0.928635]; 
                    FrontEnd`Private`$ColorSelectorUseMakeBoxes = True; 
                    MathLink`CallFrontEnd[
                    FrontEnd`AttachCell[Typeset`box$, 
                    FrontEndResource["RGBColorValueSelector"], {
                    0, {Left, Bottom}}, {Left, Top}, 
                    "ClosingActions" -> {
                    "SelectionDeparture", "ParentChanged", 
                    "EvaluatorQuit"}]]]], BaseStyle -> Inherited, Evaluator -> 
                    Automatic, Method -> "Preemptive"], 
                    RGBColor[0.720374, 0.855234, 0.928635], Editable -> False,
                     Selectable -> False]}], "}"}], ",", 
                    RowBox[{"{", 
                    RowBox[{"1.0545454545454547`", ",", 
                    InterpretationBox[
                    ButtonBox[
                    TooltipBox[
                    GraphicsBox[{{
                    GrayLevel[0], 
                    RectangleBox[{0, 0}]}, {
                    GrayLevel[0], 
                    RectangleBox[{1, -1}]}, {
                    RGBColor[0.831017, 0.903518, 0.868326], 
                    RectangleBox[{0, -1}, {2, 1}]}}, AspectRatio -> 1, Frame -> 
                    True, FrameStyle -> 
                    RGBColor[0.5540113333333334, 0.6023453333333334, 
                    0.5788840000000001], FrameTicks -> None, PlotRangePadding -> 
                    None, ImageSize -> 
                    Dynamic[{Automatic, 1.35 CurrentValue["FontCapHeight"]/
                    AbsoluteCurrentValue[Magnification]}]], 
                    "RGBColor[0.831017, 0.903518, 0.868326]"], Appearance -> 
                    None, BaseStyle -> {}, BaselinePosition -> Baseline, 
                    DefaultBaseStyle -> {}, ButtonFunction :> 
                    With[{Typeset`box$ = EvaluationBox[]}, 
                    If[
                    Not[
                    AbsoluteCurrentValue["Deployed"]], 
                    SelectionMove[Typeset`box$, All, Expression]; 
                    FrontEnd`Private`$ColorSelectorInitialAlpha = 1; 
                    FrontEnd`Private`$ColorSelectorInitialColor = 
                    RGBColor[0.831017, 0.903518, 0.868326]; 
                    FrontEnd`Private`$ColorSelectorUseMakeBoxes = True; 
                    MathLink`CallFrontEnd[
                    FrontEnd`AttachCell[Typeset`box$, 
                    FrontEndResource["RGBColorValueSelector"], {
                    0, {Left, Bottom}}, {Left, Top}, 
                    "ClosingActions" -> {
                    "SelectionDeparture", "ParentChanged", 
                    "EvaluatorQuit"}]]]], BaseStyle -> Inherited, Evaluator -> 
                    Automatic, Method -> "Preemptive"], 
                    RGBColor[0.831017, 0.903518, 0.868326], Editable -> False,
                     Selectable -> False]}], "}"}], ",", 
                    RowBox[{"{", 
                    RowBox[{"0.9454545454545454`", ",", 
                    InterpretationBox[
                    ButtonBox[
                    TooltipBox[
                    GraphicsBox[{{
                    GrayLevel[0], 
                    RectangleBox[{0, 0}]}, {
                    GrayLevel[0], 
                    RectangleBox[{1, -1}]}, {
                    RGBColor[0.894452, 0.880139, 0.77279], 
                    RectangleBox[{0, -1}, {2, 1}]}}, AspectRatio -> 1, Frame -> 
                    True, FrameStyle -> 
                    RGBColor[0.5963013333333333, 0.5867593333333334, 
                    0.5151933333333334], FrameTicks -> None, PlotRangePadding -> 
                    None, ImageSize -> 
                    Dynamic[{Automatic, 1.35 CurrentValue["FontCapHeight"]/
                    AbsoluteCurrentValue[Magnification]}]], 
                    "RGBColor[0.894452, 0.880139, 0.77279]"], Appearance -> 
                    None, BaseStyle -> {}, BaselinePosition -> Baseline, 
                    DefaultBaseStyle -> {}, ButtonFunction :> 
                    With[{Typeset`box$ = EvaluationBox[]}, 
                    If[
                    Not[
                    AbsoluteCurrentValue["Deployed"]], 
                    SelectionMove[Typeset`box$, All, Expression]; 
                    FrontEnd`Private`$ColorSelectorInitialAlpha = 1; 
                    FrontEnd`Private`$ColorSelectorInitialColor = 
                    RGBColor[0.894452, 0.880139, 0.77279]; 
                    FrontEnd`Private`$ColorSelectorUseMakeBoxes = True; 
                    MathLink`CallFrontEnd[
                    FrontEnd`AttachCell[Typeset`box$, 
                    FrontEndResource["RGBColorValueSelector"], {
                    0, {Left, Bottom}}, {Left, Top}, 
                    "ClosingActions" -> {
                    "SelectionDeparture", "ParentChanged", 
                    "EvaluatorQuit"}]]]], BaseStyle -> Inherited, Evaluator -> 
                    Automatic, Method -> "Preemptive"], 
                    RGBColor[0.894452, 0.880139, 0.77279], Editable -> False, 
                    Selectable -> False]}], "}"}], ",", 
                    RowBox[{"{", 
                    RowBox[{"0.8363636363636363`", ",", 
                    InterpretationBox[
                    ButtonBox[
                    TooltipBox[
                    GraphicsBox[{{
                    GrayLevel[0], 
                    RectangleBox[{0, 0}]}, {
                    GrayLevel[0], 
                    RectangleBox[{1, -1}]}, {
                    RGBColor[0.907999, 0.789417, 0.652903], 
                    RectangleBox[{0, -1}, {2, 1}]}}, AspectRatio -> 1, Frame -> 
                    True, FrameStyle -> 
                    RGBColor[0.6053326666666667, 0.526278, 
                    0.4352686666666667], FrameTicks -> None, PlotRangePadding -> 
                    None, ImageSize -> 
                    Dynamic[{Automatic, 1.35 CurrentValue["FontCapHeight"]/
                    AbsoluteCurrentValue[Magnification]}]], 
                    "RGBColor[0.907999, 0.789417, 0.652903]"], Appearance -> 
                    None, BaseStyle -> {}, BaselinePosition -> Baseline, 
                    DefaultBaseStyle -> {}, ButtonFunction :> 
                    With[{Typeset`box$ = EvaluationBox[]}, 
                    If[
                    Not[
                    AbsoluteCurrentValue["Deployed"]], 
                    SelectionMove[Typeset`box$, All, Expression]; 
                    FrontEnd`Private`$ColorSelectorInitialAlpha = 1; 
                    FrontEnd`Private`$ColorSelectorInitialColor = 
                    RGBColor[0.907999, 0.789417, 0.652903]; 
                    FrontEnd`Private`$ColorSelectorUseMakeBoxes = True; 
                    MathLink`CallFrontEnd[
                    FrontEnd`AttachCell[Typeset`box$, 
                    FrontEndResource["RGBColorValueSelector"], {
                    0, {Left, Bottom}}, {Left, Top}, 
                    "ClosingActions" -> {
                    "SelectionDeparture", "ParentChanged", 
                    "EvaluatorQuit"}]]]], BaseStyle -> Inherited, Evaluator -> 
                    Automatic, Method -> "Preemptive"], 
                    RGBColor[0.907999, 0.789417, 0.652903], Editable -> False,
                     Selectable -> False]}], "}"}], ",", 
                    RowBox[{"{", 
                    RowBox[{"0.7272727272727272`", ",", 
                    InterpretationBox[
                    ButtonBox[
                    TooltipBox[
                    GraphicsBox[{{
                    GrayLevel[0], 
                    RectangleBox[{0, 0}]}, {
                    GrayLevel[0], 
                    RectangleBox[{1, -1}]}, {
                    RGBColor[0.874505, 0.639254, 0.522424], 
                    RectangleBox[{0, -1}, {2, 1}]}}, AspectRatio -> 1, Frame -> 
                    True, FrameStyle -> 
                    RGBColor[0.5830033333333333, 0.42616933333333334`, 
                    0.3482826666666667], FrameTicks -> None, PlotRangePadding -> 
                    None, ImageSize -> 
                    Dynamic[{Automatic, 1.35 CurrentValue["FontCapHeight"]/
                    AbsoluteCurrentValue[Magnification]}]], 
                    "RGBColor[0.874505, 0.639254, 0.522424]"], Appearance -> 
                    None, BaseStyle -> {}, BaselinePosition -> Baseline, 
                    DefaultBaseStyle -> {}, ButtonFunction :> 
                    With[{Typeset`box$ = EvaluationBox[]}, 
                    If[
                    Not[
                    AbsoluteCurrentValue["Deployed"]], 
                    SelectionMove[Typeset`box$, All, Expression]; 
                    FrontEnd`Private`$ColorSelectorInitialAlpha = 1; 
                    FrontEnd`Private`$ColorSelectorInitialColor = 
                    RGBColor[0.874505, 0.639254, 0.522424]; 
                    FrontEnd`Private`$ColorSelectorUseMakeBoxes = True; 
                    MathLink`CallFrontEnd[
                    FrontEnd`AttachCell[Typeset`box$, 
                    FrontEndResource["RGBColorValueSelector"], {
                    0, {Left, Bottom}}, {Left, Top}, 
                    "ClosingActions" -> {
                    "SelectionDeparture", "ParentChanged", 
                    "EvaluatorQuit"}]]]], BaseStyle -> Inherited, Evaluator -> 
                    Automatic, Method -> "Preemptive"], 
                    RGBColor[0.874505, 0.639254, 0.522424], Editable -> False,
                     Selectable -> False]}], "}"}], ",", 
                    RowBox[{"{", 
                    RowBox[{"0.618181818181818`", ",", 
                    InterpretationBox[
                    ButtonBox[
                    TooltipBox[
                    GraphicsBox[{{
                    GrayLevel[0], 
                    RectangleBox[{0, 0}]}, {
                    GrayLevel[0], 
                    RectangleBox[{1, -1}]}, {
                    RGBColor[0.79915, 0.446142, 0.391971], 
                    RectangleBox[{0, -1}, {2, 1}]}}, AspectRatio -> 1, Frame -> 
                    True, FrameStyle -> 
                    RGBColor[0.5327666666666667, 0.297428, 
                    0.26131400000000005`], FrameTicks -> None, 
                    PlotRangePadding -> None, ImageSize -> 
                    Dynamic[{Automatic, 1.35 CurrentValue["FontCapHeight"]/
                    AbsoluteCurrentValue[Magnification]}]], 
                    "RGBColor[0.79915, 0.446142, 0.391971]"], Appearance -> 
                    None, BaseStyle -> {}, BaselinePosition -> Baseline, 
                    DefaultBaseStyle -> {}, ButtonFunction :> 
                    With[{Typeset`box$ = EvaluationBox[]}, 
                    If[
                    Not[
                    AbsoluteCurrentValue["Deployed"]], 
                    SelectionMove[Typeset`box$, All, Expression]; 
                    FrontEnd`Private`$ColorSelectorInitialAlpha = 1; 
                    FrontEnd`Private`$ColorSelectorInitialColor = 
                    RGBColor[0.79915, 0.446142, 0.391971]; 
                    FrontEnd`Private`$ColorSelectorUseMakeBoxes = True; 
                    MathLink`CallFrontEnd[
                    FrontEnd`AttachCell[Typeset`box$, 
                    FrontEndResource["RGBColorValueSelector"], {
                    0, {Left, Bottom}}, {Left, Top}, 
                    "ClosingActions" -> {
                    "SelectionDeparture", "ParentChanged", 
                    "EvaluatorQuit"}]]]], BaseStyle -> Inherited, Evaluator -> 
                    Automatic, Method -> "Preemptive"], 
                    RGBColor[0.79915, 0.446142, 0.391971], Editable -> False, 
                    Selectable -> False]}], "}"}], ",", 
                    RowBox[{"{", 
                    RowBox[{"0.509090909090909`", ",", 
                    InterpretationBox[
                    ButtonBox[
                    TooltipBox[
                    GraphicsBox[{{
                    GrayLevel[0], 
                    RectangleBox[{0, 0}]}, {
                    GrayLevel[0], 
                    RectangleBox[{1, -1}]}, {
                    RGBColor[0.685695, 0.242449, 0.268261], 
                    RectangleBox[{0, -1}, {2, 1}]}}, AspectRatio -> 1, Frame -> 
                    True, FrameStyle -> 
                    RGBColor[0.45713000000000004`, 0.16163266666666667`, 
                    0.1788406666666667], FrameTicks -> None, PlotRangePadding -> 
                    None, ImageSize -> 
                    Dynamic[{Automatic, 1.35 CurrentValue["FontCapHeight"]/
                    AbsoluteCurrentValue[Magnification]}]], 
                    "RGBColor[0.685695, 0.242449, 0.268261]"], Appearance -> 
                    None, BaseStyle -> {}, BaselinePosition -> Baseline, 
                    DefaultBaseStyle -> {}, ButtonFunction :> 
                    With[{Typeset`box$ = EvaluationBox[]}, 
                    If[
                    Not[
                    AbsoluteCurrentValue["Deployed"]], 
                    SelectionMove[Typeset`box$, All, Expression]; 
                    FrontEnd`Private`$ColorSelectorInitialAlpha = 1; 
                    FrontEnd`Private`$ColorSelectorInitialColor = 
                    RGBColor[0.685695, 0.242449, 0.268261]; 
                    FrontEnd`Private`$ColorSelectorUseMakeBoxes = True; 
                    MathLink`CallFrontEnd[
                    FrontEnd`AttachCell[Typeset`box$, 
                    FrontEndResource["RGBColorValueSelector"], {
                    0, {Left, Bottom}}, {Left, Top}, 
                    "ClosingActions" -> {
                    "SelectionDeparture", "ParentChanged", 
                    "EvaluatorQuit"}]]]], BaseStyle -> Inherited, Evaluator -> 
                    Automatic, Method -> "Preemptive"], 
                    RGBColor[0.685695, 0.242449, 0.268261], Editable -> False,
                     Selectable -> False]}], "}"}], ",", 
                    RowBox[{"{", 
                    RowBox[{"0.4`", ",", 
                    InterpretationBox[
                    ButtonBox[
                    TooltipBox[
                    GraphicsBox[{{
                    GrayLevel[0], 
                    RectangleBox[{0, 0}]}, {
                    GrayLevel[0], 
                    RectangleBox[{1, -1}]}, {
                    RGBColor[0.534081, 0.0853132, 0.16669], 
                    RectangleBox[{0, -1}, {2, 1}]}}, AspectRatio -> 1, Frame -> 
                    True, FrameStyle -> 
                    RGBColor[0.35605400000000004`, 0.05687546666666667, 
                    0.11112666666666668`], FrameTicks -> None, 
                    PlotRangePadding -> None, ImageSize -> 
                    Dynamic[{Automatic, 1.35 CurrentValue["FontCapHeight"]/
                    AbsoluteCurrentValue[Magnification]}]], 
                    "RGBColor[0.534081, 0.0853132, 0.16669]"], Appearance -> 
                    None, BaseStyle -> {}, BaselinePosition -> Baseline, 
                    DefaultBaseStyle -> {}, ButtonFunction :> 
                    With[{Typeset`box$ = EvaluationBox[]}, 
                    If[
                    Not[
                    AbsoluteCurrentValue["Deployed"]], 
                    SelectionMove[Typeset`box$, All, Expression]; 
                    FrontEnd`Private`$ColorSelectorInitialAlpha = 1; 
                    FrontEnd`Private`$ColorSelectorInitialColor = 
                    RGBColor[0.534081, 0.0853132, 0.16669]; 
                    FrontEnd`Private`$ColorSelectorUseMakeBoxes = True; 
                    MathLink`CallFrontEnd[
                    FrontEnd`AttachCell[Typeset`box$, 
                    FrontEndResource["RGBColorValueSelector"], {
                    0, {Left, Bottom}}, {Left, Top}, 
                    "ClosingActions" -> {
                    "SelectionDeparture", "ParentChanged", 
                    "EvaluatorQuit"}]]]], BaseStyle -> Inherited, Evaluator -> 
                    Automatic, Method -> "Preemptive"], 
                    RGBColor[0.534081, 0.0853132, 0.16669], Editable -> False,
                     Selectable -> False]}], "}"}]}], "}"}], ",", "#1"}], 
                   "]"}], "&"}], ",", 
               RowBox[{"{", 
                 RowBox[{"0.3333333333333334`", ",", "0.9713909435401373`"}], 
                 "}"}]}], "}"}], ",", 
           RowBox[{"{", 
             RowBox[{
               RowBox[{"{", 
                 RowBox[{"0.55`", ",", 
                   RowBox[{"Directive", "[", 
                    RowBox[{
                    InterpretationBox[
                    ButtonBox[
                    TooltipBox[
                    GraphicsBox[{{
                    GrayLevel[0], 
                    RectangleBox[{0, 0}]}, {
                    GrayLevel[0], 
                    RectangleBox[{1, -1}]}, {
                    GrayLevel[0], 
                    RectangleBox[{0, -1}, {2, 1}]}}, AspectRatio -> 1, Frame -> 
                    True, FrameStyle -> GrayLevel[0.], FrameTicks -> None, 
                    PlotRangePadding -> None, ImageSize -> 
                    Dynamic[{Automatic, 1.35 CurrentValue["FontCapHeight"]/
                    AbsoluteCurrentValue[Magnification]}]], "GrayLevel[0]"], 
                    Appearance -> None, BaseStyle -> {}, BaselinePosition -> 
                    Baseline, DefaultBaseStyle -> {}, ButtonFunction :> 
                    With[{Typeset`box$ = EvaluationBox[]}, 
                    If[
                    Not[
                    AbsoluteCurrentValue["Deployed"]], 
                    SelectionMove[Typeset`box$, All, Expression]; 
                    FrontEnd`Private`$ColorSelectorInitialAlpha = 1; 
                    FrontEnd`Private`$ColorSelectorInitialColor = 
                    GrayLevel[0]; 
                    FrontEnd`Private`$ColorSelectorUseMakeBoxes = True; 
                    MathLink`CallFrontEnd[
                    FrontEnd`AttachCell[Typeset`box$, 
                    FrontEndResource["GrayLevelColorValueSelector"], {
                    0, {Left, Bottom}}, {Left, Top}, 
                    "ClosingActions" -> {
                    "SelectionDeparture", "ParentChanged", 
                    "EvaluatorQuit"}]]]], BaseStyle -> Inherited, Evaluator -> 
                    Automatic, Method -> "Preemptive"], 
                    GrayLevel[0], Editable -> False, Selectable -> False], 
                    ",", 
                    RowBox[{"Opacity", "[", "0.5`", "]"}], ",", 
                    RowBox[{"CapForm", "[", "\"Butt\"", "]"}]}], "]"}]}], 
                 "}"}], ",", 
               RowBox[{"{", 
                 RowBox[{"0.65`", ",", 
                   RowBox[{"Directive", "[", 
                    RowBox[{
                    InterpretationBox[
                    ButtonBox[
                    TooltipBox[
                    GraphicsBox[{{
                    GrayLevel[0], 
                    RectangleBox[{0, 0}]}, {
                    GrayLevel[0], 
                    RectangleBox[{1, -1}]}, {
                    GrayLevel[0], 
                    RectangleBox[{0, -1}, {2, 1}]}}, AspectRatio -> 1, Frame -> 
                    True, FrameStyle -> GrayLevel[0.], FrameTicks -> None, 
                    PlotRangePadding -> None, ImageSize -> 
                    Dynamic[{Automatic, 1.35 CurrentValue["FontCapHeight"]/
                    AbsoluteCurrentValue[Magnification]}]], "GrayLevel[0]"], 
                    Appearance -> None, BaseStyle -> {}, BaselinePosition -> 
                    Baseline, DefaultBaseStyle -> {}, ButtonFunction :> 
                    With[{Typeset`box$ = EvaluationBox[]}, 
                    If[
                    Not[
                    AbsoluteCurrentValue["Deployed"]], 
                    SelectionMove[Typeset`box$, All, Expression]; 
                    FrontEnd`Private`$ColorSelectorInitialAlpha = 1; 
                    FrontEnd`Private`$ColorSelectorInitialColor = 
                    GrayLevel[0]; 
                    FrontEnd`Private`$ColorSelectorUseMakeBoxes = True; 
                    MathLink`CallFrontEnd[
                    FrontEnd`AttachCell[Typeset`box$, 
                    FrontEndResource["GrayLevelColorValueSelector"], {
                    0, {Left, Bottom}}, {Left, Top}, 
                    "ClosingActions" -> {
                    "SelectionDeparture", "ParentChanged", 
                    "EvaluatorQuit"}]]]], BaseStyle -> Inherited, Evaluator -> 
                    Automatic, Method -> "Preemptive"], 
                    GrayLevel[0], Editable -> False, Selectable -> False], 
                    ",", 
                    RowBox[{"Opacity", "[", "0.5`", "]"}], ",", 
                    RowBox[{"CapForm", "[", "\"Butt\"", "]"}]}], "]"}]}], 
                 "}"}], ",", 
               RowBox[{"{", 
                 RowBox[{"0.75`", ",", 
                   RowBox[{"Directive", "[", 
                    RowBox[{
                    InterpretationBox[
                    ButtonBox[
                    TooltipBox[
                    GraphicsBox[{{
                    GrayLevel[0], 
                    RectangleBox[{0, 0}]}, {
                    GrayLevel[0], 
                    RectangleBox[{1, -1}]}, {
                    GrayLevel[0], 
                    RectangleBox[{0, -1}, {2, 1}]}}, AspectRatio -> 1, Frame -> 
                    True, FrameStyle -> GrayLevel[0.], FrameTicks -> None, 
                    PlotRangePadding -> None, ImageSize -> 
                    Dynamic[{Automatic, 1.35 CurrentValue["FontCapHeight"]/
                    AbsoluteCurrentValue[Magnification]}]], "GrayLevel[0]"], 
                    Appearance -> None, BaseStyle -> {}, BaselinePosition -> 
                    Baseline, DefaultBaseStyle -> {}, ButtonFunction :> 
                    With[{Typeset`box$ = EvaluationBox[]}, 
                    If[
                    Not[
                    AbsoluteCurrentValue["Deployed"]], 
                    SelectionMove[Typeset`box$, All, Expression]; 
                    FrontEnd`Private`$ColorSelectorInitialAlpha = 1; 
                    FrontEnd`Private`$ColorSelectorInitialColor = 
                    GrayLevel[0]; 
                    FrontEnd`Private`$ColorSelectorUseMakeBoxes = True; 
                    MathLink`CallFrontEnd[
                    FrontEnd`AttachCell[Typeset`box$, 
                    FrontEndResource["GrayLevelColorValueSelector"], {
                    0, {Left, Bottom}}, {Left, Top}, 
                    "ClosingActions" -> {
                    "SelectionDeparture", "ParentChanged", 
                    "EvaluatorQuit"}]]]], BaseStyle -> Inherited, Evaluator -> 
                    Automatic, Method -> "Preemptive"], 
                    GrayLevel[0], Editable -> False, Selectable -> False], 
                    ",", 
                    RowBox[{"Opacity", "[", "0.5`", "]"}], ",", 
                    RowBox[{"CapForm", "[", "\"Butt\"", "]"}]}], "]"}]}], 
                 "}"}], ",", 
               RowBox[{"{", 
                 RowBox[{"0.85`", ",", 
                   RowBox[{"Directive", "[", 
                    RowBox[{
                    InterpretationBox[
                    ButtonBox[
                    TooltipBox[
                    GraphicsBox[{{
                    GrayLevel[0], 
                    RectangleBox[{0, 0}]}, {
                    GrayLevel[0], 
                    RectangleBox[{1, -1}]}, {
                    GrayLevel[0], 
                    RectangleBox[{0, -1}, {2, 1}]}}, AspectRatio -> 1, Frame -> 
                    True, FrameStyle -> GrayLevel[0.], FrameTicks -> None, 
                    PlotRangePadding -> None, ImageSize -> 
                    Dynamic[{Automatic, 1.35 CurrentValue["FontCapHeight"]/
                    AbsoluteCurrentValue[Magnification]}]], "GrayLevel[0]"], 
                    Appearance -> None, BaseStyle -> {}, BaselinePosition -> 
                    Baseline, DefaultBaseStyle -> {}, ButtonFunction :> 
                    With[{Typeset`box$ = EvaluationBox[]}, 
                    If[
                    Not[
                    AbsoluteCurrentValue["Deployed"]], 
                    SelectionMove[Typeset`box$, All, Expression]; 
                    FrontEnd`Private`$ColorSelectorInitialAlpha = 1; 
                    FrontEnd`Private`$ColorSelectorInitialColor = 
                    GrayLevel[0]; 
                    FrontEnd`Private`$ColorSelectorUseMakeBoxes = True; 
                    MathLink`CallFrontEnd[
                    FrontEnd`AttachCell[Typeset`box$, 
                    FrontEndResource["GrayLevelColorValueSelector"], {
                    0, {Left, Bottom}}, {Left, Top}, 
                    "ClosingActions" -> {
                    "SelectionDeparture", "ParentChanged", 
                    "EvaluatorQuit"}]]]], BaseStyle -> Inherited, Evaluator -> 
                    Automatic, Method -> "Preemptive"], 
                    GrayLevel[0], Editable -> False, Selectable -> False], 
                    ",", 
                    RowBox[{"Opacity", "[", "0.5`", "]"}], ",", 
                    RowBox[{"CapForm", "[", "\"Butt\"", "]"}]}], "]"}]}], 
                 "}"}], ",", 
               RowBox[{"{", 
                 RowBox[{"0.95`", ",", 
                   RowBox[{"Directive", "[", 
                    RowBox[{
                    InterpretationBox[
                    ButtonBox[
                    TooltipBox[
                    GraphicsBox[{{
                    GrayLevel[0], 
                    RectangleBox[{0, 0}]}, {
                    GrayLevel[0], 
                    RectangleBox[{1, -1}]}, {
                    GrayLevel[0], 
                    RectangleBox[{0, -1}, {2, 1}]}}, AspectRatio -> 1, Frame -> 
                    True, FrameStyle -> GrayLevel[0.], FrameTicks -> None, 
                    PlotRangePadding -> None, ImageSize -> 
                    Dynamic[{Automatic, 1.35 CurrentValue["FontCapHeight"]/
                    AbsoluteCurrentValue[Magnification]}]], "GrayLevel[0]"], 
                    Appearance -> None, BaseStyle -> {}, BaselinePosition -> 
                    Baseline, DefaultBaseStyle -> {}, ButtonFunction :> 
                    With[{Typeset`box$ = EvaluationBox[]}, 
                    If[
                    Not[
                    AbsoluteCurrentValue["Deployed"]], 
                    SelectionMove[Typeset`box$, All, Expression]; 
                    FrontEnd`Private`$ColorSelectorInitialAlpha = 1; 
                    FrontEnd`Private`$ColorSelectorInitialColor = 
                    GrayLevel[0]; 
                    FrontEnd`Private`$ColorSelectorUseMakeBoxes = True; 
                    MathLink`CallFrontEnd[
                    FrontEnd`AttachCell[Typeset`box$, 
                    FrontEndResource["GrayLevelColorValueSelector"], {
                    0, {Left, Bottom}}, {Left, Top}, 
                    "ClosingActions" -> {
                    "SelectionDeparture", "ParentChanged", 
                    "EvaluatorQuit"}]]]], BaseStyle -> Inherited, Evaluator -> 
                    Automatic, Method -> "Preemptive"], 
                    GrayLevel[0], Editable -> False, Selectable -> False], 
                    ",", 
                    RowBox[{"Opacity", "[", "0.5`", "]"}], ",", 
                    RowBox[{"CapForm", "[", "\"Butt\"", "]"}]}], "]"}]}], 
                 "}"}], ",", 
               RowBox[{"{", 
                 RowBox[{"1", ",", 
                   RowBox[{"Directive", "[", 
                    RowBox[{
                    InterpretationBox[
                    ButtonBox[
                    TooltipBox[
                    GraphicsBox[{{
                    GrayLevel[0], 
                    RectangleBox[{0, 0}]}, {
                    GrayLevel[0], 
                    RectangleBox[{1, -1}]}, {
                    GrayLevel[0], 
                    RectangleBox[{0, -1}, {2, 1}]}}, AspectRatio -> 1, Frame -> 
                    True, FrameStyle -> GrayLevel[0.], FrameTicks -> None, 
                    PlotRangePadding -> None, ImageSize -> 
                    Dynamic[{Automatic, 1.35 CurrentValue["FontCapHeight"]/
                    AbsoluteCurrentValue[Magnification]}]], "GrayLevel[0]"], 
                    Appearance -> None, BaseStyle -> {}, BaselinePosition -> 
                    Baseline, DefaultBaseStyle -> {}, ButtonFunction :> 
                    With[{Typeset`box$ = EvaluationBox[]}, 
                    If[
                    Not[
                    AbsoluteCurrentValue["Deployed"]], 
                    SelectionMove[Typeset`box$, All, Expression]; 
                    FrontEnd`Private`$ColorSelectorInitialAlpha = 1; 
                    FrontEnd`Private`$ColorSelectorInitialColor = 
                    GrayLevel[0]; 
                    FrontEnd`Private`$ColorSelectorUseMakeBoxes = True; 
                    MathLink`CallFrontEnd[
                    FrontEnd`AttachCell[Typeset`box$, 
                    FrontEndResource["GrayLevelColorValueSelector"], {
                    0, {Left, Bottom}}, {Left, Top}, 
                    "ClosingActions" -> {
                    "SelectionDeparture", "ParentChanged", 
                    "EvaluatorQuit"}]]]], BaseStyle -> Inherited, Evaluator -> 
                    Automatic, Method -> "Preemptive"], 
                    GrayLevel[0], Editable -> False, Selectable -> False], 
                    ",", 
                    RowBox[{"Opacity", "[", "0.5`", "]"}], ",", 
                    RowBox[{"CapForm", "[", "\"Butt\"", "]"}]}], "]"}]}], 
                 "}"}], ",", 
               RowBox[{"{", 
                 RowBox[{"1.05`", ",", 
                   RowBox[{"Directive", "[", 
                    RowBox[{
                    InterpretationBox[
                    ButtonBox[
                    TooltipBox[
                    GraphicsBox[{{
                    GrayLevel[0], 
                    RectangleBox[{0, 0}]}, {
                    GrayLevel[0], 
                    RectangleBox[{1, -1}]}, {
                    GrayLevel[0], 
                    RectangleBox[{0, -1}, {2, 1}]}}, AspectRatio -> 1, Frame -> 
                    True, FrameStyle -> GrayLevel[0.], FrameTicks -> None, 
                    PlotRangePadding -> None, ImageSize -> 
                    Dynamic[{Automatic, 1.35 CurrentValue["FontCapHeight"]/
                    AbsoluteCurrentValue[Magnification]}]], "GrayLevel[0]"], 
                    Appearance -> None, BaseStyle -> {}, BaselinePosition -> 
                    Baseline, DefaultBaseStyle -> {}, ButtonFunction :> 
                    With[{Typeset`box$ = EvaluationBox[]}, 
                    If[
                    Not[
                    AbsoluteCurrentValue["Deployed"]], 
                    SelectionMove[Typeset`box$, All, Expression]; 
                    FrontEnd`Private`$ColorSelectorInitialAlpha = 1; 
                    FrontEnd`Private`$ColorSelectorInitialColor = 
                    GrayLevel[0]; 
                    FrontEnd`Private`$ColorSelectorUseMakeBoxes = True; 
                    MathLink`CallFrontEnd[
                    FrontEnd`AttachCell[Typeset`box$, 
                    FrontEndResource["GrayLevelColorValueSelector"], {
                    0, {Left, Bottom}}, {Left, Top}, 
                    "ClosingActions" -> {
                    "SelectionDeparture", "ParentChanged", 
                    "EvaluatorQuit"}]]]], BaseStyle -> Inherited, Evaluator -> 
                    Automatic, Method -> "Preemptive"], 
                    GrayLevel[0], Editable -> False, Selectable -> False], 
                    ",", 
                    RowBox[{"Opacity", "[", "0.5`", "]"}], ",", 
                    RowBox[{"CapForm", "[", "\"Butt\"", "]"}]}], "]"}]}], 
                 "}"}], ",", 
               RowBox[{"{", 
                 RowBox[{"1.15`", ",", 
                   RowBox[{"Directive", "[", 
                    RowBox[{
                    InterpretationBox[
                    ButtonBox[
                    TooltipBox[
                    GraphicsBox[{{
                    GrayLevel[0], 
                    RectangleBox[{0, 0}]}, {
                    GrayLevel[0], 
                    RectangleBox[{1, -1}]}, {
                    GrayLevel[0], 
                    RectangleBox[{0, -1}, {2, 1}]}}, AspectRatio -> 1, Frame -> 
                    True, FrameStyle -> GrayLevel[0.], FrameTicks -> None, 
                    PlotRangePadding -> None, ImageSize -> 
                    Dynamic[{Automatic, 1.35 CurrentValue["FontCapHeight"]/
                    AbsoluteCurrentValue[Magnification]}]], "GrayLevel[0]"], 
                    Appearance -> None, BaseStyle -> {}, BaselinePosition -> 
                    Baseline, DefaultBaseStyle -> {}, ButtonFunction :> 
                    With[{Typeset`box$ = EvaluationBox[]}, 
                    If[
                    Not[
                    AbsoluteCurrentValue["Deployed"]], 
                    SelectionMove[Typeset`box$, All, Expression]; 
                    FrontEnd`Private`$ColorSelectorInitialAlpha = 1; 
                    FrontEnd`Private`$ColorSelectorInitialColor = 
                    GrayLevel[0]; 
                    FrontEnd`Private`$ColorSelectorUseMakeBoxes = True; 
                    MathLink`CallFrontEnd[
                    FrontEnd`AttachCell[Typeset`box$, 
                    FrontEndResource["GrayLevelColorValueSelector"], {
                    0, {Left, Bottom}}, {Left, Top}, 
                    "ClosingActions" -> {
                    "SelectionDeparture", "ParentChanged", 
                    "EvaluatorQuit"}]]]], BaseStyle -> Inherited, Evaluator -> 
                    Automatic, Method -> "Preemptive"], 
                    GrayLevel[0], Editable -> False, Selectable -> False], 
                    ",", 
                    RowBox[{"Opacity", "[", "0.5`", "]"}], ",", 
                    RowBox[{"CapForm", "[", "\"Butt\"", "]"}]}], "]"}]}], 
                 "}"}], ",", 
               RowBox[{"{", 
                 RowBox[{"1.25`", ",", 
                   RowBox[{"Directive", "[", 
                    RowBox[{
                    InterpretationBox[
                    ButtonBox[
                    TooltipBox[
                    GraphicsBox[{{
                    GrayLevel[0], 
                    RectangleBox[{0, 0}]}, {
                    GrayLevel[0], 
                    RectangleBox[{1, -1}]}, {
                    GrayLevel[0], 
                    RectangleBox[{0, -1}, {2, 1}]}}, AspectRatio -> 1, Frame -> 
                    True, FrameStyle -> GrayLevel[0.], FrameTicks -> None, 
                    PlotRangePadding -> None, ImageSize -> 
                    Dynamic[{Automatic, 1.35 CurrentValue["FontCapHeight"]/
                    AbsoluteCurrentValue[Magnification]}]], "GrayLevel[0]"], 
                    Appearance -> None, BaseStyle -> {}, BaselinePosition -> 
                    Baseline, DefaultBaseStyle -> {}, ButtonFunction :> 
                    With[{Typeset`box$ = EvaluationBox[]}, 
                    If[
                    Not[
                    AbsoluteCurrentValue["Deployed"]], 
                    SelectionMove[Typeset`box$, All, Expression]; 
                    FrontEnd`Private`$ColorSelectorInitialAlpha = 1; 
                    FrontEnd`Private`$ColorSelectorInitialColor = 
                    GrayLevel[0]; 
                    FrontEnd`Private`$ColorSelectorUseMakeBoxes = True; 
                    MathLink`CallFrontEnd[
                    FrontEnd`AttachCell[Typeset`box$, 
                    FrontEndResource["GrayLevelColorValueSelector"], {
                    0, {Left, Bottom}}, {Left, Top}, 
                    "ClosingActions" -> {
                    "SelectionDeparture", "ParentChanged", 
                    "EvaluatorQuit"}]]]], BaseStyle -> Inherited, Evaluator -> 
                    Automatic, Method -> "Preemptive"], 
                    GrayLevel[0], Editable -> False, Selectable -> False], 
                    ",", 
                    RowBox[{"Opacity", "[", "0.5`", "]"}], ",", 
                    RowBox[{"CapForm", "[", "\"Butt\"", "]"}]}], "]"}]}], 
                 "}"}], ",", 
               RowBox[{"{", 
                 RowBox[{"1.35`", ",", 
                   RowBox[{"Directive", "[", 
                    RowBox[{
                    InterpretationBox[
                    ButtonBox[
                    TooltipBox[
                    GraphicsBox[{{
                    GrayLevel[0], 
                    RectangleBox[{0, 0}]}, {
                    GrayLevel[0], 
                    RectangleBox[{1, -1}]}, {
                    GrayLevel[0], 
                    RectangleBox[{0, -1}, {2, 1}]}}, AspectRatio -> 1, Frame -> 
                    True, FrameStyle -> GrayLevel[0.], FrameTicks -> None, 
                    PlotRangePadding -> None, ImageSize -> 
                    Dynamic[{Automatic, 1.35 CurrentValue["FontCapHeight"]/
                    AbsoluteCurrentValue[Magnification]}]], "GrayLevel[0]"], 
                    Appearance -> None, BaseStyle -> {}, BaselinePosition -> 
                    Baseline, DefaultBaseStyle -> {}, ButtonFunction :> 
                    With[{Typeset`box$ = EvaluationBox[]}, 
                    If[
                    Not[
                    AbsoluteCurrentValue["Deployed"]], 
                    SelectionMove[Typeset`box$, All, Expression]; 
                    FrontEnd`Private`$ColorSelectorInitialAlpha = 1; 
                    FrontEnd`Private`$ColorSelectorInitialColor = 
                    GrayLevel[0]; 
                    FrontEnd`Private`$ColorSelectorUseMakeBoxes = True; 
                    MathLink`CallFrontEnd[
                    FrontEnd`AttachCell[Typeset`box$, 
                    FrontEndResource["GrayLevelColorValueSelector"], {
                    0, {Left, Bottom}}, {Left, Top}, 
                    "ClosingActions" -> {
                    "SelectionDeparture", "ParentChanged", 
                    "EvaluatorQuit"}]]]], BaseStyle -> Inherited, Evaluator -> 
                    Automatic, Method -> "Preemptive"], 
                    GrayLevel[0], Editable -> False, Selectable -> False], 
                    ",", 
                    RowBox[{"Opacity", "[", "0.5`", "]"}], ",", 
                    RowBox[{"CapForm", "[", "\"Butt\"", "]"}]}], "]"}]}], 
                 "}"}], ",", 
               RowBox[{"{", 
                 RowBox[{"1.45`", ",", 
                   RowBox[{"Directive", "[", 
                    RowBox[{
                    InterpretationBox[
                    ButtonBox[
                    TooltipBox[
                    GraphicsBox[{{
                    GrayLevel[0], 
                    RectangleBox[{0, 0}]}, {
                    GrayLevel[0], 
                    RectangleBox[{1, -1}]}, {
                    GrayLevel[0], 
                    RectangleBox[{0, -1}, {2, 1}]}}, AspectRatio -> 1, Frame -> 
                    True, FrameStyle -> GrayLevel[0.], FrameTicks -> None, 
                    PlotRangePadding -> None, ImageSize -> 
                    Dynamic[{Automatic, 1.35 CurrentValue["FontCapHeight"]/
                    AbsoluteCurrentValue[Magnification]}]], "GrayLevel[0]"], 
                    Appearance -> None, BaseStyle -> {}, BaselinePosition -> 
                    Baseline, DefaultBaseStyle -> {}, ButtonFunction :> 
                    With[{Typeset`box$ = EvaluationBox[]}, 
                    If[
                    Not[
                    AbsoluteCurrentValue["Deployed"]], 
                    SelectionMove[Typeset`box$, All, Expression]; 
                    FrontEnd`Private`$ColorSelectorInitialAlpha = 1; 
                    FrontEnd`Private`$ColorSelectorInitialColor = 
                    GrayLevel[0]; 
                    FrontEnd`Private`$ColorSelectorUseMakeBoxes = True; 
                    MathLink`CallFrontEnd[
                    FrontEnd`AttachCell[Typeset`box$, 
                    FrontEndResource["GrayLevelColorValueSelector"], {
                    0, {Left, Bottom}}, {Left, Top}, 
                    "ClosingActions" -> {
                    "SelectionDeparture", "ParentChanged", 
                    "EvaluatorQuit"}]]]], BaseStyle -> Inherited, Evaluator -> 
                    Automatic, Method -> "Preemptive"], 
                    GrayLevel[0], Editable -> False, Selectable -> False], 
                    ",", 
                    RowBox[{"Opacity", "[", "0.5`", "]"}], ",", 
                    RowBox[{"CapForm", "[", "\"Butt\"", "]"}]}], "]"}]}], 
                 "}"}]}], "}"}], ",", 
           RowBox[{"LabelStyle", "\[Rule]", 
             RowBox[{"{", "}"}]}], ",", 
           RowBox[{"LegendLayout", "\[Rule]", "\"Column\""}], ",", 
           RowBox[{"Charting`TickAnnotations", "\[Rule]", "None"}], ",", 
           RowBox[{"ScalingFunctions", "\[Rule]", 
             RowBox[{"{", 
               RowBox[{"Identity", ",", "Identity"}], "}"}]}], ",", 
           RowBox[{"Charting`TickSide", "\[Rule]", "Right"}], ",", 
           RowBox[{"ColorFunctionScaling", "\[Rule]", "False"}]}], "]"}]& )], 
     TraditionalForm], TraditionalForm]},
  "Legended",
  DisplayFunction->(GridBox[{{
      TagBox[
       ItemBox[
        PaneBox[
         TagBox[#, "SkipImageSizeLevel"], Alignment -> {Center, Baseline}, 
         BaselinePosition -> Baseline], DefaultBaseStyle -> "Labeled"], 
       "SkipImageSizeLevel"], 
      ItemBox[#2, DefaultBaseStyle -> "LabeledLabel"]}}, 
    GridBoxAlignment -> {"Columns" -> {{Center}}, "Rows" -> {{Center}}}, 
    AutoDelete -> False, GridBoxItemSize -> Automatic, 
    BaselinePosition -> {1, 1}]& ),
  Editable->True,
  InterpretationFunction->(RowBox[{"Legended", "[", 
     RowBox[{#, ",", 
       RowBox[{"Placed", "[", 
         RowBox[{#2, ",", "After"}], "]"}]}], "]"}]& )]], "Output",
 CellChangeTimes->{{3.71656002583996*^9, 3.7165600309714727`*^9}, 
   3.717425345572801*^9, 3.717425621415839*^9, 3.71777999192447*^9, 
   3.7182067760784626`*^9, {3.718323532349763*^9, 3.718323553302925*^9}, 
   3.7183237152250376`*^9, 3.718324274630871*^9, 3.7183243167091274`*^9, {
   3.718324381193573*^9, 3.718324388896711*^9}, 3.718324497798542*^9, 
   3.7186461269711523`*^9, 
   3.718970016151528*^9},ExpressionUUID->"f5ac6619-0aaa-498e-a746-\
9ca0f99cf261"]
}, Open  ]],

Cell[CellGroupData[{

Cell[BoxData[
 RowBox[{"Limit", "[", 
  RowBox[{
   RowBox[{"Limit", "[", 
    RowBox[{
     RowBox[{"S1xS2$S1xS3$ConcordanceRatio", "/", 
      RowBox[{"(", 
       RowBox[{"1", "-", 
        FractionBox[
         RowBox[{"2", " ", 
          SuperscriptBox["\[ExponentialE]", 
           RowBox[{"-", 
            SubscriptBox["t", "2"]}]]}], "3"]}], ")"}]}], ",", " ", 
     RowBox[{
      SubscriptBox["t", "1"], "\[Rule]", "0"}]}], "]"}], ",", 
   RowBox[{
    SubscriptBox["t", "2"], "\[Rule]", "0"}]}], "]"}]], "Input",
 CellChangeTimes->{
  3.7183340310546646`*^9},ExpressionUUID->"3cf4b816-aad7-4b5b-adb2-\
896fd28fd670"],

Cell[BoxData[
 FractionBox["1", "3"]], "Output",
 CellChangeTimes->{3.7183340320858707`*^9, 3.718646127038567*^9, 
  3.718970016225133*^9},ExpressionUUID->"c8044634-dc30-4b97-8366-\
a3f27ddb5827"]
}, Open  ]],

Cell[BoxData[
 RowBox[{
  RowBox[{"S1xS3$MutationMatrix", " ", "=", "\[IndentingNewLine]", 
   RowBox[{
    RowBox[{"Outer", "[", 
     RowBox[{
      RowBox[{
       RowBox[{"GetBranchProducts", "[", 
        RowBox[{"##", ",", "S1xS3"}], "]"}], "&"}], ",", "trees", ",", 
      "trees"}], "]"}], "-", "\[IndentingNewLine]", 
    RowBox[{"Outer", "[", 
     RowBox[{
      RowBox[{
       RowBox[{"CullDerivedAncestralProducts", "[", 
        RowBox[{"##", ",", "S1xS3"}], "]"}], "&"}], ",", "trees", ",", 
      "trees"}], "]"}], "+", "\[IndentingNewLine]", 
    RowBox[{"Outer", "[", 
     RowBox[{
      RowBox[{
       RowBox[{"AddDerivedAncestralOrdering", "[", 
        RowBox[{"##", ",", "S1xS3"}], "]"}], "&"}], ",", "trees", ",", 
      "trees"}], "]"}]}]}], ";"}]], "Input",
 CellFrame->{{0, 0}, {0, 0.5}},
 CellChangeTimes->{{3.716555697971551*^9, 3.716555787172718*^9}, {
  3.716555823715095*^9, 3.716555824818344*^9}, {3.7165591888273*^9, 
  3.716559218753996*^9}, {3.7165596754799347`*^9, 3.716559704336141*^9}, {
  3.716559866184461*^9, 3.7165598747679577`*^9}, {3.716560071894158*^9, 
  3.7165600780545683`*^9}},ExpressionUUID->"4bf654c4-b4fe-409a-ad8e-\
0f977d626b0d"],

Cell[BoxData[
 RowBox[{
  RowBox[{"S1xS3$TreeMatrix", "=", 
   RowBox[{"Outer", "[", 
    RowBox[{"Times", ",", "tree$probabilities", ",", "tree$probabilities"}], 
    "]"}]}], ";"}]], "Input",
 CellChangeTimes->{{3.71655970614725*^9, 3.716559725568513*^9}, {
   3.71655985865724*^9, 3.716559887318906*^9}, 
   3.716560081647315*^9},ExpressionUUID->"01ab1815-12ec-4d7e-b50c-\
73a579ac68b2"],

Cell[BoxData[
 RowBox[{
  RowBox[{"S1xS3$PMatrix", "=", 
   RowBox[{"S1xS3$MutationMatrix", "*", "S1xS3$TreeMatrix"}]}], 
  ";"}]], "Input",
 CellChangeTimes->{{3.7165597357327623`*^9, 3.716559757680341*^9}, {
   3.7165598815120907`*^9, 3.7165598824388943`*^9}, 3.7165600836948967`*^9, {
   3.716560174287216*^9, 
   3.7165601754787083`*^9}},ExpressionUUID->"d67297d9-85ff-419e-91ca-\
75f9e68b32f9"],

Cell[BoxData[{
 RowBox[{
  RowBox[{"S1xS3$MarginalConcordant", "=", "\[IndentingNewLine]", 
   RowBox[{"Simplify", "[", 
    RowBox[{
     RowBox[{"(", 
      RowBox[{"1", "/", "2"}], ")"}], 
     RowBox[{"(", 
      RowBox[{
       RowBox[{"Total", "[", 
        RowBox[{"S1xS3$PMatrix", "[", 
         RowBox[{"[", "1", "]"}], "]"}], "]"}], "+", 
       RowBox[{"Total", "[", 
        RowBox[{"S1xS3$PMatrix", "[", 
         RowBox[{"[", "2", "]"}], "]"}], "]"}], "+", "\[IndentingNewLine]", 
       RowBox[{"Total", "[", 
        RowBox[{"S1xS3$PMatrix", "[", 
         RowBox[{"[", 
          RowBox[{"All", ",", "1"}], "]"}], "]"}], "]"}], "+", 
       RowBox[{"Total", "[", 
        RowBox[{"S1xS3$PMatrix", "[", 
         RowBox[{"[", 
          RowBox[{"All", ",", "2"}], "]"}], "]"}], "]"}]}], ")"}]}], "]"}]}], 
  ";"}], "\[IndentingNewLine]", 
 RowBox[{
  RowBox[{"S1xS3$MarginalDiscordant", "=", "\[IndentingNewLine]", 
   RowBox[{"Simplify", "[", 
    RowBox[{
     RowBox[{"(", 
      RowBox[{"1", "/", "2"}], ")"}], 
     RowBox[{"(", 
      RowBox[{
       RowBox[{"Total", "[", 
        RowBox[{"S1xS3$PMatrix", "[", 
         RowBox[{"[", "3", "]"}], "]"}], "]"}], "+", 
       RowBox[{"Total", "[", 
        RowBox[{"S1xS3$PMatrix", "[", 
         RowBox[{"[", "4", "]"}], "]"}], "]"}], "+", "\[IndentingNewLine]", 
       RowBox[{"Total", "[", 
        RowBox[{"S1xS3$PMatrix", "[", 
         RowBox[{"[", 
          RowBox[{"All", ",", "3"}], "]"}], "]"}], "]"}], "+", 
       RowBox[{"Total", "[", 
        RowBox[{"S1xS3$PMatrix", "[", 
         RowBox[{"[", 
          RowBox[{"All", ",", "4"}], "]"}], "]"}], "]"}]}], ")"}]}], "]"}]}], 
  ";"}]}], "Input",
 CellChangeTimes->{{3.715602827132608*^9, 3.7156028284931602`*^9}, {
  3.715602968844842*^9, 3.715602999797914*^9}, {3.715603441747924*^9, 
  3.71560344803613*^9}, {3.71560356321987*^9, 3.715603586946063*^9}, {
  3.715603710641979*^9, 3.7156037469948463`*^9}, {3.7156038409064083`*^9, 
  3.7156038592088537`*^9}, {3.7156461843698287`*^9, 3.7156461881822863`*^9}, {
  3.715646259651126*^9, 3.715646283307451*^9}, {3.715646913319684*^9, 
  3.7156469188628817`*^9}},ExpressionUUID->"f008d62b-f4b8-4f74-9fe3-\
ea0bd04423e5"],

Cell[BoxData[
 RowBox[{
  RowBox[{"S1xS3$ConcordanceRatio", "=", 
   RowBox[{"Simplify", "[", 
    RowBox[{"S1xS3$MarginalConcordant", " ", "/", " ", 
     RowBox[{"(", 
      RowBox[{
      "S1xS3$MarginalConcordant", " ", "+", " ", "S1xS3$MarginalDiscordant"}],
       ")"}]}], "]"}]}], ";"}]], "Input",
 CellChangeTimes->{{3.7156030704183598`*^9, 3.715603116397002*^9}, {
   3.7156469197990956`*^9, 3.7156469216310043`*^9}, {3.7156615852171693`*^9, 
   3.715661588080744*^9}, 3.716560102199068*^9, 
   3.716560241326611*^9},ExpressionUUID->"cfdaca92-78ea-4033-9ef2-\
25509358d47c"],

Cell[BoxData[
 RowBox[{
  RowBox[{"S2xS3$MutationMatrix", " ", "=", "\[IndentingNewLine]", 
   RowBox[{
    RowBox[{"Outer", "[", 
     RowBox[{
      RowBox[{
       RowBox[{"GetBranchProducts", "[", 
        RowBox[{"##", ",", "S2xS3"}], "]"}], "&"}], ",", "trees", ",", 
      "trees"}], "]"}], "-", "\[IndentingNewLine]", 
    RowBox[{"Outer", "[", 
     RowBox[{
      RowBox[{
       RowBox[{"CullDerivedAncestralProducts", "[", 
        RowBox[{"##", ",", "S2xS3"}], "]"}], "&"}], ",", "trees", ",", 
      "trees"}], "]"}], "+", "\[IndentingNewLine]", 
    RowBox[{"Outer", "[", 
     RowBox[{
      RowBox[{
       RowBox[{"AddDerivedAncestralOrdering", "[", 
        RowBox[{"##", ",", "S2xS3"}], "]"}], "&"}], ",", "trees", ",", 
      "trees"}], "]"}]}]}], ";"}]], "Input",
 CellChangeTimes->{{3.716555697971551*^9, 3.716555787172718*^9}, {
  3.716555823715095*^9, 3.716555824818344*^9}, {3.7165591888273*^9, 
  3.716559218753996*^9}, {3.7165596754799347`*^9, 3.716559704336141*^9}, {
  3.716559866184461*^9, 3.7165598747679577`*^9}, {3.716560071894158*^9, 
  3.7165600780545683`*^9}, {3.7165606554514112`*^9, 
  3.716560663724638*^9}},ExpressionUUID->"1f911330-c0be-4089-9ad0-\
f90ffa1495e5"],

Cell[BoxData[
 RowBox[{
  RowBox[{"S2xS3$TreeMatrix", "=", 
   RowBox[{"Outer", "[", 
    RowBox[{"Times", ",", "tree$probabilities", ",", "tree$probabilities"}], 
    "]"}]}], ";"}]], "Input",
 CellChangeTimes->{{3.71655970614725*^9, 3.716559725568513*^9}, {
   3.71655985865724*^9, 3.716559887318906*^9}, 3.716560081647315*^9, 
   3.716560666756447*^9},ExpressionUUID->"abcfc814-ee64-413d-9c82-\
9e8c0fdbc92f"],

Cell[BoxData[
 RowBox[{
  RowBox[{"S2xS3$PMatrix", "=", 
   RowBox[{"S2xS3$MutationMatrix", "*", "S2xS3$TreeMatrix"}]}], 
  ";"}]], "Input",
 CellChangeTimes->{{3.7165597357327623`*^9, 3.716559757680341*^9}, {
   3.7165598815120907`*^9, 3.7165598824388943`*^9}, 3.7165600836948967`*^9, {
   3.716560174287216*^9, 3.7165601754787083`*^9}, {3.716560672708737*^9, 
   3.716560676524248*^9}},ExpressionUUID->"83796d8c-31c9-49f8-b8c7-\
f8e0237151a3"],

Cell[BoxData[{
 RowBox[{
  RowBox[{"S2xS3$MarginalConcordant", "=", "\[IndentingNewLine]", 
   RowBox[{"Simplify", "[", 
    RowBox[{
     RowBox[{"(", 
      RowBox[{"1", "/", "2"}], ")"}], 
     RowBox[{"(", 
      RowBox[{
       RowBox[{"Total", "[", 
        RowBox[{"S2xS3$PMatrix", "[", 
         RowBox[{"[", "1", "]"}], "]"}], "]"}], "+", 
       RowBox[{"Total", "[", 
        RowBox[{"S2xS3$PMatrix", "[", 
         RowBox[{"[", "2", "]"}], "]"}], "]"}], "+", "\[IndentingNewLine]", 
       RowBox[{"Total", "[", 
        RowBox[{"S2xS3$PMatrix", "[", 
         RowBox[{"[", 
          RowBox[{"All", ",", "1"}], "]"}], "]"}], "]"}], "+", 
       RowBox[{"Total", "[", 
        RowBox[{"S2xS3$PMatrix", "[", 
         RowBox[{"[", 
          RowBox[{"All", ",", "2"}], "]"}], "]"}], "]"}]}], ")"}]}], "]"}]}], 
  ";"}], "\[IndentingNewLine]", 
 RowBox[{
  RowBox[{"S2xS3$MarginalDiscordant", "=", "\[IndentingNewLine]", 
   RowBox[{"Simplify", "[", 
    RowBox[{
     RowBox[{"(", 
      RowBox[{"1", "/", "2"}], ")"}], 
     RowBox[{"(", 
      RowBox[{
       RowBox[{"Total", "[", 
        RowBox[{"S2xS3$PMatrix", "[", 
         RowBox[{"[", "3", "]"}], "]"}], "]"}], "+", 
       RowBox[{"Total", "[", 
        RowBox[{"S2xS3$PMatrix", "[", 
         RowBox[{"[", "4", "]"}], "]"}], "]"}], "+", "\[IndentingNewLine]", 
       RowBox[{"Total", "[", 
        RowBox[{"S2xS3$PMatrix", "[", 
         RowBox[{"[", 
          RowBox[{"All", ",", "3"}], "]"}], "]"}], "]"}], "+", 
       RowBox[{"Total", "[", 
        RowBox[{"S2xS3$PMatrix", "[", 
         RowBox[{"[", 
          RowBox[{"All", ",", "4"}], "]"}], "]"}], "]"}]}], ")"}]}], "]"}]}], 
  ";"}]}], "Input",
 CellChangeTimes->{{3.715602827132608*^9, 3.7156028284931602`*^9}, {
  3.715602968844842*^9, 3.715602999797914*^9}, {3.715603441747924*^9, 
  3.71560344803613*^9}, {3.71560356321987*^9, 3.715603586946063*^9}, {
  3.715603710641979*^9, 3.7156037469948463`*^9}, {3.7156038409064083`*^9, 
  3.7156038592088537`*^9}, {3.7156461843698287`*^9, 3.7156461881822863`*^9}, {
  3.715646259651126*^9, 3.715646283307451*^9}, {3.715646913319684*^9, 
  3.7156469188628817`*^9}, {3.716560678076397*^9, 
  3.7165607039002953`*^9}},ExpressionUUID->"6af8e69f-6c08-4dfa-8630-\
9b6ebd6b87c0"],

Cell[BoxData[
 RowBox[{
  RowBox[{"S2xS3$ConcordanceRatio", "=", 
   RowBox[{"Simplify", "[", 
    RowBox[{"S2xS3$MarginalConcordant", " ", "/", " ", 
     RowBox[{"(", 
      RowBox[{
      "S2xS3$MarginalConcordant", " ", "+", " ", "S2xS3$MarginalDiscordant"}],
       ")"}]}], "]"}]}], ";"}]], "Input",
 CellChangeTimes->{{3.7156030704183598`*^9, 3.715603116397002*^9}, {
   3.7156469197990956`*^9, 3.7156469216310043`*^9}, {3.7156615852171693`*^9, 
   3.715661588080744*^9}, 3.716560102199068*^9, 3.716560241326611*^9, {
   3.716560706876033*^9, 
   3.7165607141469927`*^9}},ExpressionUUID->"7181b086-9d80-4a63-9249-\
6ba66728f62b"],

Cell[CellGroupData[{

Cell[BoxData[
 RowBox[{"S1xS3$ConcordanceRatio", "\[Equal]", 
  "S2xS3$ConcordanceRatio"}]], "Input",
 CellChangeTimes->{{3.716560725586547*^9, 
  3.7165607321205263`*^9}},ExpressionUUID->"d3199a39-b772-45c4-a89d-\
db267b91e1f1"],

Cell[BoxData["True"], "Output",
 CellChangeTimes->{3.716560733046453*^9, 3.717425347032055*^9, 
  3.717425622685935*^9, 3.7182067784067574`*^9, 3.7186461281708*^9, 
  3.718970017420599*^9},ExpressionUUID->"dc347598-5a93-49bf-9fef-\
ec58e0747af4"]
}, Open  ]],

Cell[CellGroupData[{

Cell[BoxData[
 RowBox[{"ContourPlot", "[", 
  RowBox[{
   RowBox[{"S1xS3$ConcordanceRatio", "/", 
    RowBox[{"(", 
     RowBox[{"1", "-", 
      FractionBox[
       RowBox[{"2", " ", 
        SuperscriptBox["\[ExponentialE]", 
         RowBox[{"-", 
          SubscriptBox["t", "2"]}]]}], "3"]}], ")"}]}], ",", 
   RowBox[{"{", 
    RowBox[{
     SubscriptBox["t", "2"], ",", "0", ",", "3"}], "}"}], ",", 
   RowBox[{"{", 
    RowBox[{
     SubscriptBox["t", "1"], ",", "0", ",", "3"}], "}"}], ",", 
   RowBox[{"PlotLegends", "\[Rule]", "Automatic"}], ",", 
   "\[IndentingNewLine]", 
   RowBox[{"PlotRange", "\[Rule]", "All"}], ",", "\[IndentingNewLine]", 
   RowBox[{"Contours", "\[Rule]", 
    RowBox[{"{", 
     RowBox[{
     "0.55", ",", "0.65", ",", "0.75", ",", "0.85", ",", "0.95", ",", "1", 
      ",", "1.05", ",", "1.15", ",", "1.25", ",", "1.35", ",", "1.45"}], 
     "}"}]}], ",", "\[IndentingNewLine]", 
   RowBox[{"ColorFunctionScaling", "\[Rule]", "False"}], ",", 
   "\[IndentingNewLine]", 
   RowBox[{"ColorFunction", "\[Rule]", 
    RowBox[{"ColorData", "[", 
     RowBox[{"{", 
      RowBox[{"\"\<ThermometerColors\>\"", ",", 
       RowBox[{"{", 
        RowBox[{"1.6", ",", "0.4"}], "}"}]}], "}"}], "]"}]}]}], 
  "]"}]], "Input",
 CellChangeTimes->{
  3.717779996295375*^9, {3.71832356295914*^9, 3.7183235909123163`*^9}, {
   3.718323667959371*^9, 3.718323669474954*^9}, 3.718323731693858*^9, {
   3.718324364818544*^9, 3.718324392631141*^9}, {3.7183244398765097`*^9, 
   3.7183244847985134`*^9}},ExpressionUUID->"975c9927-649e-4269-bd2f-\
caa465bdc0bb"],

Cell[BoxData[
 TemplateBox[{GraphicsBox[
    GraphicsComplexBox[CompressedData["
1:eJyVfQV0FMnzf5LdCH7AHe5uQS6HSw3uLkHvcDuCu3sIIbgv7rCEKBwhQlw2
EOLChhAX4m4k+eUyVA9d+733f3/evRs+2z09VV3a1T1D++WbZq3S0dLScjDQ
0vr3qn5jUv1f+gitH39E7A88VjPcaeLF6v8SSXs6wzXNnXJJ/wKGq2r+FDP8
ueb+coZf1zyukuEJNeNpC4hFcnQYFseXM1zTfaIew+IfA4Z/8FPD7+FqPpFf
/qpmGPnl29MZRn75/gUMI7+IkV/EyC9i5Bcx8suPL2cY+eXlZiDw9KpHbKz+
v+Invng+pSvPr5rwqyb8qgm/asKvmvCrJvyqCb9qwq+a8Ksm/KoJv4yPEf/+
f+hPcqN8IaZX5Bcx8sv3K2AY+UWM/CJGfhEjv4iRX358OcPIL293BgJPr3rE
v/j5T3pJ5Ub54tulKy/fdCLfdCLfdCLfdCLfdCLfdCLfdCLfdCLfdCLfdE6f
zX+yO6qXVG6UL8T0ivwiRn4RI7+IkV/EyC9i5JcfX84w8sv7TQOBp1c94t9x
R/3kV6jdUb2kcqN88f2lK6/PBUSfC4g+FxB9LiD6XED0uYDocwHR5wJOn0t/
8pvUr1C7o3pJ5Ub5QkyvyC9i5Bcx8osY+eXHlzOM/PJxz4Bh5LeyGln9FBeo
36R+hdod1UsqN8oXYnpFfhEjv4iRX358OcPILx/XDQTCz4h/8eqf4h6NC9Rv
Ur9C7Y7qJZUb5QsxvSK/iJFffnw5w8gvn7cYCISfGn7P/hTXadyjcYH6TepX
qN1RvaRyo3whplfklx9fzjDyy+dlBgLhp8Zfrf8pb+H9vloj7tG4QP0m9SvU
7qheUrlRvhDTK/KLGPlFjPwSfkb8exn7U17GxzW1Rlzn29M14gL1m9SvULuj
eknlRvnix5euvH+WC7x/ZvzU+Of2P+WdfNxWa+QtNK7TuEfjAvWb1K9Qu6N6
SeVG+UJMr8gv4WfEv/h7lf5/5NlqjbyM5i00rtO4R+MC9ZvUr1C7o3pJ5Ub5
4tdF0lWk1xHoVRwnlGGRjziGxftTGRbpyCI4j2GRjiKGN9T8pZRhka8Khi/U
9Ndi9InzpM1wzfBvZIR+XYGnV1/g6cX1Y6gGvyhnlD+dB7z/f48rzSP2/9/P
UXP5zs/96PyiXmF/bOfpSSXjS/kytmN/Kh/Uy5/92b/tfP88Qk8B6Z/H+lP5
0nwH27E/lT/NF7Ad+1P9oPEW27E/1R8ar7Ad+1P9ov4e27E/1T/qL7Gd1wNJ
P6m/wXZeH/5Lz1Af9Fl/3t/oa1z5+/2JHmC7VA/i6fYn+ulP9M+f6Jc/0R9/
oh/+RP7+RL7+RH7+RD7+ZP79yfz6A+Wbn08l0KvIryfDYv8ghsVxIhkW+Ysh
OJ5hkd9khjfW/CWNYZHfTNI/hzwvj2GR33xCdyEZr5jQU8JwxxqGyhgW5/c7
w5U181vBsCifKoK12PyJ86XNsGi/OgyL/MgEnj45wyJ/ugJPr4TF+dIjz6Py
o/6aytWRYMn/Uvny+q7U8L9U3rw94PiS/6Xy5+1FqeF/qT7w9qTU8L9UP3h7
U2r4X6ovvD0qNfwv1R/eXpUa/pfqE2/PSg3/S/WLt3elhv+l+sb7A6WG/6X6
x/sLpYb/pfqo5vyJUsP/Uv2k/oX3p0i/53/oMT4/ksx/PPDPSyP6lcMw7x9Q
nyT58/Yv1h8ke0d5aDH+eHvG8aT5RXv933whvxif6NWT2I0j0XNP4o8dNX5H
+0XMz58jw9iO9svjeNYfMbaj/SLm59+RYWxH++Xvz2H9EfP05jHMy8+RYX4e
Csnzill/xDx/JQzz8ndkGNvRfhHz+uHIMLaj/fJYyrcQ83LTZpjXL0eG+fmT
CTy/coHnV87a0X55/qV8i+orb7+OTH/xqsX9MSC/GxC/4wn/1Y9vR3/gSPIL
R5JPOJL8wZHkC44kP3Bk+sGPV8Iw758dSXx3JPHckcRvRxKvHdn88fqpmTfy
7WrSriZ2ncjaeYz3pxP7zyX3FzDM1008SX3Uk9QPPUl9zZPUn3B8OdFPPeH/
dx37X+syHmuuqxDTdRHmITgOj/MYxnEQ4zhID9KJGOMrYoyffB6jyzDGP5Eu
e6BXsd2NYZG+YI08m/p1Xv6adsP3CyX6EUfsM5Vhft49ybx7knn3JPPuCfx6
0xP49aQnmz/EOH88P5I/wvkTf1cAXnG+/l+/i/z5Mkznm7aL/AYQeQSQ9mCG
RXuPYlicn3CGxfn4QtpjGRb5TyD0xhO+kgj9KYTfbwz/UzNgKnleBsPi/GcS
+nMIPdlk/FxCTx7hr4A8L5/wU0jmr5CMX0yeX8Sw6J9KGBb1qZRhMf6WEXrK
yPPKGRb19TsZv5JhMf5XMHy+5nlVPL2NtATu/kwJ19BzSMI1l0XaDNeQ5yfh
Gnof6QgcfQMkLD5PxnDNdB6WkfHlhB4ZeZ7UXiPvAbpkfD1Cjy55ntQeXTO+
Hhlfn9BD7dWf6I+S2KkjaVcTfZf8ILW/Tj/iIS/vGDJeOtHPZDJ+LtGfTDJ+
AdFnSf/59SQ+r5DoVzmhT9Jnfr2oIPmIgqwPFSQ/UZD1INKrTbCcl9dEoh8T
9Xh5axH5s7xOQfIbe5K/KUhcUpD1h4KsLxRk/aAg6wMFyf8VJL9XkPxdQfJz
Bcm/FSS/VpD8WcHyYYwTqM+Iqb6L/Erxneo3H8fcmD9AjPaOGP0BYqSXi1vV
/oBrz5QReuX8eJ3khH7S/kiXjK/Hj/fTfKA/4OOoPt/O8nt7Yr8Kpi/4O4+l
Oj+fp4QSO6L7JHTf3JHkbdJ5PRwP/QJi9AOI0e4R83mzlF/yeV4cGxcxjsvz
U8AwjosY8yccl2J+3yuV+QfE6A/4vE7OMNo7Yt6+pXUJ5kV8fiStU9Cu8crr
lzbRF0k/Mf4g5uOJmsmP9xs0XtB44kjowT+RGvrHy19B5KZm84r303iB7by/
yCI4j/izIuKPSok/k/wVvy7C+CL5c9Efykh8lfy1yI+0P4vzx8tRyot5P+4L
nNyY/NE+3Vh84eQ9UUbsX5eX9xv0F9I+CWJ6ngfng/cPkew+Xs6+LP/G/nx8
8WcY+4vzl0DsU5I/b9eR5P5Ill/g83j98id0+7L1A4+DGRbnL5zQH0Poj2H9
cT3B3x9L5BXPxuP1159hXh+SiPxTyDzgeWPNOj/KDdtxfOpnkR6+PhhK/GMQ
qQeGEn8ZROp/ocR/BpF6Xyg5DxZE6nuh5PxUEKnnhTL/iu2YT/DPy2Tzi5jX
gzyiv3lEbwqJXysk+lBC9KGEtfP5oj/DPL1VrB0xtiOfqKdUH1HOvB7Ha9gN
yp/aB/pLnp8sgvOI/IsI/aVEvhWEf0ke/DwFsCvfrma/oz3x85HI2nn7iNTQ
X7L/wPjj44ekz4j5/nmsP9VvxNgf5wf7U30n+xuknhWpof9k/4PkG5Ea9oAY
5c/HKzXJuyKZvfC4it3Pn0uLYe28f6Ln9Gk8U5M4oWbtKE9sR8zPZ7JG3Z8f
35GMF0r8ZRzxxxkMY72Fvz+XjJ9H/HchiRcSxnoIYqyH8P3LGcZ6B2KsZ3D0
NNIi5yvQ7t1YPolY7EfWE6zeK+1bUj+F8kX/yMeLHBLn8hhG/RfHsfnRHszo
w/wIMeZHiEV6pHxEvOJ67dGP/iH/uQ9G6Ud75+NhOvF7uex+9MeoZ2g/vD54
Ev0MJeM7atQZEWv9+MPPXyrpn0T0TUn0LZLoj5Tv8P4/WCOf4f28L5GjL+Mb
/azInz3xuykkv8kk9OUR+ql9UHv4TvS/isSnLILziL9XED8knf9B+fPy+8b8
FOoztvP1VX+mzzy/0vsM6L/58aXz/+insJ2vf/pr6Bdf3/Qn/tiX1S9R73j7
DWbywrwAf8f7sd6MWOQvm8g/n7QXEf4lfrD+yvF3SDr/gPKheoz+QXyeN+Ej
gLWLv5sT+aQRenMIvVRexYReKo8Kon9apF6jReozZP+XySORxVO0o/993sie
+Me3JE93Y+3ifLgT7KJRV/0RH0fw2BzQb/7weyPw+fy8vmWYn3d8v9KXtYvz
78cwLz88j+TG2in9/P14/iKAjBfI+ovz/ZHRw/NtzuIBz08w68/7VZyPzwyL
9iCdV0G74ecjgrXz+0PmP+LZF/Y88f5YMl+xhN6vrL+IE1i7OH4imY8E9nyR
v3jWLl7jifyTyPwnseeh/+bnI4XQm8z68/4S5zedzM839nx+Pwvpp+d9Msh8
ZLDn8ftd5j/8YRahN5PIN4e1i/WpHJ7ew/R8UTY/XiOpHfM9jn4/9v7dj/nN
4+X1KI+fvwF5rD8fL37IY1EBz19mPpmffEK/1C7OfyF5XiF7ntitkPBXROgt
JPItJvwWE3qLyfwVEfqLWDu//4fPK2HP4/cDzX/Ei1JCbynrz8dL8x/193KG
a/JjP+k8GL+fiPRL7eKlnDzvO3sev9+I/H0n9Er9+XiN/FYSeqXzhfx+JdIv
nV/j9y/xeVW8vNh+5g/6DAnOrOLpy5Taa+a/ljbDNfQES+fl+PhtLq73FFK7
OJ/S/TW/7mTve4n66ye118xHooRrrpZSf34/9Yc/fa/D02smnd/j91t/0D+L
nK9k+68/nmcoY88T7Ulqr7koJFwjnpVSf5FfOeFXztML0nlCfj8X55uc5/ST
889LZO9TjeD3e3/o5ywJ1/jXlrqsv8ivHuFXj6e3SJc9n98vxvmW2sX50eOf
p2DvP43g6/8//EUtfYY71+iT1F/kV5/wq8/TaymdtxTnW5/Mt4T5fADjSzSJ
TzT+pRN/QP17AbFX6r8kf9GhZr4l+xTlT+yhSIfwR+S9Upo/kV4812/D8jXE
9Ip5J58/B5J+tM4t7aPz5x2lfSHMe/j6POaBUj1HvMSwfpgPIebzH6muh3kf
yg8x0o/9eTowTwxjmM/H/Mnz/Zg+IObzM6znxrN2cR7iyPPiCd9JrB31C7HI
n7ReF69S/sPrIa7D8fsgFQzT9xb4/VFaP0sn6yipPiXyU8Aw1tsR8+/l+ZJ6
XgB5jj9Zd/kROdK6e8V/yD2K/Y6Yn//P/3HuL4voXR5pzyPtAeR8lj/DPN2J
pJ4QT8aJZ3Ti/ShXUb+KWF0SMd7HrzdTyXm7RIaxP65HeX6Zf2eYr2PpCvx8
6bP+iPm6t3TegY8vjgyL47mweIP9eX/vyDD2R/+PfgT9E+oFYrG/VAfk7cKF
2IsjwWEk/w8lOI5h1A/ENfSaSPZI7VOUXzahh6w3GuWT9jx+vMNFZDyaH0v5
Lb+fjPFIygd5O/qBV5L8baKEay4tSf5Upc3nD8EyPj69kfHx20yXj1cmunx8
Ekj8Zu+j+bL54rFU/8P5QMzvb/iS/Qtfsj+E8Ueqm/D+RMkwxk1cz2N/jCfY
HzEfZyM06pzYn6+DPmLxhB8/lowfy/qL8/2V7NtL79chxv7i73R9ryTx2JH1
R/+JmOZDmAfg89F+cDyRvhD2HB6bMz/J63cy0ddMYl95hP5CMp6UX/H7oeZk
/xPtW5vX14kykj9J+sqfX7Bh8ZUfz5PQG0nok+af3y80Z/VG3p7yyXxI62d+
v86cnHczJ/VBc3LeDceT8/auJuuDn85zib9rnusT6fYmeu9G9MKT6LU3ySvd
yH3SOTnsL9Lnzn7HehD2R4z9xWsa6y/OZzbrj5ijv1EOea70fhFi7C/653wy
fhEZv4j1x3oG9sd6AvZHzPG7qIz1x/U99keM/XG9j/1xvY39EWN/XH8j5vXA
ha23ML7yfhjroP4a70XxcZB+B0E6d4L+A+0AMb/vE8nsHjEfB+l3EzTPTaDd
IObtsJBh9B9IHx8v4lj8E/lMZBj7oz9BzJ/XjCPvNyQyjP3R/yBG++T3JaR8
jfojtC/kk8oL5cPLj+ZDChIPpHo/7wekdQfvF6R4QevjIl/hJB6FET8STfyd
FB/5fcL7P+YvmjwvlvjfeBLP4gi/0nr+f9eXaT2Z1HdpPZfWV3+qp6I/4P0x
qQfQ+uJP9cT/Wd/TqOeR/O2nehqtb4n+TsbHh0ySv/1UT6L1HdH/6ZHnkfoL
s0fEaqZfvB7ifCYyeYntMeR+uj+QS+6X6i24PuXnW5pPfh2M869N4iGZr4ty
ki/osfMD/DrFnsyHI8PoX2suO6X1kzjfUn/E2F+cHgnX9LOU7ufl48gw9sd6
HPYX5U/e72ykx49vqMfTW6TLn/c/LN2PmKN3pYSx3odYnC8D8r0mT433aMV5
zmHzi3JHLNpVPokPycB/BymZyRcxypev73gzP4VXjv6W0nziepX3L6FMf9Hv
8/FVwecPWm9JfuPC6gm43uDpS2B+Ff0b+mHenvwZ5utL0rkNcTypnoYY+4vz
+pXsm6ew/oj5+k0ys2NO7396b5yXt3TuDOMWfa8a8wdxnDw2PmIcn9eDVPYc
Pp5/Z+tKsT+rxzOM8ZV/f/oRiVtKoL+Lzwlk7Yj5eBpGxqF1CQXTC97v2BP8
iOkLHx8/snHweYgx/uF4Ir8JjF7EPD9SfQr1mc/npHOIvL6zfTuN76jQ716g
/DDPw/kXx5EJqH9o38gn2gf6A/750jkyjAvYjnqC7bz9xLPxkX/sh/fz567j
2Xzgc1DfRP4KWTvGI97/lDB9xPjC579SPQ7jDbZj/of08/mLP8Non1iv4vVJ
isfi+NGsHfnFdtQfEbsR+3Zneot2LPaXvkeEmMtLF2nz8YfVMd6S59r/Z16K
GO0BMW8PShYPOf02k96X4LGSxTPOn6+U3o/jsZLFd+xfc78gvR+GGPkRr1jv
equRD2B85OYjUerP+x974hdsf9z/jGHx+orPT9S6bDyaH6C+cf6oOh/g1yOR
pC4tnR+s+dlPkj/OAz3ng/0R8/EmiMmRxi+0S2yn8QrtjN8XSibjuzGM8Ym3
f2/y3noo+S4CPQdNz9HrsPPo/HowiPk3nB/EeD/6A34eJIz+Ae+n/oKv56Yz
jPLj9+vQHyQxe0HM6bNWEuvP+xslqcc80vA3In8ZJD5mEL1NJ/Epm8SnbBKf
son+57L+iLnxF+USevIJPfm8XTXKJ35J+j4UYo4evwJCfxGhv4ifz8NFrD+/
HlQyjP1x/xj78+tFJaknPWL7A7y9l5O4W87643409ufXm0pSf8L5rGD9+fWo
kmHsj/vb2J+e5+TrVY/Y/gRH/yJt4m+1WX/cL8f+/HpXyTBHf0sdsh6Svn+F
GPvXTFeR1J9fLysZ5vQnWEbWd9L33RBj/5rfLaXv32L8pefM0V/i/hrmF2j3
iMX7c5kfFH/PY/2wfoUY/RXmF+iP0D/iuOgf0b55PxpM8oJgFs9F/Q8hfl2b
jY/yxHakD7F4v0zg3wP6r/dmi9l8oX9EOpH+Nz/yFvodRfpeFNKP8Yf3N4ks
L0H/KI6jZvRjXOS/3xRK6vFq8v2YSLL+CGUY5YV5NGL+O9aZGv5dpDOF+LNU
Rj/11+L1G4kP6aw/9dciv5nE32SR/FLy13i+kqcvlx//J38tPj+PjJ/H54k/
+Ws8H8nzU8DT85O/FscrZFikt4iX70/+WrwWE/6LWX/qr/F8IuefmB7baPhr
PJ/I+Rv2/qKNhr/G84U8/xVkPivIeJUM8+8/2mj4a3F+JX9M91Opv+bPr9sz
e8f+1F+L8pAwb/82Gv4az/fx8tNh/am/FuUn+WO0N05/fvLX4nzJSb4u5/eP
q/01v++O5zxKmP9B+xX1SY/5M/77av6knu+mkafifeLvLswfYTxB++b4Yeev
lcw+OX0zySL5Xh7RL/r9zEJib1J+g/qN7fz5WyXTT17fv/P5WiNJn/jzp0qm
Hxx9idpkvSbj9UUh4+uvbN3gwuozi5wnR51odIbt5+55dyzUN0TzfUNP45Ae
wbVfQPfAzvUmt5POAa35EFevXpDm9yeqeinsj1c+h83XR8W4TFexcUS5JEK0
0dwN5zcHMr9x2WrnwaKWQbCgIs8kIU3F+r21KFn3e8Fnhod7Z080SlMxf4zj
5myY+zjNJQl6bv6l05GdKuZPrae22Zio9GP+b55H4p5TLtL3JxochpmgkM5z
bR1Tz25egwSGG//t/2sTQ81/x6fzwuC7Zv7f4cLznjnvTKXvS0yX2dz3uJbG
9H2Wd1n5+9Pf2HrW8lxG2e1vZbD9wMqI7Dk+0CB127P3w1Sw41POyKFhn6Hr
kOFtL8/IgbnzAo1cWkdCn8GT/3ycpAKH5xO9xmxOhOXnO74RVJ8hpX9mw7NC
IuzdMvRxxwwVHOscV2/W1HSYfutc6umDKigJ8FW91MuF9Es7th5w9gPvMduK
Ry4ugNQjgxbfeucLyxY0t771vBi2tBxsdrFBImi3c7NY1Ksccpp3LTky8xt4
ze/tk/dWX3Dvkzvn2AMXOLpzflJ6bX3B7ObMVdnH4kdMNb73tZe+A5R+vTCq
z6swmG57UW/FzhBYGW18z3bCaRZft/WvPX2zvR/zA7XNHeMUdiqWr3zTHtkv
oVTF+jc5s7jnECcVi5/PRi+LzmihYvGuyDt+uElPPxafhi6ua9FluzWY1xpu
n5XjBUNa2d6pGGEJt3WdNq/7Fgiubq9dLAY8g4eVVzsmrY6ES7IqudrrGVzr
/vsJuTICwn/XybhUspvZ4dP5rZ8bjXzC9CpB0SJ1euwhloeGHTwjv2ToA+ov
E+c5FpbD+kUOwdkF3hClV3/tnivf4fTszW4TnL2gbYuWe/ddqII+x11N6zz0
goAHrd7lR1aBi/Pa4IkFntBhe9RyR2stYYh/6tEXQzxhrM2uIZ/OaAuGU9pG
yMw9oLbp1ZOjlugI3nWCdhut8wBrVfcBEw7rCHt9B95vFuYOpvsbn55pKBPm
ZRh9nNbcHfa9fPVQp0ImvPec6z3Mzw3OLTRo0HGmXPhbeNBDNt8Ntlctvbfo
g1wosW09atE6V1b/WGtp2fSSuzOrxxR86ll1tbs38we53zr6xk17z/zz5uk2
Z9d2o99vDIUCqzYnLTwD4MhLHfcv5zS/l5h32PjU3fbaQt0mnvs2tvRg8apq
5/OniRbS+7Tj7yaHlzaqgNTkKVXDTZ1gU3Hvgi1PUkBnUE5dw68hUNxNPndm
u1ToX2y298nMUDjVzSDn4tJMOBIyyLbSNALsbE68n9swD4wGp2k/fxcBF3tk
NLRvVQRdlrXpaBobAuu7tWm5X1kEnoNHaKcbhEBgvVnjX0d9BfP9PV9drJUD
rtGuPQStOMi7+PzpGL886DCr6s+JtePAr15Wz4upeeAUXezVrFM8zD/0dfYy
v0KYMXDt+s1OyRBS72aLVlbawnK7jas6NE6BLrMfrR44VEe4mLvGMSI/BYIj
zi8OspMJLZZP33mnKAWSdToGGjnIhLSk2+MiYlJh2XDvWtrV65lrx2x7/NbN
FvD6+VWk6s9PNrAxYfJBo7n/wL5IZ1mfmTaQard9S22D97B91e25TfoGwdHW
T3ddbaiEF0UmyQ+GSeuQj12TTeVRHiyfWLHgsN1lY3cW/4clTCt0ireFYW2X
tjlpdRlM+nhOti+4D8Gl3dvpWMTCveNjdVI63YSqVocz2rslwJ8PXm5Zsvwm
+AWvfXD4VQKMn/fLMf20uyBPd9/bOToOLP686XHxzRVo3srqXQUkQb+jvtqG
Gy7D4dghPTweJ8Gke60GBjSygIMWHX3szVPgCFg5B8aeh3N3BjTrGZgM2gYb
3UeXSu9dPjrd+6aRwzXmd7c28k1PPv+Q5RdPjzc0ici8Rc41KODl7d4RE2cn
QK+L2gH7lrtAx34OmwcN0xes1v1lVbLaltn74a95Ya+r9TX+VP2DjtX6uvLw
lVWdP3qA+YfsobPq6gj703b+EdjXAxz/ieo6z0tHcJg3R6i1z4OtXyLrmOVd
lFX31/7efEGBjrCo9tVOp4zcYcHdNwd8omXCFS99p9kObpB+r1aAw0q50DV3
lMGWfOl7VLZLS5wOL3EDZUod5RUvuXCwwQfHIfddoWXt6YGLb+kK7QfGRJ8+
4wrlxanvG73SFWTZnca36eQK80fbrpzRQU9ItBxqPUdwhZh3ssm6cj0hou22
5D8938Pn6feDo/7WE2qvdRzbcsd7SDRZOeneVT2h4FBlrUV/xIJrp+nr3+5y
Y3l47e8RswdFSf9OnEH51m+Po8Ph9MmTs1eekr5HinHzQ7OEqU9DwyB7nZ1u
+5OFrD15uEkt4+WxGvsSY0+8HdptYD4MPH6m4Ye/pP3IS10afbm7M4X5A4wD
9ccvyXmikgmtvR6VLxgtvR/+fMnbRhYHfcH4wfjMrUd8oEPvVQ+WbQ1n12Xm
dx92bRwBd7cvXRyZEQlTNo1oaNzHE9xP+ozdfV1bKCx7efhJgge0UrqF/Vao
Lew5U3Zmzi13WHLPXX1srUy4NV51Om2XO8xd1GJ7/ysywTltmK9RqSskLX12
ovMfuoK/3ujTCbrvIeuEYcitED0h9q9Nm/TvSu+nP59VsLZrtPT9pfpBo9t+
q3efzcMsM7VxncPRLN7Fep7t832mN7g7+lj1LTeHZLs6dXcs9IEFcXvr/vXl
NXhNXDUoPdcH6kebHTnQxA28zHQCZ/SXvpf84NiholHv3Fm9omFDvZflXTS/
P9SzR1rXCzq67DxOeYehWc3fesHNEysapr2RvjdUdVMR7FVLxerZL43mD80N
UTH72t7PNOvP9VGMn3u9xs7ctSESmoy8uqpoYwyc267XZtabSBgbHxf6/sJX
CO+9wylmqh/L3y3X5Q69WOILteTf9qrjP8KyqfXbHG3rB00d00Kzyz5Bi4VT
LD/c9QOPm0fqzVGGwJs4hc7L5X4Qvd/iddMewWBm4tws3VTF7L+5Q5blNFsV
RAZ7Dn9bGAu+M9IXTypSsbqP7QJnU0V5df/Uxj33JKTA+P714nXCVaxO0CWq
xcqJk1WsPjRcfuK8gwnW5wvhyNMBlY5Tpffri7OvZC9WSN/fuJGd8PHRG/Ye
K5u3jMjzT/K8o6Ekco33dTvp+xo3AzeG2D/2Yfqy//WK9Pzq/M5o4OZrT8+l
g/zI0DvhUSoIlkcOvlmVAc6Tzjzq46aCV406pk22zoLJvd9mBgapYEPBBU/z
yZkww+ZsGw8TFZRtdXU9PyYX1g6zPDRprgpscky350Xngm5g+8O9u1bnyzlb
lLds8+Dm++Fv1woqSK1c5fm8cx7kjarTzvG6H9y/VqlI/VAAv22Y1n7VUT84
+rH7oyl9C6HhlnYLN4z2g8h9bUepZUXgumyPoZGxHxwc2WumqXUhDOt6cmz5
bl/Iz3Xaeu3PEmg2fnTT1lt8wbntvIOf95WA8dGsJhs7+UJ0QZe5tlNLYYDV
UEXdrr7w4lVc5agxpZAzOXTF49E+8Efx3BXxHuWwZq+xw/4wb2ibYR7eM/o7
zD8/u+/HMi9QXJ096KBBFTwftG9L3kIvuHFlb8WNYVrCqawt6w1ahTH96hlv
2CLPwJXl307ldYyGrKyCKNeGJ881vw8LotSJdS+XQKjQRbuBfiD4Rn1+7323
FMo9pk5a3OUDTCv5sMT+SgxcNr5967V2JjibGb0sfh4DY47vnjZ1eCbM79HU
O9AoFmbG3Dbt9zIHGvtPb7ngUCwkFtaP7b0rF2yEmF+X6VjC8Yezznc1DgIz
+yf6CbKXoDVtTr9nvsFQstGu9kNf1x/yr86/mk76xc3MhZ3/Priw/tun8S/g
+pIuQsrhUIh9lbyzW1QCfGvb6uLgWQHwZc1AbecjX2BhzClfuxXfwDR3/Y7V
wdEw73blB2PbVOjupzugTRF7bxpebby/Yc7vifBbp9UDbW6XwyYHnelL+iTB
uf4P7yecqYSOOYVm+Y6J4LMqfN+awdJ5ceuUgDYj3d3AeMzW3x/XDWf+He3u
zKk6a74+d4KXf2+coC6NAi27gj4Ow6+x8xl5K04X7Jp7EfKbdJhxS6aGZs0H
rZ/nkwjZXW71eV0kfZdg5BmvX94OC4X7ffVlUc0+wK83/PfMa/YFCg2Llg3y
sId7lnUMLC5Ew/E3vdv9Mc4WXE7W3VVrdDTUv97Xdt6VFFCOsv1i46mGvev/
bvxgezLcr/B1SW/gw/bd29r/Pe64lRerBx7KyDA7tfArW18gP0fDsix6uGVC
hJNn5BQ96T2Yd4nG4L0yED7ZXBl8pNQU5G3nuIR0kb6niOOuG7r0cFjMFWja
uK//nEIVWy+c2FD4+8c8FciyQiOuhKXBjLuv5WNuoX/KgZXjeqqNr6jg/taZ
W/uuzIEubfsG2Cf5sX36S4aL69wO84OrdR2exqTlg0Le0+iPJOn7C/2XDm3Z
2scXWn/pcWTVnmJIlGcdiz7nAwrXA+fLc8vAtDK074ejPmC4NGnPkwblMEKV
a79hhjd0yKmz1XNgJVyrqPV2cGtv6Lprw6MGLyrh7et24zZnekJ/909fLZy0
hG1ae2uP7C99d3ZRrqtZ0NAgMLGaEWvd9SVsuB++6VBZEEzd+1jQafIWfA+O
ifs0NgwyfcJ1m0cGQZ+lHaZfLVaBh+6jSbNvpMEul8fegW9U8OnvesO61sqG
yRev2t99UO1/hY2Wbn1y4HWc2c3r9VSwKLX44Bb9fFiQkVz7UIEftNZ5ss3e
NB9aZ14yHNnQD/yWyCfYXS6CQWXNojy1/MC+LMqgILwIRmUVz9sb5QO/nJdd
dmtbBuUGX/TCHnrD6G8mXh6rK+D3z7XuDp3oBQ9u5zhcmqMlRL4sbZ4+zJrp
fdDh37rOmm0N0yxnPPS08YZ1G7vFr5z1itVPbM161vlHzw7aFv99tb3DbjBo
1LRfjLUPO8djXjLZ8sRKb7YvatLUffPTXOnfP3CaOP+g9nlPmJnnGmBSnf/U
Dp6yNt5V+t7F08Uv0uwjk1h98a1vj7sN2yfDiq0He8S6agnrnbsb9v41GR5o
bwq9/VxLqHfHuHXpexvwrGMUulrxFpoZHpgoGySdK08at3XEmAhrWHvpD6df
dTwgpN++D/MTrGGf88mSwOq8Yd+NSnnoXBs4vlq7vOcLFxjSs6d5huqYdI5g
zo4Dxvv2w/CHE/e8jnkKMfNfzOz/9AjUWjf1+MJ2D6BZtz6ytsqVrE4affuD
8qnHMmja4PjUV21fg6vPttH+M3bCLwZ1ak0b+Aq2z1vxKcNidbUeXhp6KsYO
gscb/1V23gruzNpWlrRSBQHDFg24WGkFB5Y5hg/o5Aeq/t9N9GpbwdV5DV1V
cz5AxV97Xg7c+ApMjl0/OrVlAKyyGbgsd8ZNdn7HEq6OTGx4HdZbeJxbvysR
/F/63/WccQlG/rpBa7hBMuRkjvzoM/A8qxeO/3RrWOOAM3BSt+lV1bUU2L7n
8aHIQxfg4OquJy5dT4bLBc6XLevtZPsBJW/H10petwY6bFpZOGVeOmzd8Hst
swvboKJqvMVCh29Q+uRCB6shB6DhkKrlk3LT4Oawv18f3bkLup85HfZ3tb8+
+bbhoNmdT7D94qYrym75nTkCdnbGgyw3p0GTBe9HeC09Bmedoz0zuknfd9hk
1H31lrEZsN+9R0LV1Gvgs3RO9Di7RCiJTQ+psFgB3RSDpvQ+kg7d8kp/mf7M
FlabpVz+dPo+9NmT8lvjQ7aQ26SZy6TxTyFi1bttocNtwdHlbJsZdazhVIjf
F8MH1iy/tlM/H9y5zivI2Ll+mt/RT7Ak4MI/a9pYarz/6v7xUQujkueQqDN3
XD37QKYvXb/PaLxhSxIM9BnSu2pSFXj2v/LG+0USrFvna6gr0xJONP7eOTkt
nOVJiTeLN7RTRIDrzFUTIgzU8NSqcqT5BCtWXwj5p53ZxPPS9ybj5R3K+zSJ
gshzlybvvVEdd02+Bpg09mP2abcjUUsd4wsWvWZFX5jyATzLu2w07+MHa35t
ePHDmUBQ7W25t0Mc1o/Cod8WlU9rFz8oS1/x6rf1YTDH5/ys1u/9IODl548R
W8Ig/uuoqneZfnDs8reGOkIEPEl+VmCX4geWZ5S6XepGgEHTS/13m2A++QVq
KzdvXD9DBZ7DMhou+a6GNEdl36gl1f7usse2h7eiYe2CQYca7VPBdxfXUy2X
x0DRjH7jqjaoYKiXe+OsR19gyfTK++29MB+NB71ZZpl9bFRwUHlbbj87Dnx6
RFh/c1ZB+eKFhXVD40B5edn63I8q6LHq+sL9dvFQK3VU52XuKnhtd9okrEc8
7DW5njY0F+ulSXDePc7zfLIKBo7r/6KRfSI4pR39eitTBZdk2xZbT02CP6bf
udQ9XwXPJs0VjvRIhnvWDuM9q9vXv1142M4iCRbmfg5ISzWFLknDVhhUX1e8
O9Bx6qOTcPPPmLToludhzguTbKF3IFv/hN/ouvzaxErI3t33/MwZtnB8VdDZ
VC/p/duku0u13Zf5sPrq9Terv/as483qyIqtyivnz0rf37VdO9Ny/jXpenpG
w3l3nH1h5urFJ5pZq9g6pmLKbyfflzuC3sNtEy/1VrG8ZMTDxSNc+qpg2Cpw
Mp4rvR9763gT+wHNIlncH7EtZvZtkwhost/evFusSnrfNfr87u/Rqmq/v1Gv
tjoBVJeiGrr0/8zWRy/M32crl32G6cdse21blgAO/RcVzNwYz+qVp29OuL35
SjzYdlvkdEm7GHp4xNqMehYPZ1Pu+3cdUQwOl7rXtn2YwNblxx8t3/a7XQI4
WU7zXt2lDHKG7F/xvnEayx+zOna8fb1XGoQfeqPz5a2ukDytoU79qWkQGejZ
MK5QV/DQDehv/us3ll8u/PWFq2u3b5C2N+zTpx36wuKCJysiil3Zfvr2FUuv
++a7wqI2Hgapg3WFCPeW/Tb4u0Ji98w9ndbqCukl4ZZZYdL535GlwZs+PXOB
rNhf7p3T1xd6mY9LyPojhPkTvSDZbivnYHjhH+Jdf6kbPDDKcLJ4Hgzt2oyb
G+zqCndbD81Z0egUlLyLixu/NBX0mq/YuHiqKbh1vjB3yEHpfQSF4Qb3pIAU
SC9Jd2pX4aPxvqNN4N/LNr8qhbKi73p7HL2ZHhgU2nV6MtOLxdMJ5c3+0Zn+
lOmD8LDQdajyKZRHrql9ZkQUvNpyanwnt+fMP2RfuCJ/cvQ59O3eyfLkyXAY
8Mf6ry7+0vsYVcY205QDHsHnuNFjzxR8qV6nfeim2+ERBHjvPmRQPwbW947X
M9r3gJ0vbiYzePfA8wH06WQw9HzOVwjqLKzTa/4QZNemNLEzrV4vZ3TaM//Z
XWb/wiefcbn97oJH4MKQ9m3ioYnpubF28tvwx1+nQ14HxIO12ZaocWel9xcj
bEsHxp16AgsHVHVpFfQZNrjWMRwW9wSGtjjmsX7CZ8iJ+ce16bHHELXF06V2
z2hQevQc9ttfjyFh9rDfXJZHg/DccHWnHCXINhitdUyX9td6yzePnfA0BHYc
m7f77grpfcYx+h3vlB64yNa31q/f9UpuY8fsvyD1SV0XS29QDGw5NKHqAez2
3lnt1r3BKXDCaxPFE/js3NLoyUwflj9Y3XrRs8UgHzh2NGXfAR07SPROHHJN
zwcmKT5nL5htBX2f93mzPt+H5TeGd5LaR1bjVgUjur7r6wbF08c5LI7wYeeB
Vo2q79wh1AfK/Y7m1utRBvtrnyp+a+sD2yYdG33vVBkM8a/jPvW8NzvfY9TY
pK3Z1mr6njzSKvGogA71CrbFbvSGB0cO1o/+WAHJN+PM0tp7sfM6Y044FwY1
9QJXu0YW809pCY+XLr/tNd0bnhVGdX8iM4ed2k/rvan9Hkwz1HEBgXqC4eGh
2b1koZDVyXXzwenVeW524eXiQyHw5rtqdMYbbzj+zx/1ltX7Du9js8p72buz
OlH0rscvtkAodPXZUigkJkHbqSFHF2QFwdElnZ7oBGfA9qtVDrELI0DPw9ar
Tn4utKjr36TPhwjmdyIvKVL2KkNg87SlY/9aUgxpRxsP8dYPhtGqQRsnhcVB
+1WtBj7+VgARxv2aduydAE92W+s1ti2BNSs//rFvXgLUXxe6o6BZKTy/uHjE
X/IUVk9OrvXrSJObyfDp3NeSogPagsU/QbI1f6XADfWnXePtdIQ7dn5ZQ4pS
WL05/Jq5aVvTFHAzLQl9XFodUQdrvUm4kgo3jRs1cv9HLtS6EX112j9poL/B
5KHLGz3hiuPznfuq8e5L+Ztk/+gJx35vu/dgpXQuFuvEW27E7TQEd/BvOXbr
GB9blo80Dw6q08zrBTh5nahc/DQUznW0N94c+bw6Twpy29dEeh/r8KyJofO3
fIE33Tr3rLX0PuywnGpSlRYLywOT4nP97sH1I7usPebGwXm71Tmx7a6weBr5
5b2i95RV8Grsmw/K6vV24cVNa7Ycf8byG/+Fwbbru7iw87Gy6zFzikKdoaW7
d7cGh/QFq4F7h0fkOoNzULrD2U36wuDClqOH/enM3n9x6Gjmu1fXGW50uhY7
Ml9fONHAqSBpkDMYX2tc52CEvvDrst9Cb11xhp0njeeceqgvbJHFTt1h4gyG
F1/f6eKgL5w89yK94w1Xdv53fnHxifKNrqD/6NmkXwN1BTfPnaMmDXb9sf+s
J0wJNHu0qqErbN1d5ZM7UE9I2rXcec98V1h87hr0SdUV2jYp+/rU+j07H3zU
5t6d/Jj30HNtcvOdi/WEUVWyaatXvYfRtpf3Od/VE+aO+d5rXbaTxvsuWU2e
Lx7S2Qt0+x04t+u89P5Lp7tdn/TqUQFXj99RLvZxhOHfXHYtH5UDc9K6rTdo
KZ13HyG/9WxHvUjw9m8679tk6X0Y/V8mXRi2KR/WBU85ezwuHFQZRToBhgVg
8a7qRf9O4VD0Zu3ZJ5OTNN6PWezayFpPri20WpIT8fsEXxCeHP2+77MnDHpl
5j95aThk3DRYUNFPeh8m37uo5ZVvekK268U1PcJesPpI98cJpQ1Mpfddkl4P
yVfd8IHHHRLcptx/BwcvHbl24LkPfD23/qVjC6fqdc6qwq/V612rHvJt6VaR
UGj0qdn+ptX53Y01dV3qREHo08wD+YEq2L1l6Nk7OgnwyTbAqoO6Oh9r8Wn5
gIsJ0GjTgnivd1HQ+80rr9qVcfDxysaqvc5R0PeL2ne6LB5Khts5bz7mx+zk
bcMNQUUL/KCz4rONRVAQpCWuSoC7KhafFl3p9fDqSRXsrCwPrpj2FWYubtvV
8rIKsi36d45vFAtBK8c+6FyqYuun8AZf27/IU8GcgJeuKWuSYUK4Xc91RSro
1GLAFxe9FIj6q17eL0VxcP2waqBTV1+ovaW+zbv3peC/okeRtb0/9C4LPeJl
pPnvCKY+3Peyto09OAyw2DDlRhxkFH1plGFcAL8OSvl28VUiBLYoW2XSpAKm
vpjUyWRDKly4c0htuEsueM+bcKWupSU73zD5aS/n3wtsWR6hl2So+L72HjvP
3z58/6MKj1tgndwxs21yPMw+MX3YtRIVW5+5fLSyDytUwfi9VhNLWqeCld30
rhuq+cvICKmlcE4FLcMeTd8Z2bJzHUE5bcJ6XrdlfmXg3+semG61hUp5YrcP
Qc/gt9sfEtKr8+DtH5x/We9tCdvbxi1pcusb5O9Stj3dPxyE9V9nu8+Q3kf+
P1M4xww=
     "], {{{}, {}, {}, {}, {
        EdgeForm[], 
        RGBColor[0.898981836968498, 0.8498034371849066, 0.7327022636272006], 
        GraphicsGroupBox[{
          PolygonBox[CompressedData["
1:eJxFUs1KlVEU3fd6v3OOgZCk12He8hFq3FysgQ4MFQIfQJ0oZA7sj9LMSaJz
f9DewF7DQCGfIFEaeRWuhmu1FjQ439nf/ll77XV2a3p2dKYeEWM4XTirJWKi
iviRIn7VIpYR7IP/sMhu5YjJSjlv6zrM60fOaU3/tNeR/w72Y+Tvw16CvZsU
Zy1rBrP8jPfgnMC3gnse8dfwN0IYxG3C/oP6v3C+Qs4T1A6D8HvcH7K4byf1
JjY5L8L/APc+/HPuxZ4LlXowdttQD+J/KZptrQgHZqD0HydyOyjidWRuW0jY
xHmOn8uGMOnv4IPUGMBpdanvcU3xheo/xs+6eDfdB9TijXO7YW/AMY2Eb7g/
AfAlaj/jPkjCnrUGxCHmo6w34lt9x3kBHqlIs5uGah5m5T7L6kNf8aycmbqt
IjYO3BXjj7vHU/yPwP6YxfnU736RZPcW5R2ZD7WhRtTu3Pt03+9Lvag/Z6JG
nJv1xPlatGecZcpzUON7oX3iew1l6cy5yIV3xzPSvrW/+D2obTJWLsIjv25r
vmmee0l9ZlDQRs6VeZJv2/a17T7Xkj+1/J2EwV1mfmU9GeMODPidm9a6Y47Z
u0RuJ3571pA7ebEHfYxved8qc+K+tb1/7LWTxHHR+l3bP1k0yxnid9ffdUU=

           "]], 
          PolygonBox[CompressedData["
1:eJwlkbtKA0AQRce47i5WgoWVhAQ/wd5exEILNQ+FfEBiFRAtfKLGR+UX+Ixf
IH6HhWC+wHcXLVQ8l4EduHfm3tnZ2VKjNdcsmNk4EYj5ZPZAYmHQrAM+zmbV
IbMtcnXwFLk1cJvcNfwumpXQLsL34QfZ8TqaJfAr9W8ab8LLeA+T954mJsEV
NP3gGmnlkfdxwOwZvpNcqzuL4D1iBs6xXfAI+ie0Fe7sgC/xbBR8Js2WyM3S
exj9FbyFZ8xcswpeof4XPNel3kyubeA/A9eyz6473qgvw3+Cez7h59Fn0c60
O+1Euxkld0Gtm/0tmuEW/EHuN3gP9TohetS38Z+Cb6J7v6hX4S/RsXakXU0k
16qHet1Hf7v+6Cj7H+mv1POd2j/0rkFq
           "]]}]}, {
        EdgeForm[], 
        RGBColor[0.8772716875000001, 0.8864708125, 0.7986643333333333], 
        GraphicsGroupBox[{
          PolygonBox[CompressedData["
1:eJxNmXlwltUVxt8s3/u+09ra6bRTFRRFQdkUFBQVp1FUSpFBBNmqCGgQrAUC
WDAsAUmQCsiS4NRCAgQiq1VBy4gLQTtTtS12walaFQp0tUJtg7b9p31+nueb
+Mf57r3v3c495znLvd8Fk6bfNq00SZIp+ilT2SCqFdWJPihJkgqVw0QdRF8U
nSGaW0iSOaL31f92SXw/R9TR/V8Snevyy6Ifae3HRR+r/qDGf6LytOhYIeZ1
E3VPVYrW6tsJ0XHR2PIk6el1Wa9Va3RW2UfUwzzR18v954kaNW+DaLzmdjdf
jOucJck72vtD7XGDDlqjtapFg1VvUlkvulHj+or6iQaKrnB7iOha0QDRDaLL
3ddfdIn5v9Y8we/VxTOJvi26xv2D3Uf7W55Pe6P4bRJNEM/Xib8Boga1r1V5
sfqvFF2VRJ39BrnN/J4ac73KW0U3mXfG3/y5ecOTGAPvt7nkfOPKQ8ZnUTev
nHWseaX9Q/ExT3REspuu9l2iCYzTvgtVrhTVJNE3Q1QlmiiaJBrjc7LWaPNN
e5T5G+Rx8DTC695qfme4zVrVhfjO3rf7nMxfIpolmu35nAkdjnR5k2Xd3bp5
SDTTc2o97wG37xbdI/q+aLLoXvfzrVI0x9+mwHOeJPdLbmfnoRNkiF7mun+q
1630Wt9V/zSVC7z/JO9X53HsudQl+4B/dHO26m3lUUdHD7uffRZb1qyHHqZZ
B4s+pwfwCh57Wf/YDditLY16hWijaJVotahZtFZUL9rkb2tEW/wN39CmuadF
F6jeIloneky01f20N3seazUmgZFH4VHn2K/y9STsrdrrYIvYJraN3eMXkOcc
+wBkvKQ0/E1X1Zu8Hny/kcSaL4h+7vLFJPwLPgH/81EheNggOqX6SfbQWrv9
DR5fFv1Y9JTosjS+7xK9JHrSfQfc/7So1eUz3m+3xx3XuutV7rRcllpvnLXN
50UuYHGJ5bTY7dXW32LLm35wOst1xjQXQv6tpjb7xHXGE/uBP2x4nPWNL8Rf
4QuxBXzT7y2vX4jesU6Q5V3lMf7CJPx6B887ZBkhg19aLrSrymPu26LeOnsn
0W9UPyr6lejXoiOiN91+pDTsYIV1CHbxH+gbf4a/ete8wN8H3vtN8/qi937P
bXh53yXj/lMeZ7jQcw5YV/BxUPRKEnhiH/wjvhY/i9/cYB+MrPDH+OC+lkEP
y64Y24oxCdvCxohdyA15E8OwL/RCPIKfi1S/T/5ipurnqSyI5koWa7OQF3y9
KlpQGjEV2z/D+3Sw7Fp9ho7eE55WWX7gZkp5+Eh8AX5ojHGA3xrtNr4Rn4b/
wZdWul2MGfjMYpwY7j78IBjEl+GjHvB8vuF/8M0TktibWIG/Hq/6f8XPRJ+d
OEUeUWHZD/J++GfizGDvN9Fr9TMv+PFR3hteiZWs2SWJWDLGZyO+DvFanHeO
eZ1kHquMhyOfw9QHxg6yPeo+8HvUeFlQCN8NXrep/oTbLZxFZSYdHpa+3hL1
hkd9qyyPeqXlNNtnYv9iTKMsxtLp1tdo8z3ZZ5qStMebuT7P1PLQ8fes16nu
L9oANtHfchlkHU7y/mB6YNKev1ASE/paxgPNB/a4wH3DrdtB5m+U+a3xuD4e
V+EzLXIfZ13sNrJ/yG3kgY+qtZ7G+RycDR+J7/prGjFvbB6YGGt5FGNknc+C
ncI7cf9un5M+/GCDzzPCMgBHYL2YF4x0H/zhc7Eh4jm6na/6R2lg98488rPB
lunf0/Avd+RxTubhw262bNiDvGiFZci58fVrzPtj5g/bJTaDWfx6vcct9tjV
llGD+xZ6H2IY2J9gm8IXEH/2JOEL0T9+HV+CTwHDHcXrDI0/Nw/8TnEu0lXt
+arfr3J6ecTm15Lwr6xVjKWUb3iPV7wnsf5Z0d4kcoO97od3Yv+mJGIscXe9
5USeUYzblI0+5yb3NXhd1tvvPV+3XJq9br37my0L1tjg/V81fy+kYX8704hz
6A+bwAaGGw9bChFHsdVK622UcTTC+Jjsb+D+Hn9jXA/rDb9FvH/JMiM/eNnt
yZLpCfmRT8VDi/bZarnvskw53yJ9qxE9n0Tu8KL7nrGMW5PINQ543WLOccA6
Qc/vGk8tRdkVwgcdlD/aUQi9sj76n279cubD9lfzVK8W/awkYhk5E3eoziVR
J3faovg0U3ekrVnMYz55BznkYeeRQ8vCB/LtoHGHT72vPHwW/uobebTPykO3
8F7MOyjJHxpL467YloTcmEscIWaSZ/wuiRh8jfW6sxC4ZY3WNGx3Txq4eNJy
bbJuaN+dR352Og3MPeW+zZb708bj0+4DZ3vcR05ITrfemGPtYn6I/8VmbpKM
rhE/H2YRL+732f+odl/V/6Ryv2i55LU6D30iJ+IS+tru86DvQ173gPsPGeNg
HdsjruAj8B/4LWwbu64vRP5RvCdTv9x4W1wIXA7R/h3KQtZ90ujjbNR7p4FL
chnyoaKvpY7PAV9bbDvYEHXwhq5ajHPw3uIcoNgm1lXbFvhOTtTofV6xnDnb
dtsFNsK9HGx+VfWrxO+NorrSyDG4l5JPcF9eV4h7wXslUSc3IK+jj+9VPivv
D8hgke1uaWmsw92WWEK+R97BXaTeMuRdgjr55DrnhKy/kjcNy3NNFmv807J8
3PL8s743aFyvLOSAjsDDI1nIf0QWvK0pC8yzJvjcad54fxnms9e5fTANO/iJ
ykeFoTu42+S+yxcib7wki7Xu1ffaNO5N5Ly8dczyewdx5A6f5cxC2Djy+Yvm
nqv6SJUXi1Zo7D15yK/KfHL/aLbel+eBi+fTGHvM9x8w01Rol2uT96Lc6Pqq
LM70j7QdT/gWsNZovGE3y73uMtE+0fklwf9G5+uf3SkKEXPxZ7w1gRnkvc0y
Z+6zoj8k8Qa1V3Sm68/5TapLFnKfnQWe/2f/czINbF3kXJ0cER+HTNAj+92i
MUMd+4+ngdtlWcRBvhMLl5l35o/OYwxj0e3AsvCfyLZ/edwT8SX97c9HGDPN
afAO3539ngVex2m9r+Vhn1/PY4/zncty126yTE77ztjq+3StbeRi5wPkBex5
tXmgBA/Ur1e5z+swhrXg7Wy/h5zjfLjVcYF7Va3fsKqywPHMLL7Ved9G8wzv
W9JY/4k84jcxamkWtlzne9q+NN5CtqYhd/QNbjtlwd+SLOLafH8ndyInAxvP
GkPcUzlTg+/j29N4X7grj5yP3G9FHv3YDPJr0Lr9VJ+Whf0Rj4hZYHNQWWDw
lHEyXnMn5IGff/FOlkVs2qt6SSEwDZ4XZTG3Jot8l7x3WR53QPZ62++rFWnY
9Ujb5u2slwVm5mVxnyRGdiLXU/tKfZ+exZmoo+ddhRhDDoCMeQPlTQJcgt2V
ltMtxnBtFnGiLgudobvVWfByvfnB5hYW4mwPZSGrtXm83zCOdwPWG+L1edth
Lv2HC+FPkRfyuLMQsrxU/b3SiBXEgh321W1+L8Ink8vscKwk9xjj/IM2OcFr
1g91cgPOzfmL33Z5DLJdWBrvHNznkDmyx49SckZwhH8ES13ywNYYlSuy2Hd5
FnYMDj/zOXnI95tZlNW2l33GHv7nkTzi31dUfpJGDCFnJPb2cZ5BHOnjWIxs
wMlyxyt81DBjD9ytcGw67DhIfgHOjjmO/dbxizgz1/nVwCxsd0MefooznLAd
HLZeZtkfdrGfxk9VJBGHBzomkYuQe7Yk7feBrY7nzW6TS+JfyS17OiYSG5HZ
PNsp8afKMYh8a7PnF3My2uTH5FzkXsiFOnnC447pyJF8jpyP/I6cr9Htp/xt
k+cia+bzvggueX8CmxXG56fWS7csMA7WkTXY+4Ix+UwasWWiZDglj+//dj5y
nd/wWfO443Kdc2RkiIyRNfpib/bkvvKW82rGEdN5C4ZHcFRj/H8nj/o2r33C
62M3l/qdBZmQA4AlznqZz4uNbHd+VWMb4yz4b2IluST+grfX4ts2dXwuuQkx
nvj+cB7f8MeVeexF3sF7AG89nPE5x6kzzRvfeU8gf4Yf1gGf3f2/T2ePBy/Y
6E7bbEsWectP07DRhX4jw8+CU+IzNvug7Zb8cL7zOuQxz7ki3+Y5/yQPrXZe
+tkbj/3YCe11BZhQuSOPNbfnEWuIL9gy9gTfxbhL+bc03gA5C7YGjuDxHNsd
a2J7yHKu5YkssVXslDy4m+fu8V2GuNE3i71/kAW/vSzD3vYnxHlyDN618QOc
71L7TzBTb/8DFgf4nZN71hDnxA0eQxzs55jNWyC5LPLrmkXsHeB4fcz7rbf/
OVVoz/mIJeh2qOMI7bY0cMPd6wXffbgDXea7BvhE95z9cs896bMQ+8kBdqex
z3L7up6OEej0uTR8+dQ8+Kx1noB/Guqc6mOfhTz9/+PHlhM=
           "]], 
          PolygonBox[CompressedData["
1:eJwllEtI1lEQxa/f9/n/X4KoFpVkYqYmQUGQZrXpoREREQSZlWVJL8V8trB8
9X6opZmbIFtooqUQUVHiJiGofUQEPRZ+RVlRkUVFUb/DLA6cMzN37ty5c29a
SeWmiohzrgDEQGvoXGHUuQ0gFz4eOPc8wblmgrZ7536iJyU6V0lwMnoy2Aaf
AO/xdbAml7WvWNMOTwPp5H3CmvvErkDfI9cqYlLh07DtZu1v8In1U9HF8F/g
I/om2Mn6f+hd+OLoR+S+So5y1n9Hj6HPo/fiP4VtPbm70Tnwc+AyPBlbC7wA
PI3YGdvgC0EXOgX9Dp5Kjhr2esaeo+QexpZA7a34R5QP/9ZEO7POXoEtB99G
dB/x+73VEqemH+g96LaI1TiBLkc3EFsPMuH9oI58L/HPIdcN+RPtzDr7IWyn
Wf8a/1f0IP4m/C3YVuILve3diA60l7deZugu4Z1gXdTOuID4UvRjZ2csU+/B
QXQ5ugQ+BI6RfxjbHfabH9pZZJPvGrqGfFPQf/HfBg3OalJtHd56pTNnEZsB
XrA+k5j00GZAs6CZmotuR+9AZ7P/m9BiFFuE7YJ66Y1rRjQrqkm1aQYPoFNA
VczOdDewmlSbepyletFJznqsXqtH6tVh9HX4gDeuO9Xdzgut17oD3cWJ0GZV
M5QNL5YtYmf6TO5xbEvZazlYA68HecTng0Z4f2BvZzX6CLonsFnUjJ5En/X2
dlTjGfgVMEr8Pmzd3mZcs15LfB98c2izugx/PnyIfIuczbRmO4k1ZTG701vq
VWCzoDfVgu9bYG+pFMzwNnOavSXkrIJ/CO0sqiEPPt1bLdpjhLWVocWqBwPo
Qm+zrDe5BX4Jf1PE3kQXvMjbW9YfoL9APVFv9EdUw8fAYvwX0X/I14mui5gt
Dm8Ga6M2I5oV9VC91B/SS3wPujpqM9kbWg7lkk0+/WH6y3QnDfBZ3mZdM/sg
sD9Mf5lmaLa3N6W3pT2PhtZj9Vp3rLt+G9qs6k/Q36Aeqpfq+Uz4w8DuSm/u
OP4vgf2FesO16P/dUK5M
           "]]}]}, {
        EdgeForm[], 
        RGBColor[0.8481973125000001, 0.8971861875, 0.8424516666666666], 
        GraphicsGroupBox[{
          PolygonBox[CompressedData["
1:eJxNmXm0llUVxr/7De95SYZAUYxKLdNMEdNK1MIs9SIqmCZaOUIuJxCTJrXB
SsGslVbLRLASGwmEqATMbNQGWyvXSgWV8SZc8eKIJUMiPT+fh2V/nO/s77zn
nHefffZ+9vDuM3HqqZc1G43GvfppqV9fNRr/7Go0Xl8ajX9o7O+it2u8rYct
tWUau0PP+jT+suYWjVVqj2r8j5m/TfNP09g71e7T2N9oGX9a9DNqV4n+b9P/
++vZuqb3bojubXq/lugTO43GJ0VPUvuzHi9Te0RtpJ4NV3tY9OIuP5+ufr3a
XzS2VG1JwzTrDtb4MLX7Rfd2eR+esffErB2j81Qdr1sIP6IXqD+/ZRr2HlW/
vOPni9U/ovZTrT1Ca+8SPaTLYzw7SPRk9Y91LIdRmnN45q1Wm6b2oMY/1m40
Zon+ddNjV6i9TWtfaprmHg7Tujsz/krTe96v/nXirZ/a4xl7PONT1a/oWPbw
skRtZsN3uyQ8bw6v8AlvizNnWc7IeXn/qvDAGOf/RdN7r1R7gEkt/4eeEh44
9wCN91dbqfGx2v8Etac0vrHjnvvYqmer1N7e5Xu5qem7OVpzR6ut0bzztMeR
arXaFt6ttr/mnqv/o9Q6Ld/7jU3f6Tb1a9QOYH+1W0QvUL+L5q3lTqJ7PWrv
0P/j9J4mMtH4GerHqn2q6TvtjXweEz1X/a7S/WvU7tbz96tfXXnv94m+R+0G
vePu4nnMf1zP9xA9X/Qq0Ssr04ytED1P9HtFD9a6r2rPGxqW6+WR53l1ozFD
/ULNvUj0N0T/Kjr0r6b1ra9pGffDbrXPILXV+r+hab2oND5Da6ZXtpk3x3aw
I8a4B2xkmuY+InqR2pPaf73a0C7b6OrYKfcAP2dr/q6ihyBT/e/WPsdXXrO0
6bNcrTkD9bynyzSyv75p+Q/Leb8mul/H58JmH62sm0dJJru3fMZBXa/xjb0f
qTl9WjNC/59t+v3MuUL95chK9AtN29Q96s+Sfc3u2M42qb2oth27lzwbGj9f
/XS96zmNX5X74x571Q/seM1G7fnh2nOW6/2jijHgZo29sbb+DVd/tNZdqTkz
mz4r+3N+dAsdm6v+JM1bpGdf0h4niP656DHqr9Ta77atk58VfVvbOnxQbfpA
9X+vbCvztPaBynYwt5jv7zFH//etzcMf9fxvavtp7CfFckAGe4uHHcEdMKdH
fJ0h+puiz2ybHgzrGj83PDN2Xsdz2HtSx2e8sfYdflH7v6lYh76isUOL7W7v
2ngwJbjUVt9Sm6U13669z1vVf7P2/gdq3dqO7X9N1l2WtejCE7lr7pPzcL/w
NiE8D+iY5r6WVj7rj9X/Wm2k6LnYY21d3F19l+Q2sW3/N6ltmnlzOv7/26bv
rRU5fL82P2PF56bgLBiL3mMzP2kY357GBzSMPwdW9j+MHRi8oOc/4+A6+D6/
Y7vGR3BWzg8G7tNlfYFG/qviP/AdrDm0sq9gHTgOhj+R/zOD4czBd3AmzsY5
J7W8fnn8y6HhgWe3dywTeuYjhxfzHxp84uz7as9myzw9mPGVecZ+h+W92OLs
2CNywoaxX84LzoKx2DH2/NWGcWd9MLk3WIRsWbshNLj1VPx1X3zK4uDDk8Gu
7mA4OAnWbghuTIsMkU1f+GH+M12WOzJHj9BFdIl72hifhZ8cFQzuDf9Dul7z
bfAwNhjFnuzRE9tBr9eGho++zEeHezqvvXNN3gsefyKY9nL0HxsfKpnvpnZr
w3KdFXxbnjhqdMOxGHe4Lfp8e+72hqzFblfER5zVcOzF2qNFXqDnj4k+ueEY
77HEZrNr69AQ9ce2rRPowx1qc5qOFW+tbZsD1b87GLO54ViDmAN8x2ezH+/6
b/FeW9XfUVuHblc/um0cR2fGFevRXyW/6/RsMXhQGVuXxtcQoy4PD/i8x+On
Lmz5nK+esWXsw2bxlWviN18oft9z6o9v2b/jn4hBiUXHaeke8XU3hOYOwKKe
+CD0tiHeurXPK8XxErEUfgL5PRp5MkZMSWx5oebu1XLsPCn8c3fwtDK+Ej7u
jq+cV5v+ZeXYb0V4XJUY4FLNeUvLPgUdPjV7owMXtzyPOTxfkDnwiw0/GMzB
BtA9fHe/xEvgAhgDf/j9nsQDxAXEB8TznyvWgcOLseeJYDax/fqc60fFecFk
9T+qbYc/qB3DbAxvY2KL2H7pOCYHe7Ex9kPn4RfsJi6dEn6Q/9SW3zsz+LAk
8T/43YzfWRae4Af9Bcexk80ZbySHWJI8gnP/I3oFboPpCxK3gSmHFN9tb+6X
2AUdP7hYBzdE93j+ZOZsyXzujni1L3q4KbrJfW3N2ioxKufn7Me0rccP5PlT
2X944pAtle3m+aZtb1tiOnImfMii3PvKvBeZD08MSEyI3hLjIwpyvjnBhJeK
3/1v9V9X21vPJhT7Ufzpi5Vj9z8ntxrX8hywASy6IzIk1u2fmPDS2CD6szl2
sl+w+qEu4zyxIefiLqa0be/YPXi5NpjZF+zmXOuK7etbxTlBb+5zWtv5Bf8P
bjkPfUfu8uEu4/DuxfQGneVdLWMvGPyzxOH7Fa97OmuJG4m90Lvn4r/A5+ta
jufQTc4xN2fB/8wLzX7IDYyan9j+gOK4sSd2tyg+4P6G9zgoa4cU7/uk+Ly+
8jzmEGuRB5J/7cj9k3tjK/fmHrD7vsjqi7Xj5jWVz3pFfA35NLkxeTFYS1zH
O66pPW94MW7tvNsv1I6935C8Z3N4XVKcc1JX4Dm2szBnWhieybV4H3n86MSN
xI/ERwtyL9zJ/NAji/d/pXIuy/7YO3EnfL65OA7clDifGB0MPr42xqDzB8SP
48Ph8+xi2zyl2F5m5rzkjFXu6PxiW/uQ+vEt74ksP1KMb+OL74JcC1sj9uUs
+9Q+G7IkfxkQHGbf/Wvr7XatOart3J5YF5tYHbs4MfkCeQPPOdN9udc/BSue
zxh+tq94/Fj1JxXHaH8h/xb9Vuy8eg27sUHOujjnJccGk/B3yHtEZD4xODI9
bVvw5KfFscItkcG62O9TwSZyFeKsVYm1flzs524ujhNXJFbckPiZ913bcv4D
Nswv9luzcz9gJjnPBcV3ear6nxX7+FujMxsTV6Nf6Bs0esJ9g8vkaDNznnNE
j4ztnq1+RHDhndpri57vqHzekbm70S3f6dbo45bIaGHec3/uAvvjPmYl7wO3
8cWXduyPu2vr0IxiXzw+8cDJxX74h3p+THHsM1P0icV4P0f0SW3jG/g8PnL/
mPojWq6VcIeHtHw2zoUu8G70BN05LXW5DxTHbrO05+na87KWfejlwTNsCr8K
hoF1lwXPmDM594N+frjt/9A762XgC3kNccOkYDzzDwj2nh05n5J7Pbf4LrnT
C4ttDB2aVKw7zfh6GlgG5hDvgnHkeIwxh9yNGLcrNL50R2wFHrbFz+5o2oey
Fh2EZi7Y+Ups6XdVYqXKcmN8cGRC/QgbAnsuj6yI06hrEB/S7xl6QnCItdQe
kD//iUPwr/jWp7MnciZ+IdYntnw2ND6lL/wjQ/ADu8C+flM5lplX2X9ij9gg
tbHjWrZl7Be93xYbp44Dpn2++P1XF+Mz+r012ArGDi6WBTEb2II9oPNDNf6W
2vM/U/yeI/Iu6hDoHzxPK+bj+cq5PHYBBv08sv14Mf72JqfDFtFFdOwT4Q0e
yRdGZf8vF/NyX2U/jW8YprEv1fbZU1KHgMbPTE7Mua4yJm0NLl1S/L5HKscx
xCrzK8cX5ADc50eLZUkd5Zxi7KHucnhi3a8V51LD/i+fAouYd2/lWO/Oyr5y
XPzlbyvHawsq4zL4vK0YF/aKbk8s5pF6DzWhg2OD+AHie3z33NQ0dhTvxZ7n
Fdc70Ov/FOco6CE8fqf22jMSw4yIzYIRI2PX+Abu53nNuah4zkPkWZVjwtNr
697W+C+wjliTNcfG75yOPoTGF/01NYBfaO0G/X+PzjOi2OaOST0K2+1O7aU3
3yCIHbC5o1Lb6aqNjWDkqbVjrLuKsefa4BHnJL8Fd6mLvy7+jHuBJh6n9Yv+
Y2tTo6vczd6Jd8ekLncEsWTHeSw6RzwFDZ7Qvyf01MSB7DM7Puu2Yp+EPswq
9pHY5sximZFvIrc7oydnFZ/1vTnvM8V0dzH2Xhf8/UExvvIdhvyF3Hnf4ND0
YPem+A58yLzgw5nF9XhiGmLL97X9PuKN8bVl+CtsK74Gn7O+WK+p890c3/0d
9aekXvkh9b+sjfWL1L8cn4Jv4fsQfD4h+uTaPn1c7Xv6bHwB57kyug1f8Ide
kZv0D59r84z7mhPMJI+gnsH5iWvJS8nTtidnaWcOeTm5OliKPZN7EPNQtx4c
fGYt85flOc/AdnIx9t83voN6ATETda0rkg+jV+Ry6Bh8bEo8Bm5jV6/6yo7t
hLs+JD4ZPQHXnw3OU79BJ9AvMJxcaOe3sC2JeYiTNoWfdZkDNrGG/dFPav/w
iY8jfx8Umm901HHYk/2hyVlpVXAVjK0yByyvM85YJzR3MiB3xPN+sa9+mc8d
gQ/M4Q6R16DInH5gaOKh3WKn+FNqCtwVst818t/5nzsCx3bPPULvkXHqAYyz
H/3Q0HsGk3cL/g3N/J7IBb26q3J++KbaeRT51G6J++YlrsMvdee7Bt83upOH
7/xPjYKc+ujUZhk7LuP7a69zNO+m2t++qGtQUxiTb2HUOMBX4idwmDrHmKw9
Lt9TeBdzx2b+jOR7xJkj85/cnVrH9IxThzwh7+J8u3Sc85IPDUhdcUJo4hBq
kOzPOnKA65O/DCyOGz4t/ucU48tS9XcW2y82/cHi2HJjcSxLHDu29jcq8lny
2j9Uzr33Ev222t9UJqvfpfb3hv7qbyz+nncT8UAw91sav6dyjWyo6Bcq6+Un
9fz3lWsBb9D4GbXPdmbtWBvZoQMLizH5NI0vKMYZcGtMMfY9q/77wdbbi+MG
YoZrNecl7VFrrwtF/7vyd4uPi/5u/M33iuU9IzIfHvlT+/hc7e/Wn1e/Z+Iq
8uOra39bvKq2D8YX31L7PSU1rrnRA3SAmlUn4+hRO/WrC2qP/6fy95k6c6iH
ksdNIF+sXEcYBs+1847b1B9ZHEOQU/L9kloiNcU3Fuf15PdV+KHewndH6hTU
P8jT4Z9c/eHKMcnFxXpWZT41XPzR9uKaAvWEL9euq+LvXiyuH+H3txTXGLo7
1jNqpq/WIjV/WWWsvLQ4NyZH/mFxTZna8qDaNWhq0bvW5rdfeLikts5fjM+p
vf9n1P8P+zxc9g==
           "]], 
          PolygonBox[CompressedData["
1:eJwllnuQjmUYxt/9vu/9nlcapSjknLXJeToMSqYpNhLTolVhT9Y6tRETosQg
k8LWjCSnDUUWITuLUqn+qH+aiUrHqWGppEJZ02Hqd3X9cc1c13Pf7/O87/Pc
9/W8HUofLqhMRVG0AWTA+RBFt0EOMngO/ls2ivqko6gIrEDPUhw+jXhL+Gww
AF2KbgLPBQPTfmYG/AkwCF5HfA9zbUPn5URRBWOvwc8x1g9eDKrQVyZRVMb6
PXmXA1mPKdYXnEWfRD8NX0a8Hn4dKIqjKAblPPs+OQ3EepOzhdh6xh4idi1r
DkZPRTdBn0Z3hnfV/OhC1rwEvQYcSvkdXoI/S3wsc/UAR5l7OXocvBf4DP0g
up78zsz3APzVYF5OfCv8cea4m/nLyJkDP87YT8RLiJ+ALwUj4OdZ7zjzLUEP
Q7fT/qC36xvJn4SugV8Et5P7EfM1wE+DAmLvoQfCy8CPKT9TCt8HFhOvBBvg
b4BF8KlgndbinWanPTYcfi+Yk/YzBfAick6lfGbj4CPBh/CbeYcf4P+AOzPe
s7/hrbTf6O/JaQm/FIxGN+VMqvmeWnKWqH5ANbwd8RnET5LfFn6AsTWRz/gg
vHvwWjeBU/CV5IyLnaPcfHArsVvAz/CE+Eh4d56fiK7QHvFuXZh/Arw58Qri
hxlrBv+Fsf7oD9CD4EMYG86zr6MHwx9hLEYPYL3p6ofgWlKPnIX/AdpHPpML
8D9BpxzvyV/wRswxSvXMHJPRz6FLYtfowuA90d7oG86gLyM+JuM564j9G9wL
+WpOYqsT96ZyXoSnEsc+ZiwHfphn5mTck+pN1ZxqbwhrzoW3YOwo77cTfEtu
c9UUvAZ8jV6obyZ/OmhNbDM4k+Oa3QQfA+6JXBNj4feRXwtfDW4IPgOdhfb0
Lvho+UXkHrkf3gwcYa7t4CvWK9ackWu2BN6G+VbA64m3Vj8Ge4VyDpHfBb2c
eCPtIfo8+I7cpxgrJv9i1s8qZ6JqD5zLuOdz4U15voH4NvAFuS0YW5ryHFfD
OwfPJU+SN60O7mV981votcG9OAX9ttYGM1Pu8Xk66+BeVI+oVy4Hn8C3gmPk
diDnhZQ9tGPimlZtqya6wWcGe508VF5aQU4S2+PkdfIoeZV6qjF8ENiVcs3m
w/sHn+3/a8DnBtduNXqe6i/Ye4byfEz+eJCJ3VN5wR4tr1YPvwPfC/an7OHy
8vHB366eKocvALvhVeB6+KdZ17o8Ul55JOtelIfKSxex3o26G8hvg14W/G7t
GXsGPj/Y27Xmk8EeKC9Uzx6E12SdK4+UV5YxXzr2N/xObBR6D88eQ++HTwAh
9h5eIL5Kz6Rdk29m7TnynsbEJ8N7gPWs9Rg5u+Q/6HUZe+JOnX3iXNXoPp7v
il6bsYfu0F6gd8Re45Vgz5H3KKebzh50THvP+hH7nDl+zdgT5Y2PJr5L85lj
dmKPkldNQa/TWom5PP8OeZH6O3bPd0p8BjoL3WlV6FmJ51KNqlY3J/aKGYxt
0V6B3By/897EPaxe1pzPo4egK2PfobpL5ZHySo1tQFcnvoumoV+Gj0i8d/qm
keKJvacQLIFvTJwrjxwa3MPqZZ2RzuqaYO9RjSzQWQTfVfJ0eXuvYO+QZ/UO
PmOdtXqgj2oz+G7WGeosJwXf3TpDneXG4LtQnixv1j+A/gXkcXnwvsHerzNa
hW4bXKvyuMXolcH/QroTdDd8mbWXyNOuUG+RE8X2lN1Z3+m62+VBhcQ2Jd57
7fmw4DtSd6WeKYWfyPrfRf8E+jeoC74r5SEnibUK/veSR89XvQZ7izytJ/yb
rL1cHn+V7qes/43UI+qVWvTKlO/cd+H/AaRCOXQ=
           "]]}]}, {
        EdgeForm[], 
        RGBColor[0.7849157499999999, 0.8833996666666667, 0.8934547500000001], 
        
        GraphicsGroupBox[{
          PolygonBox[CompressedData["
1:eJxNnHn8VmP6x5/zPOc554hWSanMtEd2smUtSQZt8osWMlkq65BlZjCWMVkr
rZSypEYYg8YvtJNokRBZx9IQkgqZsc717vP5vswf53Vf536uc6/X+rnv77fF
mRf2vqBcKpX+Uy2VKlHukJVK28dzVFIqvRw/nBKVY4N+PuiTg74t6P3SUmnf
eC6Lun3zUmlClPtE+VbUHRc8twTP+Kg7LOgN0eY30fb98d4v6r8PenrQ/YM+
KOhOwfNp0NMKtX+s2zs86C/i28Vui3Y6Z+rzqahbF7//K56zgx7BWOLZGDxp
8HQOngFRPyDKj4KneVnjuqOsse2dq829olwZZa/4bUzUvxB0z6BvD7pWIf4O
wbM8yr5RPzrqdwy6Szydgr4ifvuSMUafzyYaN2O+lnHFMzHqDoi6IfGcEPQ+
McZR/Bbvq4P+Varfnop1OCvKm4Pn7mjznihnR/mn4B0Sz7h4bxDvQ4Pnreir
TdSdGs+EqL8+ymHx3B30lcHTO8pxMfZSWf3cGu+zEn27Y5TlKCfHsyVYWgff
FTGGVlGOKbRGu0cbB0XdlIr4bgx6QUV79n70/Xi0cXmhvT3X+3IddDx3xW/t
ojwtnjuDHhnlOcFTL+gS7UdbP0f7T0e5tKJ13LWiemRtYZSVeHqw7mWV3eLb
VlH+hnUPukusVYPg6Rnv7WM8J0V5QdR3jvoi1fv8KL+s6JtpFc2HuSyI8j/x
fmLQRwX/10EfH3SzTOW50c4zwbM66rvGe6soj0wlF7+Kp3s8RwdPo+A/Luiz
gj4y2vmsovfjcunJhijnxndvR323eG9aVnlk8M9LJbe0dUR8+z4yH/TmXH1t
irJeprozg//o4PkpeE6I93Zljb1r1LfMVDc86MOCZ0VFcr86nuNpJ5EM9gp6
JXoX7XYN+rsoZwf/E/GsiffDo3w9+I6J71pXxINOFLFfL8d3U4O/VqbfT4/3
Q4N/TvAdUdae9w7+l6L+qSjnxfvRZcljn3hfFfU7l7WWhwfdjDGm0qetuehv
ouwUbS6O346K+tvi/b7gfTX6/KmqulPj/SXWJ+hjCulEz/h2RdT/u6qxnBL0
9mXxHBR03bLGckjQW4LnsKD7BN0hvh0Qz7Sgm+SyGZdHOSnaaxLPI8H3WqYx
MJYlVdVdFu9/iL67x/uVUdax7mMD7o1nRvz+ZJQPBO+LFdkJ5HxZ0AOxLRXR
1O8R3++BHcD+RLk8nquxH8FfN56Hy1q7Dh7n6zGeB6K8PfgXVPX7Jeh58Fbj
eQh7iu7GMyXqz8r17ZAozw7+14Ln1Ximxfv98fs/cu3ZbuYfnIs+I9fa7OF+
b41v3g16ZlljRMb6x5xfTDVuxtw66OeRz6hfFOWz8dQL/hdS0Vcl0nP0vQF7
Gc+SoOtH+efgeS7ociIZQe8aRflyRfQZiX5f4naQhcVuH1lnPA3L6nexxzA/
yoUV7f9LUa7yOFl/9qUa9Gll1e/kea10O39J9Q08bVKNg/kyj0UeA3Nd6j1l
P18wjfzT72n4iNivv0Z75wRdO9P6DbEN3q8iO3xErPU/0IsoLyyLfi7qv4j3
XYLn3vhueNTNLsu3YEefKMsfIvdtbP+X2k5tDPrUXPX9cvku2nk+6ueWpXsv
8K31/MugF9j+LsNWp1of5Pc8bGo8j0T9/hWNr5HlDzlck2kew+1T8APDyvIz
+O3z7AeTTO0NStTW+W6nUS763fg9j2dG0IMT+bS2nhd+mHHji/HPjHWM22BM
tHNHjPn7oGeV5XPa2++0yaQTFwX9q0y/nx/06ODfHDwP4mvRiYr6vj3oTyra
syaZfh+WyG62c5sDc9EDctl37Hy3XOsLTVxErIT9JV5a5vgJmrVe6fETR7AH
o61//a2D7M1y1xMHLXWbUwvRx0dfA1PtI+syJNXesS4bHbuwVq9F3SvWnZW5
7F6tKEelmlcb+77d4n1iyTFcqrhg/6jfI+j9gr6qoniFGKJZlHuyXsSJsT6f
RNvDY1y7BX87xhE8HYJuH3RL/F2UzVPFPl3c5nPxbRVfgu2Kb/eN+g5Rv1e8
7+nxtA26TpT14tk76PqpfD3fQu8Yzz5llbz/OcZxRrxvz/jKiqno9y/2m7sH
PSO+3dv07sEzkfHC55iBMfyjpHiigdsnJiM26xhli+BpFXSdsuKKLbEuQxOt
JbJUE5sQbzD3TRXxUP9NlF/Fc12ikvfWZdHEHqz/ylT18GysqB3ap41Npnd1
rMi8qKPf+kGPjbpa8ezsGACbhb1qVZVdxt52Mo1tPML7dWVJcQv7NTLodkG3
DXqXstpjPW9IFBtQPyx42rh97HMe5Xbx7IHt9X79LpFfquu9q2NftksiXvYJ
/laZbMFxieK3dplk4HchE7tGH49GOT/KE+I5PtHaDCpr3a60/72qUMzWNJPM
7IyNDd5jiIGDnhzPFfHcHc+UeK6O5y7XYwcuTeU/u8fzu6iblCm2ZM+g0f0p
/h4bMiHKiZnsOb/faZ5LTNMG8eoU8xOn3eW+rnDfxGxXezzdHL+1yCSTzTPZ
zmPj+Tnme3rUtY+nt3UPPWrMWsazPz7A9IjgHx9lQ6/zy9YR9KJX8NW2frE/
dbxHyPsOlnnK2q5Hb5paxmhvJ7dDXTPrPnFQE4+BGPPSiuLM870+53mN7/L6
H5DJNn1UUnz9teW/ETLr8Q8uq699Pccm1k3m19g8fcrixy5hSxrZJhBDE0tj
f7BvW60XG6L8Ip5rE8VtjPc3UT5rW9TT82jsuVyaaI3J0Zp5HXgntkpT7S2x
/q+JOxLZEmJv9q6HS/b0+arsC+t0Wyp/0sL2pKPbXx1r0jPKIwvpBHYLXSCH
2cP0wqr2FX0a6/huT8tXB/fFurFm6Mj2zlXJWeeGjT046MMKrdt+nvv6RPUf
lpQn5dbfgR5jZ8s5eQ45znbx/eoo74n2xqTyobuVJZuUyCq+97uK5B37zR63
9T5/5b0eZJ+DbpJftTZ9onnRC3KY9m6TXOrTitYaOWpnHvQO/URPWxbK91sU
ipnQZ3QZH/5xRXPAtpGTYZPPrAojgPcS8xP3b7aNrbHhLd0+v48wD7nXjxWN
D90hv0Snermk37rWL+xeZpm5MNGa/Nt2nnX4tqK1QGYq9kflVDT8fFe1PYfO
LHsLTcPzkOWSeuT9W/uOVbbJ2O0VUX5u+WctP/d6rvf6gJlQsl51EsnpJ143
8tP1/8Oz3vWfe19oE5lBv1pYzje4HX5n//AprP1n7hd9KdsXs36FZW87yyFj
Rp9+8jqz3tDwv5TKJl6fCCsCeyJm2dt7wPovrkqnL0707GO9aOA4gXf2fW/z
I7M/WG7p62f3+7P3mr7ACuA5LwFUilg2VT3yD72b/WBhW4qOwNcwkext9Dos
so1lrD9YX2jzkUJx18pMugAugT4gL/8xDzr3vccJnvBe0L9NlE+Ql4ErvFMR
vX0ivAusC+wOPw+GgG0krxxvH4E/J5fH158c63ZKPEsS5Y6T47evgr4mxnZS
1O8Suv9olPcgxzGXm1LFy03iuSXVOOjvleBZHU+PePpW1W6TRHI6zvKMvZ1k
206Mf2fQmxPZy0m2mcTvdwW9JRFewhiPtH5N8PgfiTF9jR8rtJ7sE+s33jw1
NnOc7SZtT3S/qzxGZIM53YudD/rPhdZh12h7n6q+x97291yPSJQLM2fWmbyB
/KFItCY3e134/VavS/uq3lmftlXx0VbPoHt5fYj7We/1Ja1hT9dfW4inKXlc
JgwF/OTlqDsxnr8nKk8yvVfwb8WO5sJy1sTTuCy8prHHv2fwfBPl0Fz708d9
gXNQ/1mMobfHQJt9vI/IxgH2a/iwRf4Wn0JcSU5ek9eT0x+aKF4GkyFm7uLf
wUvJr8kHybuvT4UJ1y4LqyX/PixRTk9OzvvYGPNmfHSMuZ95D06Up5J3g6WA
IUx33+CU5P/k/uT3ravqi3ESE5O7gysQyzayzOxXVbxDfEH+UxNjQBNn3J6p
PXAkMAZwAPAHMKl6nu/Rnis8ozONi/kSL4NT0Bf41A4e/4qYT4Htz9UmMTrx
+a2ZMCzwqzFRN7oqvoeinUOC7ui1PdSY136OE4gDwHfAeW5KhCkS62+L88vK
uQ7yfnUyprZPIfnfu1CMdHkqPKuWc8a3c2Gm4MhgxatyjS0Ht0iF3YPbo6+X
VaSzN0XdyHh+SJQ/nu3vp2bKL2mHvJH88btMOQ2yhVxNNE2ug5ywd2Ax5Ob4
GPwLenaT9Y496mK7PzvVmBjPiEI6/VIm+w/PcyVhNuBxYDXERsRCC3Ot619T
rS05FzkesQBxJb4QP/ik2wdbfzqeB81Prg1e3NU+jXwSXwDvbPOvNg/5+KO5
9BR9xb+Ro+LjiBPIyYmfwDfZs9W5/CY8+EawJTAmZI34Cn7iig7uF7+6rKr8
qFn0cVGheR1ArhR1s4LuG/V3xPNw0Ovi279hd+M5kNiwkJwdVMhvkx/iv/5Y
CPMH+8evUY9vX+b1RL+/9LqRq/4tlz3B3tD2w27/sarWjX5PdH5HfLUq036x
b4zxIa8tvLNMgzmxbp8H/9/ju5mpYmjKGebB3yHz+Lzu9nvEsazBTPPcyNnT
/+zjDPu1pcypqvh8vfedNvC3+F180V5V+Xj8PjgS+Qa5BrKJjBJDgdc3s/8F
m4K/ofXxnxX9hj+/w/X428sr8gHwUo/Px3eNtd+8sdB+/j7K3avqj7hrpPUE
rHL3+O2GoJdkqhuZ/oJDjzQP9vYG29xfV/WOPeV8BxsKBovO8f1Otqs32ra2
rOq9xsbeaH4wYnzxp46lR3tNxmWKTfDdb3sNiVvut16QD47yO/Rz0X5Xrz/2
njMp/M4L7GdV8jfP8g++enih/SeXQuZf9P4d63a+dPv4eGSLPb/f9Ce2KdgT
cD3s1iclxSMjKopJiKfecXy1R1V73cYxF/6dGIA65gsOBMZHHvyvkrBVsD4w
P7A8SmQejBaMjnwYfJN+Pi7JR+CPwJp3sj/CnrNu4DLEQN9nyt/m5cpXyevw
v2/G+zPBtzaXreVscb39TD/7mid9NvFGZr9lnwU+D67O+9JU7fTzd9C1bXPw
p6w5+B+5MZgEvoczIPrBT59m3/1RqrNAzgHfDfqdVBjBx6nOKTmjxKdwtohf
eDEX/UKUr+Vq81V8o30NPqdiX4nPnFuRHDCemtySXBLs5y8VnTMuyLUO86N8
L/r9Z6pz2A9TjY+x4a943+J9gI+9eDPVGfYt3s+3U+0pc2AuNXXQnMmO9zs0
86Z92mYsIz0eZIox0M/keD7wGPCVJ8f4N5WE5xB/sK83+Xv2bIn9MntN3oDt
aOg6dAQ53+I2kWH6ed/z5Qz6fcs0v3/ofv+aq25mrvF+6DG/77XiN/BjYlz8
LL4LP4f/esOx5TWJ4l14iE2n2y4QJ/E7MSiYIXnG645FiaXfrCgGXpaqLdqh
r9fcztqKeKgnT3nL7XSzPqAL2FHsKbHNB7arf0qkr+9ZZ/EB79vefljRHQB4
3rNeY4v47gPzLE9Fw0PM/qHzKfp/2/zM6w3PhRhkrdcHv7PO4yEHBzsF15mV
a10fjPLhXHb+oVy5KNgNOQh4HTrPO/kw34H/gAmT1yPf5KXknGAj5MLknrxz
BkeMi+6ha9wVQA5LueKv84tf1p34nzmyDuSIxBDo0TZMu6K9w56Tq5PbgwVN
sl4gS+AJ5PsDvXfsEe2i1/+yD0N+kDn4T46+NyLPhdZ3gH0ievOu9YXxvmv7
gP9blyoPYt7YXOwtNhZ6q+e5k+0McQjnDTV4OTTYDb4RH1mD/0HjK9kjzirY
J3JrzhvItZExMO5jHO/BQ9xAXMpZAlgo+8M+gYVyP+OVVDE25aumN5mek2j/
kQMwje1Ms6/sG/sHhtDc7YML7uj2kQHmzt6D58xxH5scHzJmsAHiBGIRsAb2
mL1+N1ccTzx/RKEcgXML7CUxGLg6sd9ZVcWC0Nh+/HrNOSw0Z63INvlqjS5C
o7PEz+RQ5HKPGqtPc53lkF9k9kXEFrUtX4wBGSOWIa/mbAEshLMfsLMOpnew
3sBD3s3dhLWpsMrE8yXuIh7mLAcsib3DP75l/SbfJtdGf6HR4Yr5wdmuMZ4P
Bt+tUK50bKG7EK8HvSGRj/rY8kxMT95G3o2P5nyFXI5455NUMQ+yD//drluf
6u4OY3/TfuTcqmjav9d88JDn0ibnNbf6G/jpm3a34QL0Y/7p8XyW6vx+nfWO
fqf6/W7//rl5esfcNgTdq1DdBtcTR3+RKpaeaRpf842/BwfoUajfkwqdjWNr
as7Moa+2L8AWYAfA6henv+D00OD2nDuAf4F90c/Gmr4s59g3MLeXbNPeSLUX
6NScqu6nIAPUrXF9bbfJmQW+Bf3FR6Dv2CnwSXQcXOg8yzmxDmf32Hjs4AD7
IsaPr/nc3w60T3vF/ugj8+MXnqooTiI+AosFk63BcaHBZrsW8ulP5LozQL/E
V+S+5MDcW3u8Kp1EB8EtFxlzIB8lL2a+2BPubbzq9TinKvnhTg33Orgbwr0b
zo+5x0HOTTyBrbjZNHZhufPxGrs10jwTCrV5SC7emx2LoNNn2T4gk+s9nmG5
zgI4E0CGoGsj27nuCHFXiPP6oVWdTSOv1NeK585C9ZMK3XEAiweHPzBTLkDO
Dq4LpgvN3TXyswsKnadfWtWZ+ijjIeSSXTK9f1+S3jzh9VljmjGjS5zNgzlQ
N9s8xDvEQ8RN53r9iIv+L5PPS+KZlyg3IKaCd7Jpzu8516df8uhRHg9n8pzd
c4bPmTzn/vAxP3JO5oN+sm95onyEenKSbXc0yhorvnOlx8C9Le4b8I6/5M7H
TyXde+KOxwqPm/Gnic7+6Z989oFC6za90H2Di6u6czA53ocFfVch3G+h94iz
Ou6VcJePeybQxK6cay5KZCvIwRd538n7Fngu3Z17kaNxP7Njpn0kPiVOJYa9
2vcjuRNCTgamTP7GvRJkgbsc3CWBh/sk5P7k5+tKyq2e8ZqfHO3MTRSrk1s9
7fmelImHWB1Mdb7XhPNI5ohNOzvTmLHb0zLp402Zznk472EcnGn+raqY5IlC
9OOFcALGTF/cwRnvNRrhc2fW6g8+w625DzPL64muo/PgIMjvGMsMd1rYC+5v
3Fdoj+4tlOvAx1017v5M8Lpwp+YRr+EVhXLdywrhtWDaYLZgLI9bf8E8wEpq
xv53rzlr+5h5iO8meT0fdj1r/lQhG9Q3ymt9Xt/IvmKm5QFbzvtWy8UDrie3
nWtZpZzg9s+2LCPjjHeVx0z5sun/j/5eCvqfufAhfiNO5m7sctsx5G2ZZQ7c
gPt54JfHGQfgLPdF84CbPF1Vm7TR1d9cZpu53HZyJfphHuTlPssMfhOfiG/E
Ds+2T8JOz7GdeS/X908WqnvK48S2c94MPglW+aztPOVi08vdL2O4MJOPR7/A
QxkneAh4ADEoGPXQTBgTsfRrjlHwU6usk+jjbzPh/sT83OXlTu+1ufA6sDqw
afJ6cgDytZW2dYltyRTrDvYQjBus4HmvM+PqlQnLBlsgjiWG5awceQSv6epn
qccPrvu8v11qnse9X0tN0zY8nAH1o1/3Tbw01HfRGU8/16+wXCFj7M907xd7
M8fr/7T3gr26Jb672fcRwB3wbfiFIbaj2Ff8CPXs6R22x/gQYre1jt+QGfwo
7dP2HLe/xnXEJ6zPeI9to+3yRyWdj3HG08R7NNX7RTx4b/JLPLnOsd/ATH4n
9RrAg63u6XbQIeJDvicm5TvaJIea5PU61HZ6mtuf7/2FB9xivG3mXPsuxop9
HmW7yj0c7pte4vk+bR0Bn5pv3VxoHuo4i1homjMiYhvOYxdZ5qHhhYdzOnSA
38A30Pf57utE24QTPM/V/raPadaQXJI5gMlg+8d6Lt1TxQ0vO2bAT39vbAR7
Bw6DH6ceW9cllY/EfzP/Ud6vL80HD35mtOkF9u38dkamNWU90aF51qPTMtHE
DGcGnWW63whmwn1H8in2pcgcD5T1dxH1nXNUMuUdtF3OJAM/YieqOlciB/vR
NLoCjV5sl6nNI83/k+sz37NkDKdnap8zt7MyfYO9IIfbXNU5EeUW+6Dvqhpb
f8+PMSRus5rJziB30KwDbadun3wJmjkx58z8nC/Rfi3Ptez5kt+XMuX4xBGd
HTMPiLJ/PD9XhZVypgJe+oDt2SDPZYjnTz5fc/45nLta8dTJtP7YS9aBXJac
ljNB9miw51NyP4d5HY6J901VxaedHdsMMB/9UiamGQ8080B3aQcZYP2+8/5y
3417b9z3QT6JZVnnTaaR1caZ7qFyx4y6Y8zzdfB8VZXtpW6z94hyk/fuYvrP
dF8JTASaOy346IaZ/AtrUte+5NxMf/PD/WT65S4dmCpnPPydA23we23zNPc7
Npm2G7p96Ebu94IoG2S6Lwf+At3Z9py/LfrU2CB/VwCmhwzWshyCvzA2zm6I
NRgPcQU2vn4mO8/v9Tx+sD7oXd1PfffFeQz3sFu4vTpuE/8OjS3lnJ55Maee
mdaXv1E6JdN+IfPfVvU3Bvg87CXrj50BWyLn3GC8CuwGnArs42vv0TPeV/YU
DAMsA9yGtvl7K+wzthqaGAn5+M71YOz0C37CeS263MBz3NFrC0bW2PtVs47o
PueI4OPnevxbqzqb5uyHv8VijH0y/XaK5eobz53+vjU/8Rvf4ssuD/7L2K9M
eBu4G/gb68z9IMazl+WbOzbEv9xrJAbeNRMNhnl9Jh7knzNLdIHvOto/Y3vJ
DTuahv+6eNpm8qfwcC8aPGhXt3mL+bEVnJ9x55vfa/62p615qedOJvH0rzPF
6u3cNmNu6vlx34z4HprYnjMe9JH1hoc2WVvWpKnptv6Nb3+fqb/zbccOtN0g
HzzQ8wLPA6cA0+OuAbgJ9w3wb33s73o7tiKmBScD+wArw3dylwlfeYJ9Jmep
nJ+DXXKGPsw4AXknuBr4GvgbsRnxL2cHl2aSH+wMOB+YyFpjaWAfYGjsEdj0
BZ7Xld5LcDWwD7A41pw7Ssy3dab799yD/VMm3I07v8TBYN/Mi3NGsCTO94n5
ONNiTGCQ4DXgkNzd4Y4b7RAL4U8Oc5ut3T73Z9nHbpZV8sNDLPPIN7JLPNY7
k5z3zcSDrqFzfU0TVxIv4ddGZarvb9+HLYAX3aetg60TtIlewHuK+anr477w
s4My+TZs8kW2lWDMYM1g0djJ822zwDI5awDPxKaBm9fY53My2U326xLbaGwX
Zx1DbKvB7rG90x3X97f/5XxugMfWy2Pukcneoe9XZVrH4V7Plqap/6PXF/y0
hdeZuwgtXdfae8uZBfkzekSeuKd/o57cER7yVr7lPGO4dYp7l8ge4yGHx65i
M6EPsh3u6/UHSwZTBtMm5mHPiEWwjTX3cZAZZI/+sXWcITLHPpaBrfafPdwX
do91oO62TPXw9zRNPX8LRXxNDM3fpvK3GRtzxYDEnNh29gd8Ab+2JhdW+Hqu
GADZRW6RBejUdYMs08yBuKqTfeM5bme8afb3IsvQWfbj4DI1Pvdiy9WW6O8o
codcf4vD3xrNss/ne/z+slx/D7k8V755kdskFmX8+I6yx8Y4iW2IdX52fMHe
sC9JoTi7XOg3YjPinG1xqPfl21yx9b9zrTv6eYj9HRgAuoYsMxf8+5xMf99S
t1BOvNy5Rn+PgfhqhnEh7nKQq5GfbfFZP7E7OcuYTN/AT4w/xntE/AYOi49g
vYnRWfOdrVOMYartJTF5s1z34a4rtA/nei92MM1eEVeSmxFLoMfoM35wqH9D
f+uYhqd5rvuRNxSqG24eYnNiY2Lk+rYJxDnce+M+xCmF/P4FthUTzUNfdd0O
/eCjsOf4Kfb2Qu87OBW+Gz91cC5sB4ynsW0Ka0B8BX9n+z38H76MeBr5qJEN
chJiddqjXfwjcg4WicwQ44H/1vLcibeOthwiu1287/SL7t/p9Yfm3JuYjzMC
7A5+GpvzdKa/d9qx0DjBoJkXuAE4SUfnFsTxVe//aZZJ8gtscdk6Os5yzr3K
sZlygcGmz/A6Xe61wo5y/w9bSjnKNHZ3nOWBfOIOt0NeTw5CHEteMtpyyFhG
W96wK9gabFxft3myxzzG42YctMk6j3Y97YBJgFlu8T0ocL0ZxpKJLbbhyZ4D
+zLTe098yHjHe8yDvVaMedsamK6aJo9jHswHXSCuJL8qPG7uKWIHsK/Q2Ezw
FcZGbEaMdrNp4h/iM+qmuR4dvNXrwLfMn/U9xO3cYp5B3rttvr8sbJR8B4wT
rBLMkvgCfBn/QpwIXokPouSduIUYjziyreuudz0+iniilZ9r3M7dpokxrjEP
NLJ/hvflh9CjY6P/H/Nf2qVf4gTwJPwsd3LW21YdVQiT3b+QfcR/YQMf8Vjx
lcj7tvPJRP4WH4weEEsSezX3O36Z2PVK1xN3kS9wH4fYg9//YB58APSxLvkN
/0v+SG6JXedvdq50O00t/7uY9yrzT7V8k783Nz+xfWGZR06GWE6Qf+wH5wpd
Pc4rzE++hQ0l58I2gNEfbfsJjd3jvAdcB//KXXEwG/C+fQudnexX6Dyj5o4V
fx9JboC8vZ3pLKFhrnPJPo4v6/kckriZe+ac/4DZgEMSX4NVsp/g8tzfOinX
OO6Pvk7I1d89hXwsZ13c5erhOB0cLEt/+b8F3CHs7rwIm4qPxa5ybvaAbRd/
+01scU6UtX3HibtO/N0vZ0I7FNov1p692933JMDvyNW+dh43Ivf5WS59wOcd
aL3HhqH7YC2bjbe8k+ksYafg755r7fgb048z3T2a4xhhsv0lOj3VNmeqdRjd
5GwSLHSOdXaa9R9dIBYknwLrBeMl5+Cew2DnAJxvjDJ2wRkRsT8YIJjfKuN+
KzLdIX4sxvNBrr+V4G8muMNT8z8VkJcJlh9y5W+dLy/IlP9MyYVrIiPb/n4h
kw1FTg7NdTY/0fcmwD05HyH3WuLxzM/8fy24Q5frXOix4F+b+f9aRN28TGcb
k4J+M9PZT33uqmXClyf4jPQ++8Qzc+3lb3PdN/6N4+BrbZOwA+AoxHYtHQ9M
t/yAnYKRbsNaM9l0fBrYCTYaDAB/yt9KEVcRC2Pj9nROjB0hL+Ze7YM+g57o
NWQtOxe669ylUHyDLwfnGWX7jJ3uXuic/vhC5+YDnXu0L3SndLdCfgR7ga3A
d+HD8GvEUeM95iTXXZSLC/ktYjjuZ15oHUfXwdKIQXeyLjFOYh5iTmIO4mqw
EGIjcB6wRvw9eCM5A7EmWApn8ac6Tzi00L3nToUwlR+Nq3CfgbsM4Ib4RPwv
tn6l7x6RR4EzEW+BNXGXYIDztMHmxW8OymVfTs/1N/T8vTo2/r1M552Nc+UV
+AlySXKFfrbdp+Wyd/1z3dvedi+9kJ/EX+J7+ZuXE51v/xfwzK/D
           "]], 
          PolygonBox[CompressedData["
1:eJwllmesVVUQhc+97767t4KiWEEkIKgoRClKb0IEHr0rzYJ0RMTQ7DSD+Meg
oaP0IgjSeeIDjJFepHdBSBSICFhQKZZvZf2YZK0zs8vZe2btKd19YNtX0kmS
fItlsC4hSR7KSZJOWCtw+Zgkf6SSpAK8AvhJbCGBNXKTpBD+UfC24GXEnMom
yR1868eEfbCj8N7BY7tibcH3YFrwZewE/tGMb8/4Dtj9+EbAW+d6zhLwt+F5
4BXM/xb4e8YMSHsOzVWLb0vZT1X8heF14bPgreF1wEMVw9rVmOMm8Gq+7QTv
wk7CS8GHEN8dXhn+NVaduc8x/jprNYVvgbdnjhnEToT3AI/AJoCf4ttqxq/B
GoAPMmYeY/di/fDfFfyvdYj/D18aHuG1sV3gqoxZxNgSrJ+CB6wQvjnYHvB+
xsxmrj1YH3hl4ucS/wT8O3zXsLMp77kAfxX8CzK+o1fBWb7djK8ethv8EvYo
e+mCtQHfHnxXteH/Mte98IHwKvBz8Om6T/BobBr4Tqw//srws/gbRv97W/bw
Or6h8Eb8yyVy6Vb481g5YjtjrcFl8A8n/lfsY/Bavo3FNw77ifne4VsLxl9k
fDF8j8BHE1uKb4fht2G9Wf994n8kvjz8I3gT+Hhim2FHie9DfE18U/V/+EZh
U8DHGNM37RxVrtYgfknGOVRTuc63HfgawP8EHw++K51hrnzYDOZKw1cE36nu
diK8EvwQ9iW8MHwfeA5z7gUPZj/zwJ8RXxJ/D+Zfl/UZ66yV03cTvxleJsc5
lxd8xjpr7bkofKbyFzyI+WaDV2Hrcp0DV4mtRczKtM/oCLwJ/kOsdRjLA48M
Pqtj8Obw+cSUgHeD54NnRc/dgW/NlPt8K5vjNZvDn8Ue1F0SvxjfC7oj1bbO
ED4WPo69HIA3jl5Da+lOdDeNon29WGOC6pn4GynXpGpzheoZ3JSYrcz3aXDu
z8Q+kXZE55pqYCC4XnStK+frg6thizOuKdVWD2kY+2sHX8Z8F4NrebNyRneL
rUo7p4/j7wp/WLVB/BJ4fnBuzmeNWeD1wdrwId82gpezxuAc73kleB9jtmSc
AwfxD4qu7Z5YVfhj2IS070h3pZpQbWjNbsE1qdrUmb4YrJnSTv1Dz2BNljbr
DjoFn6HO8jJrVoc30Bz4GsFvgPcG1740JUqvtCb++vh/C65p1fYw7HNwUebb
qPpgzmngGqq3XOeQckmaJ+3TP88HT8JGgodgC4NrTLU2FFsUXKOqVdW4al05
pdxqyHx/gVtgHeF58BTzT41eW/+gf1muNwCcsKdl4DrS8LQ16iRzr9R9gj9g
zNLoN0BvwXi9SfCZwVo8B5sBPoXtznXNqHbmRtem9qC9rIl+G3oyZxF44+Bc
KY7/F/Di4LOaxn53sP6C4H+fAt8GrxisBcop5datzFcA7sucU1T/wWczlfjt
WWuutFc58Ti+Z7ALKZ/5ROLHRL+Nxfg2QHvPWvv1xlXEV1pvXMZvmN6y/cTk
M19NxgyG/wCvmPEZ7mTsCWkwvEAaAP49OBe2sv4l8BHsqxznsHJZGiYt05wH
gmMUW08aDm7HGhellezpC/iG4NrQmlpbZ6iz1JmvJfaM3rCM3+QhwRoqLa3E
t9PgXVljxShWd667n078Nq0djKvhPw++HLwXaaa0UxokLZLmb8i6hlXLveDr
dd7SE9W+mh32UyRa+3RHuquO0W/TJv7nDPEdomsrH35a/U20dqtGVCvSKGmV
NL6l3oPguaXx0vpr8Kcz1lBp6VX9Y9rfrgdrqLRUPUVB1holrdKbu1FzR2u3
NFXaKg2RlpTEXsN3JfitkoZLyydH55pqXLXeF7uScg9xIOucVe6qB+gefIY6
S71p24N7OPVyLZnj3egz0Fl0hL8Hb4mdJ/4c1gJcMtinHk69nHos9VrqidQb
KUax6iGXBPc06m3GaA/RPaR6SWl2dfimrH1688tJ27GfM/6Hpaq94N5AOf8A
vm+y7jXUU5SF9w/ORfVgh7KuMdWaepDnpPXBb4n+oVV0zap21fN2Du4x1Guo
Bo6CM8FnrR5BvULhaC1Qz1EouiZVm22IGQm/Lxirh1Uvm47WNuWccu8NvQcp
97RvgidF9yqqedX+4azfGtVUe3x/B2ulehL1JquDteyCeq5ojZPWqae8Jbjm
VfuqcdW6NFHaqDc2gRcPvlv1WOq11POq95Wm1gX/E/x2KEeVq22i19Id6C6G
Rffi6vGGgycH15beAL0F/wN0zZjm
           "]]}]}, {
        EdgeForm[], 
        RGBColor[0.6711543333333333, 0.814616, 0.9359733333333333], 
        GraphicsGroupBox[{
          PolygonBox[CompressedData["
1:eJw1lllsVWUQx8+955z7nUaMoKgFYxCf1AcUSC9Lg+LyZojRqH03PoMaFbUK
UiA8QBsTAshaKNRWqNCFxWirRi2uoOKC+/bGs0+Igv+f8+fh3Jk7Z775ZvnP
zJn92IqHltezLEu1LMtFD+rnkJ5/sqBdRfC3VFl2SXSykWVripDv1cFZZZaN
SW9Uz41lvGuR/GrxL4m/JLtjonv0frHkXZIvEL0geZv4VyVv6v+PKcuWyP7P
okekvzkPvbwe5+ZLvyn9A5Iv0v9VRdj/KwvK/12SL5SfS0SvkJ1rpT8ieaH/
hyVfrbNjkneLDkv+gGwulXxU/F2iW/O4m3un6uz9Rfh5QvT1POy+LH61nvO6
d0se9+LDdWXIy3rkZo3zti+PM+jzHr5XOpvKiHuZ7C+uImeLRP+txf1zRafb
f+LdIP5tPSvNd+bh25Qy4tnkulG/JJ0e14Ia9Ys+Wg/fvlH8J6RzJkXexsuo
0ULRm/V/jvz8Ve/miD9GbsSvkv5nosN6XhQ/IvpIPc7N09Oqs7PtJznDT3xr
VuHLAtH+PHygFlN0vkO0XfJvsSndM8LV7UXEQyzD3KOnsxa5wodaPXL4Wh75
vNJ2hquoPbmjptvz8O+i+Lv1rl18i3SnlREXuQNfU+3nWsvJ+WQRvr4g/s8U
uDsl33qL8A8d6kddwebePHj86TPGkVNbsI0PHxbh03OuKRgmD+hz/sFa0D7b
HDLWyB2902ed/XmcnZWFj/vtZ7vvnG+dftu/IL9fEf+e4ugroh+K/5s9eoGe
wB4+UTt83GY/weBmYwwZsUzNAo/Tbecm8deI3+1+4i7yfzJFL32UQtZj+Qcp
bL4vOu4+/LsROEIHLO3MY3YgI27iJ6efpuiVcyn+7zEe0OXMjjx6cCAPfPwg
vbdEz4o+r2ep+HurwCYYpY9OVFHXq1LMrhHj7pzv+lj09xR+vSN6RxV5PN2I
+/GNutAn4OcX6dxQRj+Muuf6PH/IE2fIFb70umafuKfoLd6jR1z0JjExW8Ay
MZITZDtdo62ekeAeu3uME+qy2/XCr17j9oAxgz/dnlf48Yd7fNQzgZzuMBa2
G8NN9zjYm2G+UY/Z/6b4DupbBK5Wij+d4l1DtJliDj1ZxZ5Ajj51GjCGOTfN
c+2+MvJG/lbozPX6v7yK+cR5ZhT+Iy/d5+SQmq2XbJ3nBfrsp1HP4H3O+1NV
+INfg3nM9odrgSvO0kfsKebCXM//IevcprPHxH/pmA553m4sYwaBc3K+1rE8
bj97vRfQ59xJ8Uc83xZ5/hcp9gl7BVvEsM54wF6XbZKrTueZ2bLT847ZNeA5
u9R3c2+ZIhc/pXiHDnljnjFriXHA/YOcmUovtDi32KYHwAs61I36D3oWnffs
Pqo4Kt1xXPKvUuwf+ok9yD3dngPgdZN54ujyHP68EffQc+QHH/CFfqKvGvaL
XsW3Worcs2fwp9U6Z937t3q3t3q+4Q9n8WmmbY56t8/wWXZJh3cUNpETJ7oz
rfNEFfx80byKeVJU8e3CN8zT4p/x7mCHUOc3Lu+yPOIn5xNl7Laa98lez/8z
3tHfeTZc9J6lz467d8AGZ5d5doI/8gkdNxapV7dryvcQO6XN/dRtbKC70fN2
3N9su7wLwNbl2QPPzGkaE9xLT9Ab2L3He5Z9yy5np3+fIrfo0DvMNmYT8baZ
Z0ZNmMc2u2vSvU+twQF5O2K+w/hFh7lBf9C3Nfdgj+ckuOI7iR4hni3OO/N/
g/HG2fXu93dTnJ0QPZpHj/O9y97DV/wk90ed/1PSOyy+niIPBz0fyAUxN/zd
xSwjFt4PeVa0uz+pNbg47Jm2wN/Hcz3D2/yNSF/RX78Zk03jmW8abD1rX/iG
ww5nJ4wrMN/jftng70dyAkbB6tcp9gI26eUvGuH3vCpi32b80QfENWjcTdg3
5iC5SuCriu+DO6vYqeyd4+L/Awl1e3Y=
           "]], 
          PolygonBox[CompressedData["
1:eJwlk8tvTWEUxb977zlnf4SEgUhMhBEGHi1R2ktDOxITE3MxE61HSiTCyFAj
8ZhqJIZ1UVqRel717EPjESKIv8EIEX4ra7CStff6zn6fVQcG9w3UU0o9oABT
kdLlRko/4e0qpY/YE9inayl9gK/NKd3H/oe+Bv4d3wY+vAomsH/zzXn0RWVK
h7AHwHL4QXAJvgmUdfsG4cfBSvhqvi+JtRm7Ql+B7wh8Ib4u+A1izsA7s7Xb
vO+F94F78DH0WfRZ8l/D7uPNEFoPuFm4pkn0ndnfbiPHfOWaVFsv+in0t/ha
6Fewn6s39GWlY26EHwZLsc+iJ/RP4dloJp/hBVhA7GHetHj7DruZPMP38K9g
feEYijVVeZZ30ddh31I8eAcxpyv3oF6u880c9hP0JdgXedMOz1iz1g5+oY9n
70I5vqG/AWd4u5d4r+Gj6OdK+36Ea1StI9R8DB7hWu6AOfgJ0I3WyfdD8N3Z
s5Jvl3YVnr12qF12ZNeqHWvXY+FZtfH1Yx/NzhWghvY03Itmrtk/DPc+jO8R
vB7e/SiYhj8Df2u+Ud3qy3Bvmtkr+AgxThJ7D/Ea5JrHN97wjehWvoRvTTel
21KP6lVvcjiHcrVAIwzx/cRcDN+hHRW+Cd3Gg3CtF8AfchfZubUj7Wprdq9N
0AV/HH6rm9RtvgjfmnpSb7pJ3aZyNNG7s3PrprbDt2TH0j+if2Wm8m60U+32
P0PoeJQ=
           "]]}]}, {
        EdgeForm[], 
        RGBColor[0.566219660781293, 0.7259326548259727, 0.9501646028718599], 
        GraphicsGroupBox[{
          
          PolygonBox[{{1731, 916, 1989}, {1744, 334, 1986}, {1990, 334, 
           1744}, {2051, 1, 1696}, {1987, 914, 1985}, {1988, 916, 1991}, {
           1989, 916, 1988}, {1985, 914, 2052}}], 
          
          PolygonBox[{{1991, 916, 334, 1990}, {2052, 914, 1, 2051}, {1986, 
           334, 914, 1987}}]}]}}, {{}, 
       TagBox[
        TooltipBox[{
          Directive[
           GrayLevel[0], 
           Opacity[0.5], 
           CapForm["Butt"]], 
          
          LineBox[{1696, 2051, 2052, 1985, 1987, 1986, 1744, 1990, 1991, 1988,
            1989, 1731}]}, "1.25`"], Annotation[#, 1.25, "Tooltip"]& ], 
       TagBox[
        TooltipBox[{
          Directive[
           GrayLevel[0], 
           Opacity[0.5], 
           CapForm["Butt"]], 
          LineBox[CompressedData["
1:eJwVzzdOA0EYgNExwTZJnIEOaMgmmBwuwBFoETbJSNyDa5BTQ2qQyMbknDqO
ADS8LZ6+mV+zo9masexoJhZCyPKUCOGF2WQI13rDFXfcRut4CA/6yD11ztVy
aF6vl2YJ8iQpMGx+oXFmrEv1mXLOKeKMYqpYcaZS09pFJyX2yzpNynpKY5rS
djqosG/TViZpoZ8+Ct7Xo7000Bi9ySyneW3WJrJkWGDefUM6yABl9nPk+Ire
7rtF80/rNU454ZsjjqN/YTX6P2c/dI99dvkzO9Bud+zor/249Y9u6LvZtlbr
lr7ppr7qhAZd0nUd0X9s/D30
           "]]}, "1.15`"], 
        Annotation[#, 1.15, "Tooltip"]& ], 
       TagBox[
        TooltipBox[{
          Directive[
           GrayLevel[0], 
           Opacity[0.5], 
           CapForm["Butt"]], 
          LineBox[CompressedData["
1:eJwV0UdwD1EcwPGNA1EmSPQ2gpNeLvoMhyRCRKJ3ojO4EV3UEzPGKBElEaIm
OmGUGQf1qPcyoxyU6D3xeYfPfN/v7Ut2/7uJWXMz58REUVTGi8pRNDQ2is7S
tUoUbdIkkllrTtV+pNDNvFmH6xbtrv11ADnWrdlg3UaraXVqUOAe7+0l844U
PpDELtdTdWe4j15xtkw/8ZEvfKYPW53JJY6alDpbxDfXvvOVn/wIz0WBM7vJ
D89ovursb/3DL/7xl75scyaPeBI45+wBKlyLzOVaSWNIs96jeylkoPmas8et
T3CMovAuw/vivGuHGGE9knRGM4rr9vfp/vBOw2/kgr1ixliPZRDjGceN8Fx6
kNzw3Fy0V8IE64lkMIksboZ762Hy2M4le0eZbD2FTKYxlbbh+1FsnRZ+G+mc
NO8I34lY83S95X+s09s6Q9vZLwnPqxlkcip8Y/Kpap6pd5xfr3d1lra3f0QH
6xDu2T8dvh+lvDaf0VdaS+9rj/B3dKDcXFsfaII+1Hh9o3X0kfbUjnSiwlxX
H2t9faL19K020KfaS3vTmeaeKZEWzDc3ZKl1I12mz5xfoU3My7Wx5uhsXaVN
daU209X60vlh2sW8UVvSisv2s+3FMc+cHe7Hc/uLdQkLWMRC1vAffa6BMQ==

           "]]}, "1.05`"], Annotation[#, 1.05, "Tooltip"]& ], 
       TagBox[
        TooltipBox[{
          Directive[
           GrayLevel[0], 
           Opacity[0.5], 
           CapForm["Butt"]], 
          LineBox[CompressedData["
1:eJwV0EkrhGEAwPHHwfIB7GsOtuLsqvAFZDsydk1kuFlzkKIGZy6Wy1CyFi6U
b2KNi50D5fcefv2fvXemPDbaMpIWQkhwmhHCFWVZIZQyzBAn1kq0mCJ+zAf1
WPe0JjOEb+N+4y8d0Gprffpp3qMf2qtV1lf0XC844547ktZndY4Gds2P3Jsx
PtRLCq0VEKObA2v5mkcu7+Zduq8prXT3zXhVX3VCKxjnxTwZfQ8Jxphmkinq
WWKZdvacX9CUXpDj/Ww2WKfR3jPNPNFEG608UscDtaw5P6/X3tnROLfGi3qj
HfY7qSAe/Y7ov+PP3rYzW2zya34T3Y3eJN2Zf96tQEQ=
           "]]}, "1.`"], 
        Annotation[#, 1., "Tooltip"]& ], 
       TagBox[
        TooltipBox[{
          Directive[
           GrayLevel[0], 
           Opacity[0.5], 
           CapForm["Butt"]], 
          
          LineBox[{1845, 1925, 1924, 1698, 1875, 1930, 1929, 1844, 1923, 1823,
            1855, 2214, 1699, 1914, 1703, 2139, 1770, 2138, 1771, 1826, 2232, 
           1825, 2140, 1772, 2064, 2186, 1721, 2187, 2188, 2141, 1773, 2065, 
           2189, 2190, 1827, 1828, 1774, 2142, 1775, 2143, 1704, 1903, 1904, 
           1824, 2215, 1700, 1719, 2183, 2184, 2137, 1769, 2061, 2185, 2216, 
           2217, 2054, 2055, 1701, 1902, 1940, 1939}]}, "0.95`"], 
        Annotation[#, 0.95, "Tooltip"]& ], {}, {}, {}, {}, {}, {}}}], {
    DisplayFunction -> Identity, Ticks -> {Automatic, Automatic}, 
     AxesOrigin -> {6.539481026785714*^-6, 0.}, 
     FrameTicks -> {{Automatic, Automatic}, {Automatic, Automatic}}, 
     GridLines -> {None, None}, AxesLabel -> {None, None}, 
     FrameLabel -> {{None, None}, {None, None}}, DisplayFunction -> Identity, 
     AspectRatio -> 1, AxesLabel -> {None, None}, DisplayFunction :> Identity,
      Frame -> True, FrameLabel -> {{None, None}, {None, None}}, 
     FrameTicks -> {{Automatic, Automatic}, {Automatic, Automatic}}, 
     GridLinesStyle -> Directive[
       GrayLevel[0.5, 0.4]], 
     Method -> {
      "DefaultBoundaryStyle" -> Automatic, "GridLinesInFront" -> True}, 
     PlotRange -> {All, All}, PlotRangeClipping -> True, PlotRangePadding -> {{
        Scaled[0.02], 
        Scaled[0.02]}, {
        Scaled[0.02], 
        Scaled[0.02]}}, Ticks -> {Automatic, Automatic}}],FormBox[
    FormBox[
     TemplateBox[{
       FormBox[
        StyleBox[
         StyleBox[
          PaneBox[
           GraphicsBox[{{}, {}, 
             
             RasterBox[{{{0.898981836968498, 0.8498034371849066, 
              0.7327022636272006}}, {{0.8772716875000001, 0.8864708125, 
              0.7986643333333333}}, {{0.8481973125000001, 0.8971861875, 
              0.8424516666666666}}, {{0.7849157499999998, 0.8833996666666667, 
              0.8934547500000001}}, {{0.6711543333333333, 0.814616, 
              0.9359733333333333}}, {{0.566219660781293, 0.7259326548259727, 
              0.9501646028718599}}}, {{
                Rational[-15, 2], -75}, {
                Rational[15, 2], 75}}], {Antialiasing -> False, 
              AbsoluteThickness[0.1], 
              Directive[
               Opacity[0.3], 
               GrayLevel[0]], 
              LineBox[
               NCache[{{
                  Rational[15, 2], -75}, {
                  Rational[-15, 2], -75}, {
                  Rational[-15, 2], 75}, {
                  Rational[15, 2], 75}, {
                  Rational[15, 2], -75}}, {{
                 7.5, -75}, {-7.5, -75}, {-7.5, 75}, {7.5, 75}, {
                 7.5, -75}}]]}, {
              CapForm[None], {{
                Directive[
                 GrayLevel[0], 
                 Opacity[0.5], 
                 CapForm["Butt"]], 
                CapForm["Butt"], 
                LineBox[
                 NCache[{{
                    Rational[-15, 2], -50.}, {
                    Rational[15, 2], -50.}}, {{-7.5, -50.}, {7.5, -50.}}]]}, {
               
                Directive[
                 GrayLevel[0], 
                 Opacity[0.5], 
                 CapForm["Butt"]], 
                CapForm["Butt"], 
                LineBox[
                 NCache[{{
                    Rational[-15, 2], -25.}, {
                    Rational[15, 2], -25.}}, {{-7.5, -25.}, {7.5, -25.}}]]}, {
               
                Directive[
                 GrayLevel[0], 
                 Opacity[0.5], 
                 CapForm["Butt"]], 
                CapForm["Butt"], 
                LineBox[
                 NCache[{{
                    Rational[-15, 2], 0.}, {
                    Rational[15, 2], 0.}}, {{-7.5, 0.}, {7.5, 0.}}]]}, {
                Directive[
                 GrayLevel[0], 
                 Opacity[0.5], 
                 CapForm["Butt"]], 
                CapForm["Butt"], 
                LineBox[
                 NCache[{{
                    Rational[-15, 2], 25.}, {
                    Rational[15, 2], 25.}}, {{-7.5, 25.}, {7.5, 25.}}]]}, {
                Directive[
                 GrayLevel[0], 
                 Opacity[0.5], 
                 CapForm["Butt"]], 
                CapForm["Butt"], 
                LineBox[
                 NCache[{{
                    Rational[-15, 2], 50.00000000000006}, {
                    Rational[15, 2], 50.00000000000006}}, {{-7.5, 
                  50.00000000000006}, {7.5, 50.00000000000006}}]]}}}, {
             Antialiasing -> False, 
              StyleBox[
               LineBox[{{7.5, -75.00000000000001}, {7.5, 74.99999999999993}}], 
               Directive[
                AbsoluteThickness[0.2], 
                Opacity[0.3], 
                GrayLevel[0]], StripOnInput -> False], 
              StyleBox[
               StyleBox[{{
                  StyleBox[
                   LineBox[{{{7.5, -50.00000000000006}, 
                    Offset[{4., 0}, {7.5, -50.00000000000006}]}, {{
                    7.5, -25.000000000000107`}, 
                    Offset[{4., 0}, {7.5, -25.000000000000107`}]}, {{7.5, 0.}, 
                    Offset[{4., 0}, {7.5, 0.}]}, {{7.5, 24.99999999999995}, 
                    Offset[{4., 0}, {7.5, 24.99999999999995}]}, {{7.5, 
                    49.99999999999998}, 
                    Offset[{4., 0}, {7.5, 49.99999999999998}]}}], 
                   Directive[
                    AbsoluteThickness[0.2], 
                    GrayLevel[0.4]], StripOnInput -> False]}, 
                 StyleBox[
                  StyleBox[{{
                    StyleBox[{
                    InsetBox[
                    FormBox[
                    TagBox[
                    InterpretationBox["\"0.95\"", 0.95, AutoDelete -> True], 
                    NumberForm[#, {
                    DirectedInfinity[1], 2}]& ], TraditionalForm], 
                    Offset[{7., 0.}, {7.5, -50.00000000000006}], {-1, 0.}, 
                    Automatic, {1, 0}], 
                    InsetBox[
                    FormBox[
                    TagBox[
                    InterpretationBox["\"1.00\"", 1., AutoDelete -> True], 
                    NumberForm[#, {
                    DirectedInfinity[1], 2}]& ], TraditionalForm], 
                    Offset[{7., 0.}, {7.5, -25.000000000000107`}], {-1, 0.}, 
                    Automatic, {1, 0}], 
                    InsetBox[
                    FormBox[
                    TagBox[
                    InterpretationBox["\"1.05\"", 1.05, AutoDelete -> True], 
                    NumberForm[#, {
                    DirectedInfinity[1], 2}]& ], TraditionalForm], 
                    Offset[{7., 0.}, {7.5, 0.}], {-1, 0.}, Automatic, {1, 0}], 
                    InsetBox[
                    FormBox[
                    TagBox[
                    InterpretationBox["\"1.15\"", 1.15, AutoDelete -> True], 
                    NumberForm[#, {
                    DirectedInfinity[1], 2}]& ], TraditionalForm], 
                    Offset[{7., 0.}, {7.5, 24.99999999999995}], {-1, 0.}, 
                    Automatic, {1, 0}], 
                    InsetBox[
                    FormBox[
                    TagBox[
                    InterpretationBox["\"1.25\"", 1.25, AutoDelete -> True], 
                    NumberForm[#, {
                    DirectedInfinity[1], 2}]& ], TraditionalForm], 
                    Offset[{7., 0.}, {7.5, 49.99999999999998}], {-1, 0.}, 
                    Automatic, {1, 0}]}, 
                    Directive[
                    AbsoluteThickness[0.2], 
                    GrayLevel[0.4]], {
                    Directive[
                    Opacity[1]]}, StripOnInput -> False]}, {}}, {
                    Directive[
                    Opacity[1]]}, StripOnInput -> False], "GraphicsLabel", 
                  StripOnInput -> False]}, "GraphicsTicks", StripOnInput -> 
                False], 
               Directive[
                AbsoluteThickness[0.2], 
                Opacity[0.3], 
                GrayLevel[0]], StripOnInput -> False]}}, PlotRangePadding -> 
            Scaled[0.02], PlotRange -> All, Frame -> True, 
            FrameTicks -> {{False, False}, {True, False}}, FrameStyle -> 
            Opacity[0], FrameTicksStyle -> Opacity[0], 
            ImageSize -> {Automatic, 150}, BaseStyle -> {}], Alignment -> 
           Left, AppearanceElements -> None, ImageMargins -> {{5, 5}, {5, 5}},
            ImageSizeAction -> "ResizeToFit"], LineIndent -> 0, StripOnInput -> 
          False], {FontFamily -> "Arial"}, Background -> Automatic, 
         StripOnInput -> False], TraditionalForm]}, "BarLegend", 
      DisplayFunction -> (#& ), 
      InterpretationFunction :> (RowBox[{"BarLegend", "[", 
         RowBox[{
           RowBox[{"{", 
             RowBox[{
               RowBox[{
                 RowBox[{"Blend", "[", 
                   RowBox[{
                    RowBox[{"{", 
                    RowBox[{
                    RowBox[{"{", 
                    RowBox[{"1.6`", ",", 
                    InterpretationBox[
                    ButtonBox[
                    TooltipBox[
                    GraphicsBox[{{
                    GrayLevel[0], 
                    RectangleBox[{0, 0}]}, {
                    GrayLevel[0], 
                    RectangleBox[{1, -1}]}, {
                    RGBColor[0.163302, 0.119982, 0.79353], 
                    RectangleBox[{0, -1}, {2, 1}]}}, AspectRatio -> 1, Frame -> 
                    True, FrameStyle -> RGBColor[0.108868, 0.079988, 0.52902],
                     FrameTicks -> None, PlotRangePadding -> None, ImageSize -> 
                    Dynamic[{Automatic, 1.35 CurrentValue["FontCapHeight"]/
                    AbsoluteCurrentValue[Magnification]}]], 
                    "RGBColor[0.163302, 0.119982, 0.79353]"], Appearance -> 
                    None, BaseStyle -> {}, BaselinePosition -> Baseline, 
                    DefaultBaseStyle -> {}, ButtonFunction :> 
                    With[{Typeset`box$ = EvaluationBox[]}, 
                    If[
                    Not[
                    AbsoluteCurrentValue["Deployed"]], 
                    SelectionMove[Typeset`box$, All, Expression]; 
                    FrontEnd`Private`$ColorSelectorInitialAlpha = 1; 
                    FrontEnd`Private`$ColorSelectorInitialColor = 
                    RGBColor[0.163302, 0.119982, 0.79353]; 
                    FrontEnd`Private`$ColorSelectorUseMakeBoxes = True; 
                    MathLink`CallFrontEnd[
                    FrontEnd`AttachCell[Typeset`box$, 
                    FrontEndResource["RGBColorValueSelector"], {
                    0, {Left, Bottom}}, {Left, Top}, 
                    "ClosingActions" -> {
                    "SelectionDeparture", "ParentChanged", 
                    "EvaluatorQuit"}]]]], BaseStyle -> Inherited, Evaluator -> 
                    Automatic, Method -> "Preemptive"], 
                    RGBColor[0.163302, 0.119982, 0.79353], Editable -> False, 
                    Selectable -> False]}], "}"}], ",", 
                    RowBox[{"{", 
                    RowBox[{"1.490909090909091`", ",", 
                    InterpretationBox[
                    ButtonBox[
                    TooltipBox[
                    GraphicsBox[{{
                    GrayLevel[0], 
                    RectangleBox[{0, 0}]}, {
                    GrayLevel[0], 
                    RectangleBox[{1, -1}]}, {
                    RGBColor[0.254221, 0.313173, 0.892833], 
                    RectangleBox[{0, -1}, {2, 1}]}}, AspectRatio -> 1, Frame -> 
                    True, FrameStyle -> 
                    RGBColor[0.16948066666666667`, 0.208782, 0.595222], 
                    FrameTicks -> None, PlotRangePadding -> None, ImageSize -> 
                    Dynamic[{Automatic, 1.35 CurrentValue["FontCapHeight"]/
                    AbsoluteCurrentValue[Magnification]}]], 
                    "RGBColor[0.254221, 0.313173, 0.892833]"], Appearance -> 
                    None, BaseStyle -> {}, BaselinePosition -> Baseline, 
                    DefaultBaseStyle -> {}, ButtonFunction :> 
                    With[{Typeset`box$ = EvaluationBox[]}, 
                    If[
                    Not[
                    AbsoluteCurrentValue["Deployed"]], 
                    SelectionMove[Typeset`box$, All, Expression]; 
                    FrontEnd`Private`$ColorSelectorInitialAlpha = 1; 
                    FrontEnd`Private`$ColorSelectorInitialColor = 
                    RGBColor[0.254221, 0.313173, 0.892833]; 
                    FrontEnd`Private`$ColorSelectorUseMakeBoxes = True; 
                    MathLink`CallFrontEnd[
                    FrontEnd`AttachCell[Typeset`box$, 
                    FrontEndResource["RGBColorValueSelector"], {
                    0, {Left, Bottom}}, {Left, Top}, 
                    "ClosingActions" -> {
                    "SelectionDeparture", "ParentChanged", 
                    "EvaluatorQuit"}]]]], BaseStyle -> Inherited, Evaluator -> 
                    Automatic, Method -> "Preemptive"], 
                    RGBColor[0.254221, 0.313173, 0.892833], Editable -> False,
                     Selectable -> False]}], "}"}], ",", 
                    RowBox[{"{", 
                    RowBox[{"1.3818181818181818`", ",", 
                    InterpretationBox[
                    ButtonBox[
                    TooltipBox[
                    GraphicsBox[{{
                    GrayLevel[0], 
                    RectangleBox[{0, 0}]}, {
                    GrayLevel[0], 
                    RectangleBox[{1, -1}]}, {
                    RGBColor[0.407119, 0.543513, 0.938275], 
                    RectangleBox[{0, -1}, {2, 1}]}}, AspectRatio -> 1, Frame -> 
                    True, FrameStyle -> 
                    RGBColor[0.2714126666666667, 0.36234200000000005`, 
                    0.6255166666666667], FrameTicks -> None, PlotRangePadding -> 
                    None, ImageSize -> 
                    Dynamic[{Automatic, 1.35 CurrentValue["FontCapHeight"]/
                    AbsoluteCurrentValue[Magnification]}]], 
                    "RGBColor[0.407119, 0.543513, 0.938275]"], Appearance -> 
                    None, BaseStyle -> {}, BaselinePosition -> Baseline, 
                    DefaultBaseStyle -> {}, ButtonFunction :> 
                    With[{Typeset`box$ = EvaluationBox[]}, 
                    If[
                    Not[
                    AbsoluteCurrentValue["Deployed"]], 
                    SelectionMove[Typeset`box$, All, Expression]; 
                    FrontEnd`Private`$ColorSelectorInitialAlpha = 1; 
                    FrontEnd`Private`$ColorSelectorInitialColor = 
                    RGBColor[0.407119, 0.543513, 0.938275]; 
                    FrontEnd`Private`$ColorSelectorUseMakeBoxes = True; 
                    MathLink`CallFrontEnd[
                    FrontEnd`AttachCell[Typeset`box$, 
                    FrontEndResource["RGBColorValueSelector"], {
                    0, {Left, Bottom}}, {Left, Top}, 
                    "ClosingActions" -> {
                    "SelectionDeparture", "ParentChanged", 
                    "EvaluatorQuit"}]]]], BaseStyle -> Inherited, Evaluator -> 
                    Automatic, Method -> "Preemptive"], 
                    RGBColor[0.407119, 0.543513, 0.938275], Editable -> False,
                     Selectable -> False]}], "}"}], ",", 
                    RowBox[{"{", 
                    RowBox[{"1.2727272727272727`", ",", 
                    InterpretationBox[
                    ButtonBox[
                    TooltipBox[
                    GraphicsBox[{{
                    GrayLevel[0], 
                    RectangleBox[{0, 0}]}, {
                    GrayLevel[0], 
                    RectangleBox[{1, -1}]}, {
                    RGBColor[0.572715, 0.73338, 0.95065], 
                    RectangleBox[{0, -1}, {2, 1}]}}, AspectRatio -> 1, Frame -> 
                    True, FrameStyle -> 
                    RGBColor[0.38181, 0.48892, 0.6337666666666667], 
                    FrameTicks -> None, PlotRangePadding -> None, ImageSize -> 
                    Dynamic[{Automatic, 1.35 CurrentValue["FontCapHeight"]/
                    AbsoluteCurrentValue[Magnification]}]], 
                    "RGBColor[0.572715, 0.73338, 0.95065]"], Appearance -> 
                    None, BaseStyle -> {}, BaselinePosition -> Baseline, 
                    DefaultBaseStyle -> {}, ButtonFunction :> 
                    With[{Typeset`box$ = EvaluationBox[]}, 
                    If[
                    Not[
                    AbsoluteCurrentValue["Deployed"]], 
                    SelectionMove[Typeset`box$, All, Expression]; 
                    FrontEnd`Private`$ColorSelectorInitialAlpha = 1; 
                    FrontEnd`Private`$ColorSelectorInitialColor = 
                    RGBColor[0.572715, 0.73338, 0.95065]; 
                    FrontEnd`Private`$ColorSelectorUseMakeBoxes = True; 
                    MathLink`CallFrontEnd[
                    FrontEnd`AttachCell[Typeset`box$, 
                    FrontEndResource["RGBColorValueSelector"], {
                    0, {Left, Bottom}}, {Left, Top}, 
                    "ClosingActions" -> {
                    "SelectionDeparture", "ParentChanged", 
                    "EvaluatorQuit"}]]]], BaseStyle -> Inherited, Evaluator -> 
                    Automatic, Method -> "Preemptive"], 
                    RGBColor[0.572715, 0.73338, 0.95065], Editable -> False, 
                    Selectable -> False]}], "}"}], ",", 
                    RowBox[{"{", 
                    RowBox[{"1.1636363636363636`", ",", 
                    InterpretationBox[
                    ButtonBox[
                    TooltipBox[
                    GraphicsBox[{{
                    GrayLevel[0], 
                    RectangleBox[{0, 0}]}, {
                    GrayLevel[0], 
                    RectangleBox[{1, -1}]}, {
                    RGBColor[0.720374, 0.855234, 0.928635], 
                    RectangleBox[{0, -1}, {2, 1}]}}, AspectRatio -> 1, Frame -> 
                    True, FrameStyle -> 
                    RGBColor[0.4802493333333333, 0.5701560000000001, 0.61909],
                     FrameTicks -> None, PlotRangePadding -> None, ImageSize -> 
                    Dynamic[{Automatic, 1.35 CurrentValue["FontCapHeight"]/
                    AbsoluteCurrentValue[Magnification]}]], 
                    "RGBColor[0.720374, 0.855234, 0.928635]"], Appearance -> 
                    None, BaseStyle -> {}, BaselinePosition -> Baseline, 
                    DefaultBaseStyle -> {}, ButtonFunction :> 
                    With[{Typeset`box$ = EvaluationBox[]}, 
                    If[
                    Not[
                    AbsoluteCurrentValue["Deployed"]], 
                    SelectionMove[Typeset`box$, All, Expression]; 
                    FrontEnd`Private`$ColorSelectorInitialAlpha = 1; 
                    FrontEnd`Private`$ColorSelectorInitialColor = 
                    RGBColor[0.720374, 0.855234, 0.928635]; 
                    FrontEnd`Private`$ColorSelectorUseMakeBoxes = True; 
                    MathLink`CallFrontEnd[
                    FrontEnd`AttachCell[Typeset`box$, 
                    FrontEndResource["RGBColorValueSelector"], {
                    0, {Left, Bottom}}, {Left, Top}, 
                    "ClosingActions" -> {
                    "SelectionDeparture", "ParentChanged", 
                    "EvaluatorQuit"}]]]], BaseStyle -> Inherited, Evaluator -> 
                    Automatic, Method -> "Preemptive"], 
                    RGBColor[0.720374, 0.855234, 0.928635], Editable -> False,
                     Selectable -> False]}], "}"}], ",", 
                    RowBox[{"{", 
                    RowBox[{"1.0545454545454547`", ",", 
                    InterpretationBox[
                    ButtonBox[
                    TooltipBox[
                    GraphicsBox[{{
                    GrayLevel[0], 
                    RectangleBox[{0, 0}]}, {
                    GrayLevel[0], 
                    RectangleBox[{1, -1}]}, {
                    RGBColor[0.831017, 0.903518, 0.868326], 
                    RectangleBox[{0, -1}, {2, 1}]}}, AspectRatio -> 1, Frame -> 
                    True, FrameStyle -> 
                    RGBColor[0.5540113333333334, 0.6023453333333334, 
                    0.5788840000000001], FrameTicks -> None, PlotRangePadding -> 
                    None, ImageSize -> 
                    Dynamic[{Automatic, 1.35 CurrentValue["FontCapHeight"]/
                    AbsoluteCurrentValue[Magnification]}]], 
                    "RGBColor[0.831017, 0.903518, 0.868326]"], Appearance -> 
                    None, BaseStyle -> {}, BaselinePosition -> Baseline, 
                    DefaultBaseStyle -> {}, ButtonFunction :> 
                    With[{Typeset`box$ = EvaluationBox[]}, 
                    If[
                    Not[
                    AbsoluteCurrentValue["Deployed"]], 
                    SelectionMove[Typeset`box$, All, Expression]; 
                    FrontEnd`Private`$ColorSelectorInitialAlpha = 1; 
                    FrontEnd`Private`$ColorSelectorInitialColor = 
                    RGBColor[0.831017, 0.903518, 0.868326]; 
                    FrontEnd`Private`$ColorSelectorUseMakeBoxes = True; 
                    MathLink`CallFrontEnd[
                    FrontEnd`AttachCell[Typeset`box$, 
                    FrontEndResource["RGBColorValueSelector"], {
                    0, {Left, Bottom}}, {Left, Top}, 
                    "ClosingActions" -> {
                    "SelectionDeparture", "ParentChanged", 
                    "EvaluatorQuit"}]]]], BaseStyle -> Inherited, Evaluator -> 
                    Automatic, Method -> "Preemptive"], 
                    RGBColor[0.831017, 0.903518, 0.868326], Editable -> False,
                     Selectable -> False]}], "}"}], ",", 
                    RowBox[{"{", 
                    RowBox[{"0.9454545454545454`", ",", 
                    InterpretationBox[
                    ButtonBox[
                    TooltipBox[
                    GraphicsBox[{{
                    GrayLevel[0], 
                    RectangleBox[{0, 0}]}, {
                    GrayLevel[0], 
                    RectangleBox[{1, -1}]}, {
                    RGBColor[0.894452, 0.880139, 0.77279], 
                    RectangleBox[{0, -1}, {2, 1}]}}, AspectRatio -> 1, Frame -> 
                    True, FrameStyle -> 
                    RGBColor[0.5963013333333333, 0.5867593333333334, 
                    0.5151933333333334], FrameTicks -> None, PlotRangePadding -> 
                    None, ImageSize -> 
                    Dynamic[{Automatic, 1.35 CurrentValue["FontCapHeight"]/
                    AbsoluteCurrentValue[Magnification]}]], 
                    "RGBColor[0.894452, 0.880139, 0.77279]"], Appearance -> 
                    None, BaseStyle -> {}, BaselinePosition -> Baseline, 
                    DefaultBaseStyle -> {}, ButtonFunction :> 
                    With[{Typeset`box$ = EvaluationBox[]}, 
                    If[
                    Not[
                    AbsoluteCurrentValue["Deployed"]], 
                    SelectionMove[Typeset`box$, All, Expression]; 
                    FrontEnd`Private`$ColorSelectorInitialAlpha = 1; 
                    FrontEnd`Private`$ColorSelectorInitialColor = 
                    RGBColor[0.894452, 0.880139, 0.77279]; 
                    FrontEnd`Private`$ColorSelectorUseMakeBoxes = True; 
                    MathLink`CallFrontEnd[
                    FrontEnd`AttachCell[Typeset`box$, 
                    FrontEndResource["RGBColorValueSelector"], {
                    0, {Left, Bottom}}, {Left, Top}, 
                    "ClosingActions" -> {
                    "SelectionDeparture", "ParentChanged", 
                    "EvaluatorQuit"}]]]], BaseStyle -> Inherited, Evaluator -> 
                    Automatic, Method -> "Preemptive"], 
                    RGBColor[0.894452, 0.880139, 0.77279], Editable -> False, 
                    Selectable -> False]}], "}"}], ",", 
                    RowBox[{"{", 
                    RowBox[{"0.8363636363636363`", ",", 
                    InterpretationBox[
                    ButtonBox[
                    TooltipBox[
                    GraphicsBox[{{
                    GrayLevel[0], 
                    RectangleBox[{0, 0}]}, {
                    GrayLevel[0], 
                    RectangleBox[{1, -1}]}, {
                    RGBColor[0.907999, 0.789417, 0.652903], 
                    RectangleBox[{0, -1}, {2, 1}]}}, AspectRatio -> 1, Frame -> 
                    True, FrameStyle -> 
                    RGBColor[0.6053326666666667, 0.526278, 
                    0.4352686666666667], FrameTicks -> None, PlotRangePadding -> 
                    None, ImageSize -> 
                    Dynamic[{Automatic, 1.35 CurrentValue["FontCapHeight"]/
                    AbsoluteCurrentValue[Magnification]}]], 
                    "RGBColor[0.907999, 0.789417, 0.652903]"], Appearance -> 
                    None, BaseStyle -> {}, BaselinePosition -> Baseline, 
                    DefaultBaseStyle -> {}, ButtonFunction :> 
                    With[{Typeset`box$ = EvaluationBox[]}, 
                    If[
                    Not[
                    AbsoluteCurrentValue["Deployed"]], 
                    SelectionMove[Typeset`box$, All, Expression]; 
                    FrontEnd`Private`$ColorSelectorInitialAlpha = 1; 
                    FrontEnd`Private`$ColorSelectorInitialColor = 
                    RGBColor[0.907999, 0.789417, 0.652903]; 
                    FrontEnd`Private`$ColorSelectorUseMakeBoxes = True; 
                    MathLink`CallFrontEnd[
                    FrontEnd`AttachCell[Typeset`box$, 
                    FrontEndResource["RGBColorValueSelector"], {
                    0, {Left, Bottom}}, {Left, Top}, 
                    "ClosingActions" -> {
                    "SelectionDeparture", "ParentChanged", 
                    "EvaluatorQuit"}]]]], BaseStyle -> Inherited, Evaluator -> 
                    Automatic, Method -> "Preemptive"], 
                    RGBColor[0.907999, 0.789417, 0.652903], Editable -> False,
                     Selectable -> False]}], "}"}], ",", 
                    RowBox[{"{", 
                    RowBox[{"0.7272727272727272`", ",", 
                    InterpretationBox[
                    ButtonBox[
                    TooltipBox[
                    GraphicsBox[{{
                    GrayLevel[0], 
                    RectangleBox[{0, 0}]}, {
                    GrayLevel[0], 
                    RectangleBox[{1, -1}]}, {
                    RGBColor[0.874505, 0.639254, 0.522424], 
                    RectangleBox[{0, -1}, {2, 1}]}}, AspectRatio -> 1, Frame -> 
                    True, FrameStyle -> 
                    RGBColor[0.5830033333333333, 0.42616933333333334`, 
                    0.3482826666666667], FrameTicks -> None, PlotRangePadding -> 
                    None, ImageSize -> 
                    Dynamic[{Automatic, 1.35 CurrentValue["FontCapHeight"]/
                    AbsoluteCurrentValue[Magnification]}]], 
                    "RGBColor[0.874505, 0.639254, 0.522424]"], Appearance -> 
                    None, BaseStyle -> {}, BaselinePosition -> Baseline, 
                    DefaultBaseStyle -> {}, ButtonFunction :> 
                    With[{Typeset`box$ = EvaluationBox[]}, 
                    If[
                    Not[
                    AbsoluteCurrentValue["Deployed"]], 
                    SelectionMove[Typeset`box$, All, Expression]; 
                    FrontEnd`Private`$ColorSelectorInitialAlpha = 1; 
                    FrontEnd`Private`$ColorSelectorInitialColor = 
                    RGBColor[0.874505, 0.639254, 0.522424]; 
                    FrontEnd`Private`$ColorSelectorUseMakeBoxes = True; 
                    MathLink`CallFrontEnd[
                    FrontEnd`AttachCell[Typeset`box$, 
                    FrontEndResource["RGBColorValueSelector"], {
                    0, {Left, Bottom}}, {Left, Top}, 
                    "ClosingActions" -> {
                    "SelectionDeparture", "ParentChanged", 
                    "EvaluatorQuit"}]]]], BaseStyle -> Inherited, Evaluator -> 
                    Automatic, Method -> "Preemptive"], 
                    RGBColor[0.874505, 0.639254, 0.522424], Editable -> False,
                     Selectable -> False]}], "}"}], ",", 
                    RowBox[{"{", 
                    RowBox[{"0.618181818181818`", ",", 
                    InterpretationBox[
                    ButtonBox[
                    TooltipBox[
                    GraphicsBox[{{
                    GrayLevel[0], 
                    RectangleBox[{0, 0}]}, {
                    GrayLevel[0], 
                    RectangleBox[{1, -1}]}, {
                    RGBColor[0.79915, 0.446142, 0.391971], 
                    RectangleBox[{0, -1}, {2, 1}]}}, AspectRatio -> 1, Frame -> 
                    True, FrameStyle -> 
                    RGBColor[0.5327666666666667, 0.297428, 
                    0.26131400000000005`], FrameTicks -> None, 
                    PlotRangePadding -> None, ImageSize -> 
                    Dynamic[{Automatic, 1.35 CurrentValue["FontCapHeight"]/
                    AbsoluteCurrentValue[Magnification]}]], 
                    "RGBColor[0.79915, 0.446142, 0.391971]"], Appearance -> 
                    None, BaseStyle -> {}, BaselinePosition -> Baseline, 
                    DefaultBaseStyle -> {}, ButtonFunction :> 
                    With[{Typeset`box$ = EvaluationBox[]}, 
                    If[
                    Not[
                    AbsoluteCurrentValue["Deployed"]], 
                    SelectionMove[Typeset`box$, All, Expression]; 
                    FrontEnd`Private`$ColorSelectorInitialAlpha = 1; 
                    FrontEnd`Private`$ColorSelectorInitialColor = 
                    RGBColor[0.79915, 0.446142, 0.391971]; 
                    FrontEnd`Private`$ColorSelectorUseMakeBoxes = True; 
                    MathLink`CallFrontEnd[
                    FrontEnd`AttachCell[Typeset`box$, 
                    FrontEndResource["RGBColorValueSelector"], {
                    0, {Left, Bottom}}, {Left, Top}, 
                    "ClosingActions" -> {
                    "SelectionDeparture", "ParentChanged", 
                    "EvaluatorQuit"}]]]], BaseStyle -> Inherited, Evaluator -> 
                    Automatic, Method -> "Preemptive"], 
                    RGBColor[0.79915, 0.446142, 0.391971], Editable -> False, 
                    Selectable -> False]}], "}"}], ",", 
                    RowBox[{"{", 
                    RowBox[{"0.509090909090909`", ",", 
                    InterpretationBox[
                    ButtonBox[
                    TooltipBox[
                    GraphicsBox[{{
                    GrayLevel[0], 
                    RectangleBox[{0, 0}]}, {
                    GrayLevel[0], 
                    RectangleBox[{1, -1}]}, {
                    RGBColor[0.685695, 0.242449, 0.268261], 
                    RectangleBox[{0, -1}, {2, 1}]}}, AspectRatio -> 1, Frame -> 
                    True, FrameStyle -> 
                    RGBColor[0.45713000000000004`, 0.16163266666666667`, 
                    0.1788406666666667], FrameTicks -> None, PlotRangePadding -> 
                    None, ImageSize -> 
                    Dynamic[{Automatic, 1.35 CurrentValue["FontCapHeight"]/
                    AbsoluteCurrentValue[Magnification]}]], 
                    "RGBColor[0.685695, 0.242449, 0.268261]"], Appearance -> 
                    None, BaseStyle -> {}, BaselinePosition -> Baseline, 
                    DefaultBaseStyle -> {}, ButtonFunction :> 
                    With[{Typeset`box$ = EvaluationBox[]}, 
                    If[
                    Not[
                    AbsoluteCurrentValue["Deployed"]], 
                    SelectionMove[Typeset`box$, All, Expression]; 
                    FrontEnd`Private`$ColorSelectorInitialAlpha = 1; 
                    FrontEnd`Private`$ColorSelectorInitialColor = 
                    RGBColor[0.685695, 0.242449, 0.268261]; 
                    FrontEnd`Private`$ColorSelectorUseMakeBoxes = True; 
                    MathLink`CallFrontEnd[
                    FrontEnd`AttachCell[Typeset`box$, 
                    FrontEndResource["RGBColorValueSelector"], {
                    0, {Left, Bottom}}, {Left, Top}, 
                    "ClosingActions" -> {
                    "SelectionDeparture", "ParentChanged", 
                    "EvaluatorQuit"}]]]], BaseStyle -> Inherited, Evaluator -> 
                    Automatic, Method -> "Preemptive"], 
                    RGBColor[0.685695, 0.242449, 0.268261], Editable -> False,
                     Selectable -> False]}], "}"}], ",", 
                    RowBox[{"{", 
                    RowBox[{"0.4`", ",", 
                    InterpretationBox[
                    ButtonBox[
                    TooltipBox[
                    GraphicsBox[{{
                    GrayLevel[0], 
                    RectangleBox[{0, 0}]}, {
                    GrayLevel[0], 
                    RectangleBox[{1, -1}]}, {
                    RGBColor[0.534081, 0.0853132, 0.16669], 
                    RectangleBox[{0, -1}, {2, 1}]}}, AspectRatio -> 1, Frame -> 
                    True, FrameStyle -> 
                    RGBColor[0.35605400000000004`, 0.05687546666666667, 
                    0.11112666666666668`], FrameTicks -> None, 
                    PlotRangePadding -> None, ImageSize -> 
                    Dynamic[{Automatic, 1.35 CurrentValue["FontCapHeight"]/
                    AbsoluteCurrentValue[Magnification]}]], 
                    "RGBColor[0.534081, 0.0853132, 0.16669]"], Appearance -> 
                    None, BaseStyle -> {}, BaselinePosition -> Baseline, 
                    DefaultBaseStyle -> {}, ButtonFunction :> 
                    With[{Typeset`box$ = EvaluationBox[]}, 
                    If[
                    Not[
                    AbsoluteCurrentValue["Deployed"]], 
                    SelectionMove[Typeset`box$, All, Expression]; 
                    FrontEnd`Private`$ColorSelectorInitialAlpha = 1; 
                    FrontEnd`Private`$ColorSelectorInitialColor = 
                    RGBColor[0.534081, 0.0853132, 0.16669]; 
                    FrontEnd`Private`$ColorSelectorUseMakeBoxes = True; 
                    MathLink`CallFrontEnd[
                    FrontEnd`AttachCell[Typeset`box$, 
                    FrontEndResource["RGBColorValueSelector"], {
                    0, {Left, Bottom}}, {Left, Top}, 
                    "ClosingActions" -> {
                    "SelectionDeparture", "ParentChanged", 
                    "EvaluatorQuit"}]]]], BaseStyle -> Inherited, Evaluator -> 
                    Automatic, Method -> "Preemptive"], 
                    RGBColor[0.534081, 0.0853132, 0.16669], Editable -> False,
                     Selectable -> False]}], "}"}]}], "}"}], ",", "#1"}], 
                   "]"}], "&"}], ",", 
               RowBox[{"{", 
                 RowBox[{"0.9089767988739704`", ",", "1.2770062556750648`"}], 
                 "}"}]}], "}"}], ",", 
           RowBox[{"{", 
             RowBox[{
               RowBox[{"{", 
                 RowBox[{"0.55`", ",", 
                   RowBox[{"Directive", "[", 
                    RowBox[{
                    InterpretationBox[
                    ButtonBox[
                    TooltipBox[
                    GraphicsBox[{{
                    GrayLevel[0], 
                    RectangleBox[{0, 0}]}, {
                    GrayLevel[0], 
                    RectangleBox[{1, -1}]}, {
                    GrayLevel[0], 
                    RectangleBox[{0, -1}, {2, 1}]}}, AspectRatio -> 1, Frame -> 
                    True, FrameStyle -> GrayLevel[0.], FrameTicks -> None, 
                    PlotRangePadding -> None, ImageSize -> 
                    Dynamic[{Automatic, 1.35 CurrentValue["FontCapHeight"]/
                    AbsoluteCurrentValue[Magnification]}]], "GrayLevel[0]"], 
                    Appearance -> None, BaseStyle -> {}, BaselinePosition -> 
                    Baseline, DefaultBaseStyle -> {}, ButtonFunction :> 
                    With[{Typeset`box$ = EvaluationBox[]}, 
                    If[
                    Not[
                    AbsoluteCurrentValue["Deployed"]], 
                    SelectionMove[Typeset`box$, All, Expression]; 
                    FrontEnd`Private`$ColorSelectorInitialAlpha = 1; 
                    FrontEnd`Private`$ColorSelectorInitialColor = 
                    GrayLevel[0]; 
                    FrontEnd`Private`$ColorSelectorUseMakeBoxes = True; 
                    MathLink`CallFrontEnd[
                    FrontEnd`AttachCell[Typeset`box$, 
                    FrontEndResource["GrayLevelColorValueSelector"], {
                    0, {Left, Bottom}}, {Left, Top}, 
                    "ClosingActions" -> {
                    "SelectionDeparture", "ParentChanged", 
                    "EvaluatorQuit"}]]]], BaseStyle -> Inherited, Evaluator -> 
                    Automatic, Method -> "Preemptive"], 
                    GrayLevel[0], Editable -> False, Selectable -> False], 
                    ",", 
                    RowBox[{"Opacity", "[", "0.5`", "]"}], ",", 
                    RowBox[{"CapForm", "[", "\"Butt\"", "]"}]}], "]"}]}], 
                 "}"}], ",", 
               RowBox[{"{", 
                 RowBox[{"0.65`", ",", 
                   RowBox[{"Directive", "[", 
                    RowBox[{
                    InterpretationBox[
                    ButtonBox[
                    TooltipBox[
                    GraphicsBox[{{
                    GrayLevel[0], 
                    RectangleBox[{0, 0}]}, {
                    GrayLevel[0], 
                    RectangleBox[{1, -1}]}, {
                    GrayLevel[0], 
                    RectangleBox[{0, -1}, {2, 1}]}}, AspectRatio -> 1, Frame -> 
                    True, FrameStyle -> GrayLevel[0.], FrameTicks -> None, 
                    PlotRangePadding -> None, ImageSize -> 
                    Dynamic[{Automatic, 1.35 CurrentValue["FontCapHeight"]/
                    AbsoluteCurrentValue[Magnification]}]], "GrayLevel[0]"], 
                    Appearance -> None, BaseStyle -> {}, BaselinePosition -> 
                    Baseline, DefaultBaseStyle -> {}, ButtonFunction :> 
                    With[{Typeset`box$ = EvaluationBox[]}, 
                    If[
                    Not[
                    AbsoluteCurrentValue["Deployed"]], 
                    SelectionMove[Typeset`box$, All, Expression]; 
                    FrontEnd`Private`$ColorSelectorInitialAlpha = 1; 
                    FrontEnd`Private`$ColorSelectorInitialColor = 
                    GrayLevel[0]; 
                    FrontEnd`Private`$ColorSelectorUseMakeBoxes = True; 
                    MathLink`CallFrontEnd[
                    FrontEnd`AttachCell[Typeset`box$, 
                    FrontEndResource["GrayLevelColorValueSelector"], {
                    0, {Left, Bottom}}, {Left, Top}, 
                    "ClosingActions" -> {
                    "SelectionDeparture", "ParentChanged", 
                    "EvaluatorQuit"}]]]], BaseStyle -> Inherited, Evaluator -> 
                    Automatic, Method -> "Preemptive"], 
                    GrayLevel[0], Editable -> False, Selectable -> False], 
                    ",", 
                    RowBox[{"Opacity", "[", "0.5`", "]"}], ",", 
                    RowBox[{"CapForm", "[", "\"Butt\"", "]"}]}], "]"}]}], 
                 "}"}], ",", 
               RowBox[{"{", 
                 RowBox[{"0.75`", ",", 
                   RowBox[{"Directive", "[", 
                    RowBox[{
                    InterpretationBox[
                    ButtonBox[
                    TooltipBox[
                    GraphicsBox[{{
                    GrayLevel[0], 
                    RectangleBox[{0, 0}]}, {
                    GrayLevel[0], 
                    RectangleBox[{1, -1}]}, {
                    GrayLevel[0], 
                    RectangleBox[{0, -1}, {2, 1}]}}, AspectRatio -> 1, Frame -> 
                    True, FrameStyle -> GrayLevel[0.], FrameTicks -> None, 
                    PlotRangePadding -> None, ImageSize -> 
                    Dynamic[{Automatic, 1.35 CurrentValue["FontCapHeight"]/
                    AbsoluteCurrentValue[Magnification]}]], "GrayLevel[0]"], 
                    Appearance -> None, BaseStyle -> {}, BaselinePosition -> 
                    Baseline, DefaultBaseStyle -> {}, ButtonFunction :> 
                    With[{Typeset`box$ = EvaluationBox[]}, 
                    If[
                    Not[
                    AbsoluteCurrentValue["Deployed"]], 
                    SelectionMove[Typeset`box$, All, Expression]; 
                    FrontEnd`Private`$ColorSelectorInitialAlpha = 1; 
                    FrontEnd`Private`$ColorSelectorInitialColor = 
                    GrayLevel[0]; 
                    FrontEnd`Private`$ColorSelectorUseMakeBoxes = True; 
                    MathLink`CallFrontEnd[
                    FrontEnd`AttachCell[Typeset`box$, 
                    FrontEndResource["GrayLevelColorValueSelector"], {
                    0, {Left, Bottom}}, {Left, Top}, 
                    "ClosingActions" -> {
                    "SelectionDeparture", "ParentChanged", 
                    "EvaluatorQuit"}]]]], BaseStyle -> Inherited, Evaluator -> 
                    Automatic, Method -> "Preemptive"], 
                    GrayLevel[0], Editable -> False, Selectable -> False], 
                    ",", 
                    RowBox[{"Opacity", "[", "0.5`", "]"}], ",", 
                    RowBox[{"CapForm", "[", "\"Butt\"", "]"}]}], "]"}]}], 
                 "}"}], ",", 
               RowBox[{"{", 
                 RowBox[{"0.85`", ",", 
                   RowBox[{"Directive", "[", 
                    RowBox[{
                    InterpretationBox[
                    ButtonBox[
                    TooltipBox[
                    GraphicsBox[{{
                    GrayLevel[0], 
                    RectangleBox[{0, 0}]}, {
                    GrayLevel[0], 
                    RectangleBox[{1, -1}]}, {
                    GrayLevel[0], 
                    RectangleBox[{0, -1}, {2, 1}]}}, AspectRatio -> 1, Frame -> 
                    True, FrameStyle -> GrayLevel[0.], FrameTicks -> None, 
                    PlotRangePadding -> None, ImageSize -> 
                    Dynamic[{Automatic, 1.35 CurrentValue["FontCapHeight"]/
                    AbsoluteCurrentValue[Magnification]}]], "GrayLevel[0]"], 
                    Appearance -> None, BaseStyle -> {}, BaselinePosition -> 
                    Baseline, DefaultBaseStyle -> {}, ButtonFunction :> 
                    With[{Typeset`box$ = EvaluationBox[]}, 
                    If[
                    Not[
                    AbsoluteCurrentValue["Deployed"]], 
                    SelectionMove[Typeset`box$, All, Expression]; 
                    FrontEnd`Private`$ColorSelectorInitialAlpha = 1; 
                    FrontEnd`Private`$ColorSelectorInitialColor = 
                    GrayLevel[0]; 
                    FrontEnd`Private`$ColorSelectorUseMakeBoxes = True; 
                    MathLink`CallFrontEnd[
                    FrontEnd`AttachCell[Typeset`box$, 
                    FrontEndResource["GrayLevelColorValueSelector"], {
                    0, {Left, Bottom}}, {Left, Top}, 
                    "ClosingActions" -> {
                    "SelectionDeparture", "ParentChanged", 
                    "EvaluatorQuit"}]]]], BaseStyle -> Inherited, Evaluator -> 
                    Automatic, Method -> "Preemptive"], 
                    GrayLevel[0], Editable -> False, Selectable -> False], 
                    ",", 
                    RowBox[{"Opacity", "[", "0.5`", "]"}], ",", 
                    RowBox[{"CapForm", "[", "\"Butt\"", "]"}]}], "]"}]}], 
                 "}"}], ",", 
               RowBox[{"{", 
                 RowBox[{"0.95`", ",", 
                   RowBox[{"Directive", "[", 
                    RowBox[{
                    InterpretationBox[
                    ButtonBox[
                    TooltipBox[
                    GraphicsBox[{{
                    GrayLevel[0], 
                    RectangleBox[{0, 0}]}, {
                    GrayLevel[0], 
                    RectangleBox[{1, -1}]}, {
                    GrayLevel[0], 
                    RectangleBox[{0, -1}, {2, 1}]}}, AspectRatio -> 1, Frame -> 
                    True, FrameStyle -> GrayLevel[0.], FrameTicks -> None, 
                    PlotRangePadding -> None, ImageSize -> 
                    Dynamic[{Automatic, 1.35 CurrentValue["FontCapHeight"]/
                    AbsoluteCurrentValue[Magnification]}]], "GrayLevel[0]"], 
                    Appearance -> None, BaseStyle -> {}, BaselinePosition -> 
                    Baseline, DefaultBaseStyle -> {}, ButtonFunction :> 
                    With[{Typeset`box$ = EvaluationBox[]}, 
                    If[
                    Not[
                    AbsoluteCurrentValue["Deployed"]], 
                    SelectionMove[Typeset`box$, All, Expression]; 
                    FrontEnd`Private`$ColorSelectorInitialAlpha = 1; 
                    FrontEnd`Private`$ColorSelectorInitialColor = 
                    GrayLevel[0]; 
                    FrontEnd`Private`$ColorSelectorUseMakeBoxes = True; 
                    MathLink`CallFrontEnd[
                    FrontEnd`AttachCell[Typeset`box$, 
                    FrontEndResource["GrayLevelColorValueSelector"], {
                    0, {Left, Bottom}}, {Left, Top}, 
                    "ClosingActions" -> {
                    "SelectionDeparture", "ParentChanged", 
                    "EvaluatorQuit"}]]]], BaseStyle -> Inherited, Evaluator -> 
                    Automatic, Method -> "Preemptive"], 
                    GrayLevel[0], Editable -> False, Selectable -> False], 
                    ",", 
                    RowBox[{"Opacity", "[", "0.5`", "]"}], ",", 
                    RowBox[{"CapForm", "[", "\"Butt\"", "]"}]}], "]"}]}], 
                 "}"}], ",", 
               RowBox[{"{", 
                 RowBox[{"1", ",", 
                   RowBox[{"Directive", "[", 
                    RowBox[{
                    InterpretationBox[
                    ButtonBox[
                    TooltipBox[
                    GraphicsBox[{{
                    GrayLevel[0], 
                    RectangleBox[{0, 0}]}, {
                    GrayLevel[0], 
                    RectangleBox[{1, -1}]}, {
                    GrayLevel[0], 
                    RectangleBox[{0, -1}, {2, 1}]}}, AspectRatio -> 1, Frame -> 
                    True, FrameStyle -> GrayLevel[0.], FrameTicks -> None, 
                    PlotRangePadding -> None, ImageSize -> 
                    Dynamic[{Automatic, 1.35 CurrentValue["FontCapHeight"]/
                    AbsoluteCurrentValue[Magnification]}]], "GrayLevel[0]"], 
                    Appearance -> None, BaseStyle -> {}, BaselinePosition -> 
                    Baseline, DefaultBaseStyle -> {}, ButtonFunction :> 
                    With[{Typeset`box$ = EvaluationBox[]}, 
                    If[
                    Not[
                    AbsoluteCurrentValue["Deployed"]], 
                    SelectionMove[Typeset`box$, All, Expression]; 
                    FrontEnd`Private`$ColorSelectorInitialAlpha = 1; 
                    FrontEnd`Private`$ColorSelectorInitialColor = 
                    GrayLevel[0]; 
                    FrontEnd`Private`$ColorSelectorUseMakeBoxes = True; 
                    MathLink`CallFrontEnd[
                    FrontEnd`AttachCell[Typeset`box$, 
                    FrontEndResource["GrayLevelColorValueSelector"], {
                    0, {Left, Bottom}}, {Left, Top}, 
                    "ClosingActions" -> {
                    "SelectionDeparture", "ParentChanged", 
                    "EvaluatorQuit"}]]]], BaseStyle -> Inherited, Evaluator -> 
                    Automatic, Method -> "Preemptive"], 
                    GrayLevel[0], Editable -> False, Selectable -> False], 
                    ",", 
                    RowBox[{"Opacity", "[", "0.5`", "]"}], ",", 
                    RowBox[{"CapForm", "[", "\"Butt\"", "]"}]}], "]"}]}], 
                 "}"}], ",", 
               RowBox[{"{", 
                 RowBox[{"1.05`", ",", 
                   RowBox[{"Directive", "[", 
                    RowBox[{
                    InterpretationBox[
                    ButtonBox[
                    TooltipBox[
                    GraphicsBox[{{
                    GrayLevel[0], 
                    RectangleBox[{0, 0}]}, {
                    GrayLevel[0], 
                    RectangleBox[{1, -1}]}, {
                    GrayLevel[0], 
                    RectangleBox[{0, -1}, {2, 1}]}}, AspectRatio -> 1, Frame -> 
                    True, FrameStyle -> GrayLevel[0.], FrameTicks -> None, 
                    PlotRangePadding -> None, ImageSize -> 
                    Dynamic[{Automatic, 1.35 CurrentValue["FontCapHeight"]/
                    AbsoluteCurrentValue[Magnification]}]], "GrayLevel[0]"], 
                    Appearance -> None, BaseStyle -> {}, BaselinePosition -> 
                    Baseline, DefaultBaseStyle -> {}, ButtonFunction :> 
                    With[{Typeset`box$ = EvaluationBox[]}, 
                    If[
                    Not[
                    AbsoluteCurrentValue["Deployed"]], 
                    SelectionMove[Typeset`box$, All, Expression]; 
                    FrontEnd`Private`$ColorSelectorInitialAlpha = 1; 
                    FrontEnd`Private`$ColorSelectorInitialColor = 
                    GrayLevel[0]; 
                    FrontEnd`Private`$ColorSelectorUseMakeBoxes = True; 
                    MathLink`CallFrontEnd[
                    FrontEnd`AttachCell[Typeset`box$, 
                    FrontEndResource["GrayLevelColorValueSelector"], {
                    0, {Left, Bottom}}, {Left, Top}, 
                    "ClosingActions" -> {
                    "SelectionDeparture", "ParentChanged", 
                    "EvaluatorQuit"}]]]], BaseStyle -> Inherited, Evaluator -> 
                    Automatic, Method -> "Preemptive"], 
                    GrayLevel[0], Editable -> False, Selectable -> False], 
                    ",", 
                    RowBox[{"Opacity", "[", "0.5`", "]"}], ",", 
                    RowBox[{"CapForm", "[", "\"Butt\"", "]"}]}], "]"}]}], 
                 "}"}], ",", 
               RowBox[{"{", 
                 RowBox[{"1.15`", ",", 
                   RowBox[{"Directive", "[", 
                    RowBox[{
                    InterpretationBox[
                    ButtonBox[
                    TooltipBox[
                    GraphicsBox[{{
                    GrayLevel[0], 
                    RectangleBox[{0, 0}]}, {
                    GrayLevel[0], 
                    RectangleBox[{1, -1}]}, {
                    GrayLevel[0], 
                    RectangleBox[{0, -1}, {2, 1}]}}, AspectRatio -> 1, Frame -> 
                    True, FrameStyle -> GrayLevel[0.], FrameTicks -> None, 
                    PlotRangePadding -> None, ImageSize -> 
                    Dynamic[{Automatic, 1.35 CurrentValue["FontCapHeight"]/
                    AbsoluteCurrentValue[Magnification]}]], "GrayLevel[0]"], 
                    Appearance -> None, BaseStyle -> {}, BaselinePosition -> 
                    Baseline, DefaultBaseStyle -> {}, ButtonFunction :> 
                    With[{Typeset`box$ = EvaluationBox[]}, 
                    If[
                    Not[
                    AbsoluteCurrentValue["Deployed"]], 
                    SelectionMove[Typeset`box$, All, Expression]; 
                    FrontEnd`Private`$ColorSelectorInitialAlpha = 1; 
                    FrontEnd`Private`$ColorSelectorInitialColor = 
                    GrayLevel[0]; 
                    FrontEnd`Private`$ColorSelectorUseMakeBoxes = True; 
                    MathLink`CallFrontEnd[
                    FrontEnd`AttachCell[Typeset`box$, 
                    FrontEndResource["GrayLevelColorValueSelector"], {
                    0, {Left, Bottom}}, {Left, Top}, 
                    "ClosingActions" -> {
                    "SelectionDeparture", "ParentChanged", 
                    "EvaluatorQuit"}]]]], BaseStyle -> Inherited, Evaluator -> 
                    Automatic, Method -> "Preemptive"], 
                    GrayLevel[0], Editable -> False, Selectable -> False], 
                    ",", 
                    RowBox[{"Opacity", "[", "0.5`", "]"}], ",", 
                    RowBox[{"CapForm", "[", "\"Butt\"", "]"}]}], "]"}]}], 
                 "}"}], ",", 
               RowBox[{"{", 
                 RowBox[{"1.25`", ",", 
                   RowBox[{"Directive", "[", 
                    RowBox[{
                    InterpretationBox[
                    ButtonBox[
                    TooltipBox[
                    GraphicsBox[{{
                    GrayLevel[0], 
                    RectangleBox[{0, 0}]}, {
                    GrayLevel[0], 
                    RectangleBox[{1, -1}]}, {
                    GrayLevel[0], 
                    RectangleBox[{0, -1}, {2, 1}]}}, AspectRatio -> 1, Frame -> 
                    True, FrameStyle -> GrayLevel[0.], FrameTicks -> None, 
                    PlotRangePadding -> None, ImageSize -> 
                    Dynamic[{Automatic, 1.35 CurrentValue["FontCapHeight"]/
                    AbsoluteCurrentValue[Magnification]}]], "GrayLevel[0]"], 
                    Appearance -> None, BaseStyle -> {}, BaselinePosition -> 
                    Baseline, DefaultBaseStyle -> {}, ButtonFunction :> 
                    With[{Typeset`box$ = EvaluationBox[]}, 
                    If[
                    Not[
                    AbsoluteCurrentValue["Deployed"]], 
                    SelectionMove[Typeset`box$, All, Expression]; 
                    FrontEnd`Private`$ColorSelectorInitialAlpha = 1; 
                    FrontEnd`Private`$ColorSelectorInitialColor = 
                    GrayLevel[0]; 
                    FrontEnd`Private`$ColorSelectorUseMakeBoxes = True; 
                    MathLink`CallFrontEnd[
                    FrontEnd`AttachCell[Typeset`box$, 
                    FrontEndResource["GrayLevelColorValueSelector"], {
                    0, {Left, Bottom}}, {Left, Top}, 
                    "ClosingActions" -> {
                    "SelectionDeparture", "ParentChanged", 
                    "EvaluatorQuit"}]]]], BaseStyle -> Inherited, Evaluator -> 
                    Automatic, Method -> "Preemptive"], 
                    GrayLevel[0], Editable -> False, Selectable -> False], 
                    ",", 
                    RowBox[{"Opacity", "[", "0.5`", "]"}], ",", 
                    RowBox[{"CapForm", "[", "\"Butt\"", "]"}]}], "]"}]}], 
                 "}"}], ",", 
               RowBox[{"{", 
                 RowBox[{"1.35`", ",", 
                   RowBox[{"Directive", "[", 
                    RowBox[{
                    InterpretationBox[
                    ButtonBox[
                    TooltipBox[
                    GraphicsBox[{{
                    GrayLevel[0], 
                    RectangleBox[{0, 0}]}, {
                    GrayLevel[0], 
                    RectangleBox[{1, -1}]}, {
                    GrayLevel[0], 
                    RectangleBox[{0, -1}, {2, 1}]}}, AspectRatio -> 1, Frame -> 
                    True, FrameStyle -> GrayLevel[0.], FrameTicks -> None, 
                    PlotRangePadding -> None, ImageSize -> 
                    Dynamic[{Automatic, 1.35 CurrentValue["FontCapHeight"]/
                    AbsoluteCurrentValue[Magnification]}]], "GrayLevel[0]"], 
                    Appearance -> None, BaseStyle -> {}, BaselinePosition -> 
                    Baseline, DefaultBaseStyle -> {}, ButtonFunction :> 
                    With[{Typeset`box$ = EvaluationBox[]}, 
                    If[
                    Not[
                    AbsoluteCurrentValue["Deployed"]], 
                    SelectionMove[Typeset`box$, All, Expression]; 
                    FrontEnd`Private`$ColorSelectorInitialAlpha = 1; 
                    FrontEnd`Private`$ColorSelectorInitialColor = 
                    GrayLevel[0]; 
                    FrontEnd`Private`$ColorSelectorUseMakeBoxes = True; 
                    MathLink`CallFrontEnd[
                    FrontEnd`AttachCell[Typeset`box$, 
                    FrontEndResource["GrayLevelColorValueSelector"], {
                    0, {Left, Bottom}}, {Left, Top}, 
                    "ClosingActions" -> {
                    "SelectionDeparture", "ParentChanged", 
                    "EvaluatorQuit"}]]]], BaseStyle -> Inherited, Evaluator -> 
                    Automatic, Method -> "Preemptive"], 
                    GrayLevel[0], Editable -> False, Selectable -> False], 
                    ",", 
                    RowBox[{"Opacity", "[", "0.5`", "]"}], ",", 
                    RowBox[{"CapForm", "[", "\"Butt\"", "]"}]}], "]"}]}], 
                 "}"}], ",", 
               RowBox[{"{", 
                 RowBox[{"1.45`", ",", 
                   RowBox[{"Directive", "[", 
                    RowBox[{
                    InterpretationBox[
                    ButtonBox[
                    TooltipBox[
                    GraphicsBox[{{
                    GrayLevel[0], 
                    RectangleBox[{0, 0}]}, {
                    GrayLevel[0], 
                    RectangleBox[{1, -1}]}, {
                    GrayLevel[0], 
                    RectangleBox[{0, -1}, {2, 1}]}}, AspectRatio -> 1, Frame -> 
                    True, FrameStyle -> GrayLevel[0.], FrameTicks -> None, 
                    PlotRangePadding -> None, ImageSize -> 
                    Dynamic[{Automatic, 1.35 CurrentValue["FontCapHeight"]/
                    AbsoluteCurrentValue[Magnification]}]], "GrayLevel[0]"], 
                    Appearance -> None, BaseStyle -> {}, BaselinePosition -> 
                    Baseline, DefaultBaseStyle -> {}, ButtonFunction :> 
                    With[{Typeset`box$ = EvaluationBox[]}, 
                    If[
                    Not[
                    AbsoluteCurrentValue["Deployed"]], 
                    SelectionMove[Typeset`box$, All, Expression]; 
                    FrontEnd`Private`$ColorSelectorInitialAlpha = 1; 
                    FrontEnd`Private`$ColorSelectorInitialColor = 
                    GrayLevel[0]; 
                    FrontEnd`Private`$ColorSelectorUseMakeBoxes = True; 
                    MathLink`CallFrontEnd[
                    FrontEnd`AttachCell[Typeset`box$, 
                    FrontEndResource["GrayLevelColorValueSelector"], {
                    0, {Left, Bottom}}, {Left, Top}, 
                    "ClosingActions" -> {
                    "SelectionDeparture", "ParentChanged", 
                    "EvaluatorQuit"}]]]], BaseStyle -> Inherited, Evaluator -> 
                    Automatic, Method -> "Preemptive"], 
                    GrayLevel[0], Editable -> False, Selectable -> False], 
                    ",", 
                    RowBox[{"Opacity", "[", "0.5`", "]"}], ",", 
                    RowBox[{"CapForm", "[", "\"Butt\"", "]"}]}], "]"}]}], 
                 "}"}]}], "}"}], ",", 
           RowBox[{"LabelStyle", "\[Rule]", 
             RowBox[{"{", "}"}]}], ",", 
           RowBox[{"LegendLayout", "\[Rule]", "\"Column\""}], ",", 
           RowBox[{"Charting`TickAnnotations", "\[Rule]", "None"}], ",", 
           RowBox[{"ScalingFunctions", "\[Rule]", 
             RowBox[{"{", 
               RowBox[{"Identity", ",", "Identity"}], "}"}]}], ",", 
           RowBox[{"Charting`TickSide", "\[Rule]", "Right"}], ",", 
           RowBox[{"ColorFunctionScaling", "\[Rule]", "False"}]}], "]"}]& )], 
     TraditionalForm], TraditionalForm]},
  "Legended",
  DisplayFunction->(GridBox[{{
      TagBox[
       ItemBox[
        PaneBox[
         TagBox[#, "SkipImageSizeLevel"], Alignment -> {Center, Baseline}, 
         BaselinePosition -> Baseline], DefaultBaseStyle -> "Labeled"], 
       "SkipImageSizeLevel"], 
      ItemBox[#2, DefaultBaseStyle -> "LabeledLabel"]}}, 
    GridBoxAlignment -> {"Columns" -> {{Center}}, "Rows" -> {{Center}}}, 
    AutoDelete -> False, GridBoxItemSize -> Automatic, 
    BaselinePosition -> {1, 1}]& ),
  Editable->True,
  InterpretationFunction->(RowBox[{"Legended", "[", 
     RowBox[{#, ",", 
       RowBox[{"Placed", "[", 
         RowBox[{#2, ",", "After"}], "]"}]}], "]"}]& )]], "Output",
 CellChangeTimes->{
  3.716560117333148*^9, 3.716560220198956*^9, 3.7174253482042313`*^9, 
   3.717425623835726*^9, 3.717779998126483*^9, 3.718206780829566*^9, {
   3.718323578209166*^9, 3.7183235930998163`*^9}, 3.71832367180308*^9, 
   3.71832373452194*^9, 3.7183243949904733`*^9, {3.718324442564011*^9, 
   3.7183244875172215`*^9}, 3.7186461292988873`*^9, 
   3.718970018436022*^9},ExpressionUUID->"9a49f4e7-755a-47db-bea2-\
3c07852a2201"]
}, Open  ]],

Cell[CellGroupData[{

Cell[BoxData[
 RowBox[{"Limit", "[", 
  RowBox[{
   RowBox[{"Limit", "[", 
    RowBox[{
     RowBox[{"S1xS3$ConcordanceRatio", "/", 
      RowBox[{"(", 
       RowBox[{"1", "-", 
        FractionBox[
         RowBox[{"2", " ", 
          SuperscriptBox["\[ExponentialE]", 
           RowBox[{"-", 
            SubscriptBox["t", "2"]}]]}], "3"]}], ")"}]}], ",", " ", 
     RowBox[{
      SubscriptBox["t", "1"], "\[Rule]", "0"}]}], "]"}], ",", 
   RowBox[{
    SubscriptBox["t", "2"], "\[Rule]", "0"}]}], "]"}]], "Input",
 CellChangeTimes->{{3.7183341242524495`*^9, 
  3.7183341256118727`*^9}},ExpressionUUID->"96ac56d0-4d0a-4134-9c02-\
8504d16fcd38"],

Cell[BoxData[
 FractionBox[
  RowBox[{
   RowBox[{"-", "252"}], "+", 
   RowBox[{"89", " ", 
    RowBox[{"Log", "[", "2", "]"}]}]}], 
  RowBox[{
   RowBox[{"-", "192"}], "+", 
   RowBox[{"62", " ", 
    RowBox[{"Log", "[", "2", "]"}]}]}]]], "Output",
 CellChangeTimes->{3.718646129395887*^9, 
  3.71897001853484*^9},ExpressionUUID->"f29758a3-b0fb-4508-9388-4afcf0fbe7a6"]
}, Open  ]],

Cell[BoxData[
 RowBox[{
  RowBox[{"S1xS3$S2xS3$MutationMatrix", " ", "=", "\[IndentingNewLine]", 
   RowBox[{
    RowBox[{"Outer", "[", 
     RowBox[{
      RowBox[{
       RowBox[{"GetBranchProducts", "[", 
        RowBox[{"##", ",", "S1xS3$S2xS3"}], "]"}], "&"}], ",", "trees", ",", 
      "trees"}], "]"}], "-", "\[IndentingNewLine]", 
    RowBox[{"Outer", "[", 
     RowBox[{
      RowBox[{
       RowBox[{"CullDerivedAncestralProducts", "[", 
        RowBox[{"##", ",", "S1xS3$S2xS3"}], "]"}], "&"}], ",", "trees", ",", 
      "trees"}], "]"}], "+", "\[IndentingNewLine]", 
    RowBox[{"Outer", "[", 
     RowBox[{
      RowBox[{
       RowBox[{"AddDerivedAncestralOrdering", "[", 
        RowBox[{"##", ",", "S1xS3$S2xS3"}], "]"}], "&"}], ",", "trees", ",", 
      "trees"}], "]"}]}]}], ";"}]], "Input",
 CellFrame->{{0, 0}, {0, 0.5}},
 CellChangeTimes->{{3.716555697971551*^9, 3.716555787172718*^9}, {
  3.716555823715095*^9, 3.716555824818344*^9}, {3.7165591888273*^9, 
  3.716559218753996*^9}, {3.7165596754799347`*^9, 3.716559704336141*^9}, {
  3.716559866184461*^9, 3.7165598747679577`*^9}, {3.716560071894158*^9, 
  3.7165600780545683`*^9}, {3.716560262790594*^9, 
  3.716560274029323*^9}},ExpressionUUID->"8b45ea21-e6f1-4f41-b0bb-\
bb4e0771a31a"],

Cell[BoxData[
 RowBox[{
  RowBox[{"S1xS3$S2xS3$TreeMatrix", "=", 
   RowBox[{"Outer", "[", 
    RowBox[{"Times", ",", "tree$probabilities", ",", "tree$probabilities"}], 
    "]"}]}], ";"}]], "Input",
 CellChangeTimes->{{3.71655970614725*^9, 3.716559725568513*^9}, {
   3.71655985865724*^9, 3.716559887318906*^9}, 3.716560081647315*^9, {
   3.716560280614018*^9, 
   3.716560283261071*^9}},ExpressionUUID->"aa48acac-6d87-4097-b500-\
91e0994f6723"],

Cell[BoxData[
 RowBox[{
  RowBox[{"S1xS3$S2xS3$PMatrix", "=", 
   RowBox[{"S1xS3$S2xS3$MutationMatrix", "*", "S1xS3$S2xS3$TreeMatrix"}]}], 
  ";"}]], "Input",
 CellChangeTimes->{{3.7165597357327623`*^9, 3.716559757680341*^9}, {
   3.7165598815120907`*^9, 3.7165598824388943`*^9}, 3.7165600836948967`*^9, {
   3.716560174287216*^9, 3.7165601754787083`*^9}, {3.716560290293508*^9, 
   3.716560297980957*^9}},ExpressionUUID->"653f3130-50fb-4b5a-b04e-\
9a48c8ed7170"],

Cell[BoxData[{
 RowBox[{
  RowBox[{"S1xS3$S2xS3$MarginalConcordant", "=", "\[IndentingNewLine]", 
   RowBox[{"Simplify", "[", 
    RowBox[{
     RowBox[{"(", 
      RowBox[{"1", "/", "2"}], ")"}], 
     RowBox[{"(", 
      RowBox[{
       RowBox[{"Total", "[", 
        RowBox[{"S1xS3$S2xS3$PMatrix", "[", 
         RowBox[{"[", "1", "]"}], "]"}], "]"}], "+", 
       RowBox[{"Total", "[", 
        RowBox[{"S1xS3$S2xS3$PMatrix", "[", 
         RowBox[{"[", "2", "]"}], "]"}], "]"}], "+", "\[IndentingNewLine]", 
       RowBox[{"Total", "[", 
        RowBox[{"S1xS3$S2xS3$PMatrix", "[", 
         RowBox[{"[", 
          RowBox[{"All", ",", "1"}], "]"}], "]"}], "]"}], "+", 
       RowBox[{"Total", "[", 
        RowBox[{"S1xS3$S2xS3$PMatrix", "[", 
         RowBox[{"[", 
          RowBox[{"All", ",", "2"}], "]"}], "]"}], "]"}]}], ")"}]}], "]"}]}], 
  ";"}], "\[IndentingNewLine]", 
 RowBox[{
  RowBox[{"S1xS3$S2xS3$MarginalDiscordant", "=", "\[IndentingNewLine]", 
   RowBox[{"Simplify", "[", 
    RowBox[{
     RowBox[{"(", 
      RowBox[{"1", "/", "2"}], ")"}], 
     RowBox[{"(", 
      RowBox[{
       RowBox[{"Total", "[", 
        RowBox[{"S1xS3$S2xS3$PMatrix", "[", 
         RowBox[{"[", "3", "]"}], "]"}], "]"}], "+", 
       RowBox[{"Total", "[", 
        RowBox[{"S1xS3$S2xS3$PMatrix", "[", 
         RowBox[{"[", "4", "]"}], "]"}], "]"}], "+", "\[IndentingNewLine]", 
       RowBox[{"Total", "[", 
        RowBox[{"S1xS3$S2xS3$PMatrix", "[", 
         RowBox[{"[", 
          RowBox[{"All", ",", "3"}], "]"}], "]"}], "]"}], "+", 
       RowBox[{"Total", "[", 
        RowBox[{"S1xS3$S2xS3$PMatrix", "[", 
         RowBox[{"[", 
          RowBox[{"All", ",", "4"}], "]"}], "]"}], "]"}]}], ")"}]}], "]"}]}], 
  ";"}]}], "Input",
 CellChangeTimes->{{3.7156047543975487`*^9, 3.7156048190045977`*^9}, {
   3.715661783563227*^9, 3.715661787307026*^9}, 
   3.7156619411380143`*^9},ExpressionUUID->"25ff92a8-06fd-4b9a-8d87-\
d6b2ed885d4b"],

Cell[BoxData[
 RowBox[{
  RowBox[{"S1xS3$S2xS3$ConcordanceRatio", "=", 
   RowBox[{"Simplify", "[", 
    RowBox[{"S1xS3$S2xS3$MarginalConcordant", " ", "/", " ", 
     RowBox[{"(", 
      RowBox[{
      "S1xS3$S2xS3$MarginalConcordant", " ", "+", 
       "S1xS3$S2xS3$MarginalDiscordant"}], ")"}]}], "]"}]}], ";"}]], "Input",
 CellChangeTimes->{{3.715604837117002*^9, 3.715604838716256*^9}, 
   3.7156617877626414`*^9, {3.715661921360236*^9, 3.715661953570002*^9}, 
   3.715663328385483*^9},ExpressionUUID->"fe7f9193-2bf3-4fba-8074-\
f5b8e64456d5"],

Cell[CellGroupData[{

Cell[BoxData[
 RowBox[{"ContourPlot", "[", 
  RowBox[{
   RowBox[{"S1xS3$S2xS3$ConcordanceRatio", "/", 
    RowBox[{"(", 
     RowBox[{"1", "-", 
      FractionBox[
       RowBox[{"2", " ", 
        SuperscriptBox["\[ExponentialE]", 
         RowBox[{"-", 
          SubscriptBox["t", "2"]}]]}], "3"]}], ")"}]}], ",", 
   RowBox[{"{", 
    RowBox[{
     SubscriptBox["t", "2"], ",", "0", ",", "3"}], "}"}], ",", 
   RowBox[{"{", 
    RowBox[{
     SubscriptBox["t", "1"], ",", "0", ",", "3"}], "}"}], ",", 
   RowBox[{"PlotLegends", "\[Rule]", "Automatic"}], ",", 
   "\[IndentingNewLine]", 
   RowBox[{"PlotRange", "\[Rule]", "All"}], ",", "\[IndentingNewLine]", 
   RowBox[{"Contours", "\[Rule]", 
    RowBox[{"{", 
     RowBox[{
     "0.55", ",", "0.65", ",", "0.75", ",", "0.85", ",", "0.95", ",", "1", 
      ",", "1.05", ",", "1.15", ",", "1.25", ",", "1.35", ",", "1.45", ",", 
      "1.55"}], "}"}]}], ",", "\[IndentingNewLine]", 
   RowBox[{"ColorFunctionScaling", "\[Rule]", "False"}], ",", 
   "\[IndentingNewLine]", 
   RowBox[{"ColorFunction", "\[Rule]", 
    RowBox[{"ColorData", "[", 
     RowBox[{"{", 
      RowBox[{"\"\<ThermometerColors\>\"", ",", 
       RowBox[{"{", 
        RowBox[{"1.6", ",", "0.4"}], "}"}]}], "}"}], "]"}]}]}], 
  "]"}]], "Input",
 CellChangeTimes->{
  3.71778000106328*^9, {3.718323603959258*^9, 3.7183236358655653`*^9}, {
   3.7183237456157103`*^9, 3.718323770756378*^9}, {3.7183238490301385`*^9, 
   3.7183238877645802`*^9}, {3.7183244223608966`*^9, 3.7183244224389734`*^9}, 
   3.718324524532918*^9},ExpressionUUID->"5385bd81-004e-4850-b7ef-\
fccccfd17741"],

Cell[BoxData[
 TemplateBox[{GraphicsBox[
    GraphicsComplexBox[CompressedData["
1:eJyNXQVUVU3XvjRigV2oYHcrFvsoFgIW2K2vqKjYmBjYCSpYGICJiIqAKKGA
NNLdXFouzaXr9/O656wZdK2f9a4173NnzpzZM3s/e08d1bbsXbZNWiAQdFUQ
CP6Xsn8pn/b8+i8UaJxC8EDt27/+y2HyRQT/zh5YzpQXE9zy+6+G4OTfzzcQ
7Pr7dc0EL/hdnxSHWNIcaYIl9csS/Lu4tjzBkj9FBvNy/j1NIRjlpfNFBKO8
dHkxwSgvYpQXMcqLGOVFjPLS9csSjPLS46bIYH4c/y4nn9LypjDypjDypjDy
pjDypjDypjDypjDypjDypjDypjDypjDyttbTv48jLyeboryIUV66nJhglBcx
yosY5UWM8iJGeen6ZQlGeWm7U2Qwb4d/19OUVnLR+XxKj6+IGV8RM74iZnxF
zPiKmPEVMeMrYsZXxIyviBnf1jzzdztMaTVurFyI2RTlRYzyIkZ5EaO8iFFe
xCgvXb8swSgvzZuKDOZ59O88k9JKL9lxY+Wiy/Mprc9iRp/FjD6LGX0WM/os
ZvRZzOizmNHn1n7i7zya0sruWL1kx42VCzGboryIUV7EKC9ilJeuX5ZglJf2
e4oM5v0gysvyJssrrN2xesmOGysXYjZFeRGjvIhRXrp+WYJRXtqvK3L/8vMo
L+sXWN5keYW1O1Yv2XFj5ULMpigvYpSXrl+WYJSXjlsUuX/FMSgv6/dYv8Dy
JssrrN2xesmOGysXYjZFeen6ZQlGeem4TJH7V5yG8rJ+nfV7rF9geZPlFdbu
WL1kx42VCzGboryIUV7EKC+N+TiU5mfZVnEMzc+yrfwg6ydYHmV5hrVDVk/Z
cWTlZFOan2WJvDTm42yUl8YpreIW1q+zfo/1CyxvsrzC2h2rl+y4sXIhZlOU
l8b4x8bVbNzJxmVs3ML6ddbvsX6B5U2WV1i7Y/WSHTdWLsVWqaS9HsCmtJ7H
tsrH37Hcv36XyC8kz0mwAke/h28HPo8pPs+2g/0dMZvS7ylg2ldA8iX9WELy
EdP5FUx+BcmX9HM1yUeM+bt//08dyUeM+ZJxbSL5iDH/1u8MAYf5iNl+pftd
gftXyur33/WAnTe2fg/Nf7FMfBpL6qHHI4XBocx4hDL9H8r0dyjTv6FMf4Yy
/Rfaqr9YO2D1kpUb7ZzOx3mUA0kl5bCe1r+z6d/tzOFP+xIZ++LrYX9n5WHb
IaD+FFv9/vd2KXL/Gse/23drPWDHnbbvHKa8iNGzcsa+y5nxEDP1iUk+G2+z
9knPHzyY+DmWibc9mHgzFth4D/ULx01Szu8fPMPzxt/1MpFJC1rxEstDLC/Q
/eL3p1wWqZfGBWScsH7EWB/Nt35g/LvBPxl9KCDPI0Y7REz3UwGpTzI+Za3a
waZYH90PfvAbfqpknq9gnq9gnq8g5VE/sF2I8XnE+DytT34w4HdaT+pDPsL6
EOPztD/wg+bf+tjUqt/YlO1HrAcxlmP1SqLvUkQvEGN9iLE+xPi8pH9lyPOI
UV7EWB9irA8xzZ9yDL/IkfoQ07zO5yNfYz7t36IIjyKm7SC9VT6maB//+h2f
x98Rs8/9vVwW+R1TWv/zSHnEmC8Z12KGVyqY9vEY7YH2Q1UES+qrAbq/qghm
8yXtrSXvl+hXI6lPMg4tJB8xXb8HMx6xpN9oPktneD+K2BXLq/S4ljC4gml/
BdO/1Uz/NpH20P2WwvjlAsafsnFLBcmn+T6U4T/eb2A+XR+7rsnGpSmMnaf8
Q89DW+mbJOXXwWm7EpLf6X7NYfxLDqkP/TdtvyKmvSLGbxYwcZqIaUc544/K
SXnEdHvFTHvFTFwtJuXZ9UOW/+l1lSZmPdGP2APdv7VkXFj+p9dlmoCe5xUw
61FNzPqXB7P+Ewv0PLCg1foP6x/o9SWMQ6RJfYixPsT4PGJ8XvKcLBNn8Osd
rH/AfNrvyTLzDzlSv2Q85MnziPF5Nl/SbkWO7nd+fk7LndUqLsIUx4+280QS
72A+6hnmS9pTRjDGAzQf8vEh2j/2H/IL3Q4Hpv48hldKSDn2/egv/s5DDsQ/
YD7tZx1I+zGftlMHEq8glvQPv35C40TS/9gfOG60P8xi/KaQ8DUdb0a14n82
nqJ50YH0B21PxeQ9tHwprfwByovlWd5l438cb9qPKRB9R0zzMT9fY8dXUm8F
oye1BKM/xvezmPXPOD60PmcRPmPje3qdNZ3Uj/n0ums6875Yxl6j4O/6wfsp
AfWXSPwPXV7E6FM5o688X9N8m8jM9/wYv5TIzPf8CJ+wdiaRI+mPPWX/+T3o
z3OFRG+wPzHF9qGdob7gOEjyZYl+SH6X+5Mf/ad+F5JK/FMxE2+FknHFfqHz
+fk4yoP9j/lYnuZRB9LfiGn/GkUw5tP+1oH4WyzP5tPzb4dW823UL+RFul4+
bpbgeJKiHeF7sTyrt/g7zRtVDF/VEjtgn5OkMkTfJe+V+zM/S/tTnzXgeKIe
SXA4YDnJ8z5/6isiz0n0rZqUl/RXLcm3+F2+hdSLeoL9gOVQXyW/ZxIskauO
4QUPpr/Z9YoCRo9KGL7i+Yv1N/Q8N+1PPVlEPrffaQHj35oYvhMQe0F+RflR
XtRrxFgex5duPx/PIab5QI6J2+XI+5Hv/m6HQYQv0P5YfaXtVcjYWSxjZ7H/
GKcyZpwqiB5Ifq8g+oUYy2N/YHlJ/VUkn+4PF6IvmI/2gPLS45nOxF/8PAXl
pccxilkfiiL8Q/uXMtIeyfuqyPjRfi+JyI28RteTx+h1UCv/SPsBHM9SIr8E
VzLzLTGjTxVEfiyP+ciPmI/+Auun4xGfP/bP75+jPaA8dPyJ5y2kSLwheZ7f
v8V87G/Mx+cl7ZVh4is+nsd8fB7z8XlJOTkm3uH9G81L8YQHsH9oHkgj44qY
fi6a2Bs9fnmkXkk78xm94OMJtAeat6tIfZiP9WE+1od8jO3B3xHTdsu3GzFt
59HEnmj/UEmwJK5oApr/eP/I+j+6X4P+4Fyif6jviJFPaPvl/SO9/p4I9Lwt
j/ADtgv1k+Y5fr6K+dhuFmN57Ce2PtYfI8Z85G+6Pj7+YvUV+Z0dB3w/xnn0
+BUSjHyBz/2259MCUh/qGfKZpL4yoo80X1j/0XsxwagPWB7jTMyX8Ec98zw/
36Pnd9aEXxCjfiH+/dAZZv/8DMb7f/qlk4Bgmp/iifwoL/YP7X9KCEb7RIzx
D76aXp+0/qMPjUTPMZ+OuxoIpsuHMvOVIEbeIEj9X3Yxj5GHqfK//BHWj7+j
H0C/h34NMW13/H4NpvR7Ckg51D+sH/OxfsRYP5bHdtH6VsD0P78uiO/DenBc
MZ+eF5YQv/X38hVM+QpSHvUd7ZPW51BmvSKI6DfyEV0+hWAcD7p8CROfigjG
fsLnsTy7jokYy6Mc9Hoiv16HGOtFf4vl0Z9iecRYnvavBYSvcLwQ43h9+uNv
6XbLcfS8S46j5ZTjaD1SIPUjxvolvysw8x9ch4pm+C2W5hFBFmP3WUzcJ2T8
VybjF/l5LO030xm/msn4Y75eer8llmDkK5xv4/skKb8Pi5iWt4KUR33G8ojp
9vHxIxv/0esbLmQ+SPtHfv2Fnp/GEz6m4wMPYj/YH9hexDR/seul/HyN5qkg
4l+Q/5EP6fdWEXvC35Gv6HL8PJLudz/GDj1araP/Pe7g18UwPqHHnT+Xw54D
YPe56HlPYqu4id6/EDLnWoXkeSxP4yyGb/NI/Ygxn163EDE8VdwqxXponiom
44XxBW1HFYx/qGDeV0HqwXFCjPpO73vz8aSkPdVM3FgN9HnAamYfsopgtA/U
P5rv0S/WkvoxxfrpffXGVus99H6/T6t1PnpdiN/3Z/eBsByb0n4yr9V6Njs/
o7GQYORnxLR+8xj9Db1vwc8P0d/g+1j/I6lHhjnHwsfLrP/BfNpv8/kYb+E4
o3/BeQXtb2pJecTof9Cusd2SdoQSjHz19zSa8ALaMz5P+5nwVut3yLO0n+Hr
pdcBUxh+SGuVsvVInssl7aHtDOfNRQSjv6LlKmfaI2b8cBUTb9cw/F7FvJ/P
Z8uz/om221BmvwLj4gaCMR5He0N+wfbT/OPB7E/4tHqe5nU/Jt7nz6HR+34O
TJyMfwUkH+2J1hN+/5/2Pyzm9x3RblleR8z6CyyP7cd6UC/ofYfWfoHmxfR/
zkNov1BOykveL2biJjEZB7RbxOz9FvpcVV4r/mPPDWA+1kf7eVyPkmLWn3i+
o+9BNBFM87aAo3lZwKxXSZP6EdPjJc2sZ8gSfpLIoUjmv7i+Ta9j1RP9pt+b
zuhZCsF0PJfLrHfmM7xUROwR+1PSzlim/+Nbzf/RPjGf3W9AfaV5V8TwQyHD
nz+JPqJ9oN5hPWivtL0EEZ5EjPLSfJjH2H1OKz3D92J8QtcvZtYtqoG+j1DN
7ItXMfYsZvikishDr5cFkfUMtD/UJ5oHZIj+oj+k74UpcHTcg/4xnfAbu8+E
/YoY+4XmnSgyTjS/lzL9V0rsUyInvz6H+k+PqwKxB3w/lqd5P5rxY/y6KD4v
qT8L6Pdl/T9524OR1+cf6/ulzPwvq5WfQIz6j/4U7Q/z6fbwfofuh0LGHxcy
+l3JtJfdf5Bi9qdkmHiMn+chlpTLZOa9/Lose66IXXel/XIK8Yeoh5iP9oj5
2P90v4gYOy5meFlE/CGbj/6Knp/x+8D0Oadwhn/TmTg+jckvIfaL70Wex3w6
7i9m5ilNxL7xdxwfmj9kObpf+PUbzKfjKH49G/kA65PUI0/qo/khi4lf2Hl9
IuN34km/oH7S/JtI4gUsLynHnx+g929dyPoE6hWNRcSu/3UuiOYVF+Jfaf2v
JHqHekjbQwVjD7yeIt/T/VVFyiPG9rPzRdQfbA9i7Hd6XhxE1tuxPL3+7kHs
G8cF7RT7n+VfurwH0Td8XsIfMuR5zMfnEWM/0+eDwkl8QOtNFjNO2M/I40JS
HnkHyyPG8pJxzyTjS8fvHgSj/eK40fOuXFI/ve4cTeId2s8UMnpVyOz/8fMx
1H9JO4P/pHmMnouZ+L+KiYPlOXqfgt9fofWMPTfIn3NE/mF5EjHaD7aD1hs8
nyjFzOP5c7p03MbvTyBG+SU4l4kvkI8Sif+n9VOB2X9zYPrbgeiLBPP7Zex+
Eu0HfMh6P2J6nTucyCcZh0iib1gPpqg3iNFu6fNcJcz53mLS33T5ln/e48Dn
sRw7b5zo0tlWZ9slKGurXC3/gv8uilnV/mMnpvDn0ZGHfdUHB+9YEw2f7RRz
7N6UkXqwf+eMjjzStyUFouQH3D8mTiL2s+Lp5HNmadkED16XXakTV0rwOLN3
vgra/PdInKzlR9YvzCIY5bAqHjsXIvKgBYZsHnKKv+dvd/3xs7OT/Pl13zcF
zb3L+fPeZiZdejpt4s9z43NbFMeI/JzFMChaycF1VCHxxyjPiWftN07tUAvS
+5VuD9INaPW9hZW2aXobe9bCmTeWuw0D+fOBYw6XD90Rw5/frn6s1fnWbP5+
fcLnro/6+tUT/439MDVZy/DhThnOJNgutzo8m/jnxcK0j9O06gnuqiVwPr44
mNj7afsDBYteZRH87secsvbe/Hlnx+8n595R9ifx896bnr0FR/jzz1kfrkZs
9yoDGCdf1S4qCVqW95a+NDkZPvX4OcWpOhvaztKIja/j0+QNcWaZi36Nl838
uVKGIoj29Oqhd6UZui4f//RwcCFYvj/ftL9dMwyNDTO/u7wM/N5lPD+3uhAq
Gz7/l3e4BjJqjbPnz2+AhRMGha1RkeL23I2rmR5fD6fXd5z7wVyaC9wbqhqR
mw0/bmfaDd8uyxk2eGn4PwqGlKF9j3YdKc+NKap8ppCRBQY31MYbpMpx7erb
JViU+8ME8ZenM18rcCMiczlb2xiojfbQ7e7gBjH+gRdz06OhQ5aOvZ2qD5w5
FfNBakEc0e+aWuHs2A1C2HnWrP0r6y+wcN5ZvZLaaEhVfpSWszITLlWlB9TV
+8KxOtedte/y4PyeCsvaaje4JtuuxGp3Cege4C6W1LjCgm5nfQZfLYXNlkuM
lKfHQY8FjZ2VLpVA1qkbn+4kfYFOag0bs8ZUw0VN35czO36B7ql3BrXbWw2P
ru8RKI/5CtmD1IJ7ThBw9wwKTKXSY2HA1r6XHEHA5c7/+maFF7/fov5hTpvs
nREkntF63rVJOCeIiSNSwH4F18bhgBBejQgYu+kuf6+ybHhe9tkT/H6LcePc
mFGLgwjvT6i5ec9gRziJV+pV4zbZlAWReBbbYXgt1jF7SxH0vjppQtlJfp30
udruc7ocP29KK3Bsv9E4k+THNY8d0XZp63u/30/ay+duSgbFV+f9u95zIvZ7
ekTH5RusYghupzSMu2HhQuz18n9J0W1mHyPtXdn/3N62fZPgqOL1ueNX+MIj
/WVJaxrzwUtf8PLGEg8oru7s+LYuH/a2hB1YauMBE9d4H66aJeCm7zJYGHPJ
HR5n9Hv1XVPAGS6/y8V+8YTj2fvEi+3yoKfyofY/46NA88acZQrSAu7GzT0D
N66Ohlhfh/rcgBbYtGXkj7hvCRC2q6v2z5mB0O6Fu+OFsVlwbO4Gw7f9fOBc
8jDNickF8GrYnNxHPUqh45x7UZG++aBir/7kqFYgDBs3el5TbimkG8tdPnBF
CGq36o/cMCmBksFPZo6OKybparPq59O1iuHKyE05EVPLIHeqv888Ux+4MHW9
2nSDSui1If6oaEQmPNV3WdRrYwWsLSjWSR6XAX4zDizgbCvB9UzBvnFev/jx
dHfz8NkVsC4jouuIXk3wcr94g5dmNYScnJ6u0q0JlKeNb3q+shqWTykS+j1v
hGNnTsl3mFIHuQrP3gkPNkLENg3F69vrQWrR3dTnIb7w8IzgSNvAJrirLyfz
ucEHPjwZNzB6WTMElLxS5IYUQO7DyDkVyk3QJWJd4Zk2+bBiVeaP820F3OTv
vYZfvpMH3w/6Xpr9XMCJz83V3ZTtCju+XtRxjJHiDhjot1TZOUOnmEz5FZrS
nPfXZZO1P0eDcwcNaW8/KW5+Y0vK0/QoeKjdadjhFdLcXOW43sJTb6HWZ+H0
nXoy3OH5qrOc2tZDwhn3ch0tOe65Sa+4fuOzYHzPIXmjhfLc9XerGztfqYOk
hsMW79orcIn6LT8XH6uDzisEbVdpKXCGi7on7h0cDZt8jsyWvRsASd90A9Q+
RJK06brNTPcVkWB577WBUUUUSBdFnTozKQF0TlUHdloTCdzIKPGlQZnQsshj
ZOYvu534OeBceHEamLl2mfC0OBEedBmT82hJOmS/1B815nAC/Jy3e/XTJ1Eg
v6BF81CPbJhV7qIlfvodHoSrrDFvlwezdzzfumVBJNzseOVpu1/xUZfyBN22
xhGwf/+L7MKWPOiRYDcuP/M7fFWx84n5WQ6rdXtmGc6LgvI24jtLvlXC7qa7
ey51j4TnS68OPDS8CiwWrm8c2SYCeo8fEe4aVwU/PW8/MZf1hx7d2nxPmdYI
T+YN/Wkr9AMuJ+VNR/1G2Kc2YenYthmt9skvG9dn9ZkbB1eKFF/p3eH3x0M6
/fhpG+tD+OZR8w6/Hdq+ZP5klCVsv7Udvx5/c/yJC2pO30lcu0Nc2Kfzx2QS
v731N6gpyODv0yV1zqlXHpRP+GVQQnDqth2t78vtvJNzJXO6K+RcKbs4vTd/
f+7wVfsSL3n+XOjgXsFLtnUKYeYBfrDw6HyzA6X8/beg805d+hoIIX7JN2HY
Y/4+3KiVCYd6cV4kzuj+0do+TZ+/z/YtO0LH4Du/Lt1y1T4qwCmT8BvK/aDp
5TpoqIK3Yx5ceBJXSPjtuJ/e1Sex/Pq4R1uz7aLpIWT94L6pz0GXocmEry2X
xT72WMivnzdqjkwRnswncVX7YvkWbsYXEp/sOe79KfleTKv7YdfXyiw1uyHg
piZvGPLAjL8vpqk+Lmfe9Q8knnkXZq63aCN/nys763ZH1S38fS1sl/h1klTb
HfLcEn3VRd/m8PevaicFTT07lz8fXrqpy49oiwTIa+sTM+f0T2jK8ToXrZ0A
pQUJIypUCmHji+vTNy3i70MtSe1ybveuJDD69HWJ8Z1cyOya6qWblQhmY6aU
L3TPgy1yQR/7qjnD+CkPA4KelkGelMugONEron8agZ4N+/vZQOEWF0s9FTHc
0XEvmFf4DDpzaiXfjleCTq8yoeoCe1CYvKHo8LN66KvR7XLfMnsYdaNm87qL
9XBg1K21lrfu8+fTtzpNOTfOncTxaeaCzZNb4qF6AHc/7FsTPPJ5U1x3MB7u
LbY6L7W1GdLS5GwHTwwk8x2311W617YHwIjO7aSrDilwsbPrHhtccwSbZyKV
zqXlcLl3FJfm8BFcgu0fqF6vhd1JRrcNym3hZXupM7OaGmDeRJvlR0KswUQl
fNcO10awU3K4dbN7IhRsTi/mtBrB0Tt0nLRyInh28ew7SK8RhqVLd7VxDIRv
OV6pFgXyXKd9MwPMvyUz88VQeLR1zPYNWiKQe7Xp/N6cH2Re5ztZdMktJ6HV
vqfb181W2vdCINPx/IulzvHEHtC+hLEjOjWa8udn9939YJ0RUg0zhn7u9nyV
D9HXJ0URd6cOjOfX0R+P9q9oKANBH6OJgRPjQOdApc/2C8nQbH5fy2pxNryJ
lZq0zasZuo13llGZUQDFH4znOr0ohCuvFqwf4lgNV8tNbAYvzQF9J68OAwNl
uLLGgOPRG0PhuPpRNStjOe68ZlVo4PhYSGu7wsZn5zvY41z5+bL3F/gUfbC9
xhr+/sx8608hw5LDgKsvCwVP/jso6w+I7pyZEkf6ITrQ1qbLKn4fd7vCw48P
ciMJr2B9Pk3RviZtciD91TBR5F5rMn/Zdssw7NjDSIKx/ApDt1PFuZXwPupy
ofGTL4QvYrN9tB5e4L+PJxUAi07ovyB8oAwl954PPtrqvsxH5bELJ+1sgQFn
B3ne188HQw+ZHz09g6C7etXnKYFxJL2xao72iu1xcK9ML6VieAJ0k5f1+rKu
HGYv33m8YnQY9I86+OY/3VyIDRibXyxMhS7thAcm2ebA6oi4+hddhaBx51yf
1XItMNwyq7RfXg5wcfonNI+JYOWqC+J298UgFRy4WHg6Ba6c7/b4qmwtKHUP
lQ52b4DcMI3000NbQO/oYNNhFxsg4fvuWaIZAu7klXznr4U58MPrQ69r5dKc
v9rXKDfDMIhZXDMhyUmWS63xfSy+lwIWZ2yGC/tuA19L196R62LhmPSt6Jka
KXD9lGbGrjeh4NJrxXqV6ykgv1e4KzrNEzJHndRztxbBma9+MaUmh2DJzz5m
1uurwTFcfVCXs6FQZzfZfpd0LWjEr8xfWnEQrvn7Km4qbYZBIeu4VNVkEMgO
36s7+hPMNbl2pXZ7MgSkgWtsmBMUimfof1SLA5ejy+MGFZ8FS8XNM9oUB4Gb
4Wah4flMGOf2KXTouWC4Vvzpq0tkBsTkzUgfNT8YdvkoL1I6UAdnlZY0dskM
hlkDvlWota8DUYa1Q8+l/HeM9i7pqr66IZ9g1MNx6svEm68XQOPBjE2ZPeOY
fTSHX37Mt9fnWRVwS31ayLFP71rdv3nnOk3JG+pBqLJovvWNFPjxrcvp8xOF
4Gzz+Vm/ojAwce80/uHTAiiXulD1cFkYvFYct91u5k/4GLD3mmBvQqv7OCdu
jbo4anMjDDQJkWmM4r9LckfVSdsoNRkeFl3WW5b9EtbYzDJ5PIy/j5N5cMT1
w1uS4d3CvJ5tD9XBi9EyGu3ik4k/DDLU0AvdGgrJm6+q99jD37+Z/e3wydId
ctz3RRHyWdd+kPVv85wX1gOmBcAtAxuD/+Zmg4b7tq4liv6QsXt9wdNDOXC6
/obiUxP+nIf+J+fDXAi/ruY1Z/XtdPkEYpfTXCu9Y7z57zlseHHT2f887ueU
QXJ764V7JjmS9eKu6o/niXy/E/xAzePIxOS3sGJXVtHWthVQfVz96XrT7xBQ
57jvsXoFzFod0PHqR19wL50Ve/gpf54hdMycvWvsq2CAjWr0hcmeZL0wvlft
t2f1TqR/8td2sbo5xgm85i79WdupDi5G6+2+OuM9mCePifrvfh047Zeaqavu
TdaP2uQ9vpp5PRDMjr1S18j+Nb/se3u64r1M0C8Y8OLmlGASB4239jw3bLo3
PPd42dEsPZOPo+r2vr8YEAPLmlMcbMvLSNwlen/fAOpKISao6EbGEv5+zrWt
lql7k/nv48x/tuao1uYkaFDbvWHLMW/o0CKKWDmPP3+3Smf1CGWPXDj0MSNs
aJ8kcL71YP7OqlzQSrYxurIqAWxeC2qyrQPIeITvs/gwIiCAvG9QW92kq1cC
YXJ6m4GaD0qhSPqt4uYkb7I/didgkk8/1W+Ef3u8nP/AqksGXPy51HCQfyXk
5Jwvra5LJfzbsdvEsx8up8D4HTfvzqqrgaOu3pErvqTC1JzH5u0eVYPfAqkV
4z19wF6vTdqbM82Q9EVKb6ZpHnwVbHsk/C7gJsbODdRV/Qg2o6cZFlpIcxF9
RtQtso+CEZeN9y86Jc0lmcScffz5NYm3CvWPqMyPewaxu3QVxbNluSfTbOsc
417Ayk2PB43vIMsVNMptkm2JIOWv3+qtI1QPh2O77plWG8pyYxU29+m+KQIO
KAfsl6qW4a6eKCrc1v4Oid+4dre+dpXeB+1Sd14aMEue+9wpv8/bfAsQXHg1
4aK5HNezfd0V+3u/9N7Hb/XlSyHglePslZ6YAJuL5TbVeYTCovNjkjeN479/
onzT0sXiSRpMThiclDQ2GXyO+O781DuS7Nu5Se/wHDklAq64XVIym54PFRM9
EvpXWxB9NmjnMsymlylc3Nevos3IauCGq799vvsajGnwH2jxvApune7W9XRU
BCm/6X35uPS6cBBN0gyYnlEFHWULxy5w8Ybg6FmLe09vgWTXwy4zz3lDX0HG
wMXrW2DL930qB9KiwW7m4uaHQ31g8xiRQ86aGH4fZdCLo28fxcPAPacjcy9F
w1k73depx+PhhSj9x6D2MWBv2KFjY2f+Po5ErniISs4/U+MTAzLlbR0CC6Ng
9dd8Of2jWWAYfCL2nHY0JIyK7NDWTQhGi132/bD3gZKRK/VMNSrB13Rf9bdf
9u8SWmA8YH4T3PZfbX45MQ+0l8gsDpGLhNp+R3p1MOHXzZ2PL8henuoHl+PA
4MfzX373YGN9XGAmRJkpq0+sLoMdd4wOmptngvstKZfOe8vh842Kow4Fv+KT
U5U68uOqwOz7SXe/9WmwY/OFXmphVVD0RFV93Tn++7pmtxdt0l6fD4cGusgH
j2yBppOzOy+1+ALHNLJ7veoqxZ3M8dKvDPoMKcpbtn2eyu8fmfsNbcn6KOB8
WxaZF67m94GHr+wfdNQ7BtoY3J25SkmKc3soPpi6Pga6LdDI6KfD70e1fZXR
V/+AgPtYPfT1xPH8/Z2hnQzWDk95C4OuafsZa8lwo0d++5j3MhIijpzst3eq
DBdVvvjiiH2RYPv5mZHTRhkuQefpcAfjJ+B5Kf/44AhZbuDKSeevFlrBKN1t
AcJZclyEr9rJWJcwsv6aKf1S9kbhLrK+urGt6R25+UK4enrc6KVnPWH0Nang
0ccTSDxsleX4ooMoHga/njNaM7sQ5lT59xrSHAsBWlVO61RK4fZTzf0HDb0g
waHGpHCVgHtZ9HWVqFkId3V0KtV0rOFUio1111940Pxl22UcrKHR02Jz7PKP
MFac98UuuQy2GFzYF5dmR/jJqluRUZDXEwi8tsU8epwYjJwmKmwLfAlZk0zn
2ggqoVA2varKx57sX/iHW7kfrXsBD2oMC7vMbgCNtWvDIz/dJPsMq+JHBIuG
n4CMWZ1CZ3s3w/WzN28WLrsCUqqqcS/GN8No+yTXTxqWUFTbMODw4SYY/E7l
vmjxLZj35elSb/cmsFiaGuVktR1eWns1t1nM70etKO+6sfyYPKc1Vt1yzq5v
IDNgtrZLdQt0VLpouuKLF/H/6wuMz4QExMLRz35eLosF3AKVCdolpq5wQLyw
05LYUnj7etPHq6PcSPxSZ3Cgk1n4B8jS3ufcbkU5SC+9V2U63xlWKZwaqrS6
Fko8j36ziLMh++nDdk2df/qDNcxUMjTPc2sEwRHtruad+e8hPFQQFVTYJYLP
0ddWB+82QInXiysZs4PI/tqsKVkP2kcFwfXUzYNLD8hzfuu5jjkPgiBVTsw9
uSLP9Unvmt3HPBDqV81o7y+W5wwue50cV8x/T6dp5+Lnrq8SoZ/quD0uQn9Q
bZolm6vDf9dMpcr6umnfMnDucNah38UsGJ+p6qgtVwYm1ePODtiaDQ++2Du+
7Z5N5svXw1M2bH+TBXNmuHWNu/ATVE8fO/zzahYohPR4v1GhEPKsbh9R6lBK
yitYmh6olimFpYPtPC4PLQCb1efLgpYFgJ1h4LWJZ8tAeeI9mZGr/aFIrFXs
2rYcWj6JL4cf4b+3dtH1m2ZvQyFUWpi8re5TCi6luz+paPD3d26FKVUrqDRD
ywrNR300yuDyvZlnFtnz31N7cztXTsuyCXoaPzrYV6cS+rgmJpnvbILFg9Pv
6Oj90t/4e7MmKgdCaP34y/JZ9eCm1z1q6KMAmN8tLff4yAZ4Xxv1UP1YEtHn
tWNmmDhPSIJ6AzXpyRn1kF3a6f6LskQQ1u84fGNcA4xd772UM/tJ4tmJmiOs
N079CReP606/pl8P23qHLnSuK4AhwxQnp5XVw2ftuHUGavx3h7pYhTiO6V0A
0alt+g8f3wSH6x65vJbh7+Pcmeq4NLqoHuw0M+cc4KS5ATWGk2vP1RN/O89z
Ydvn2+ohOfSMJ/zyx5krX3z8vrweCpV6S8f98tcvx8uEac3IJv7WtkQ72Tgz
C06EtewZlSzHjTrvJi+Sqif5ukamj6Vr6kCnecnBkBu/cMmZVTN86kC9d04f
sZY893hJxcuxyllkPeF0wpXMrPxf/JLdZGy4XIF7vzJQ5aWZEF4uSmh/okCB
uxayKKdxfSx09V2aZBBqT/yWetjH2RUvn4FlQ+5C/WD+/k3pOSUHo+dCeLAj
7+QTVyeY906w3bM6g8S/8ia52uZuGXD/4ehUZ0E0fDw3dMSEnhkwdMLcD+cM
YqFvmfqM2hMxZL1th7nak7C2MfCl88sn4rH8fZvTpxZ6jbTIhMRnnh5nC+LI
esrxxyHCMts4OOjpPcTwbTGMltNSMY6PJvFzJ/snN2+c/vXeCxuivq6ogH3J
R2VPLYwGx7XyQRW3KmBn94GFHxfx3z/z6nqsveqqKLBwt/Wsta+ECT6yi+/l
RMH+Y/q1xm0r4Z2Jw4JHfdzI+eVLs8Od/F65gYz11cETCqqhavdkVZmTcSRe
fh7XSf31sji43txtVGUef95x1RwlLdMQ/v5Mm/HH7dvtEILDlRDpjtnJ0Dfh
SkjPu1lg3//DXZdhre/LlLw5Eu17Lx/uDFAz954QBPF7uCm9+taD8nejy0YD
guBN4biHLUPrYfd6400Z/32FG/pZbz18xODxM2DB03We4DjgvkHQhiqw+3zm
UNUdL3I++4ndnnO50fz9GemR3dYVNJbDoCkTNvgqOcCFCcEtJfXlMH/e/Kz4
jm9h3R7vkytOlAOXflPTyi0I9vdfZaz1rhzsdfXv/SfrC+O1VfYVcvy5HMMB
vm7a6gJu0POm8W0EwSTOmxbdd+eb47Ewa5rKquZS/h6SSXzED10VAXf1vvSE
CaJwmBL43sHQtwVGvc+uGTk6EXr2XHD20ukysLbOqBdKpcPIgrSbvrvLoO/J
0fa5OzPAYLH83IbVLYRP1Vb02Zd5rgWurdrvfbZjOvS4Vrquh3ELKL6vrTvW
nAFcnGrkyq4t0P54+4pDfXPgTYLM1EFzW2CC4WE9qVoh5K7Z+nm0VTZsneJj
sdU8F5TeTLNrWpoNeZtem7p8y4NY6fSUXLtSmJ1uqe2zOheMV8JJk7ZZIDh5
uYO1QREo73otf+p1MeHHAwuHR6SPKoF+yX2/z+1dBO8meFqpTi2GuVWWGkb6
ZVCVd6To0vZmWOM3cZ/Z8iLY4bfWZK1OM/TpnTpJ26MYGmKeyU6O+QbL8pvH
leuIYUNN7djYFd4g6tvvYrKSGCwvGxi2ZGcQvs0ZeWjw0alFBC8ftsnJ5mUR
XApVnajgUw7fZU70frm5CGYHxnYz2VwBp61rwOOUCKJX6FUEXBHDG0+9qFqV
IniyL9Tp5qhKiAruF7Iusglifqfl4FddpBTRg//eZfqeJvPcjEawSkmcp+9R
AyaBdzMunw9sdf+y7OGor+pQDwM61zUnhvyE1KXTSoyjaqFX9ul5N/x+wvVy
eDYvqxY+TMqHs5b8PZmBjRO3z/RvhAF3S4UGG2vBRPN9UMSORlDcWrtG7FQP
r0aD0bHDvvz5qMo7ho0OBbDmg1sH1+8N0OA4+9aM9vy5upSZujt7jm4kqXHn
6pORAxrBZdKjV0eNG+HI4erHU+MaoMf7ZeLCg83w9FDVgjhxA7Rf8vbTB4cm
eGF0W1YjiT+3s7rDZ5d1pS7EP7gHTd6qvSGaYOXAuIwuz3IJzlqn/ORFdS5o
dD+/3d5UiivZ4z+0NiIXwiZXalp+kOImnlV5Pb5jLnx82rB8gqc0F+u1ybDv
gVwY8fjgkqop0tzFoW/OD5naAAdWXxQnaUpxX15vuaDasQFKj9YbOEfy53Ju
q6eart0uw729M1lB2aYe9Fqq+8+aLcOd8nxt+fpRPcAGg4UGi2S4ziL38OcP
suF1f8VpByJlueIovbw3v+KODg9SdTqqy3FHvE0NXo2uhzceVd3HhMtyCQdD
O5r8lwXVqRXnVB/Ic6a5QbY/zvHf25yT/aHTcv06KJIxjZ4RrsAtempv+cUq
kviLxf06bJpeFgFmAYeuxW6LgY1HT+eIH4SR+eK+KcFvOkSHwq3qb5VXp6fA
mZV+Y9b3CgP9JSOG68cnQu04DYWtpuHgfPHItH694mFWg8mpaVPCIWz9idGa
1vGQevqFtc3ETEhP1k1dfyUcMmd2HTp/ciz08y1M+BycAsOdL6995hgDnglR
xYHVaaDrEnvvw7FU4p823BSVHClKJemacx3aafqnwmTbaRfzzqWBbZyG6K1t
CuRJw6x7SkJ43hTUYRukwhmXyYW9HTOg9mb9KgiLhB8LXz2q8MqBn/ZGW2ZE
BhN/tsVw7Emn6aFQpzRzgsZxEWzxX5SwViUECuP6XD4RVgT9P61YcSw0CC45
Wi1PH18CIRa9t62fEQw/en95WfChGHYXRak7QQwcsbfU1jhWDqs2Tluzrk8M
3JAzCjtvVw52oZ6PtqjdBf0Zcu/DC8Vg5pyqNOPBHWg/Z7Zoab8qeFvYrjzK
yBVmVK52inpaA18vmZpVhLrCNCvnm+9O1cCcqC4DuxhHwrap8Y4F38SwTlsQ
/KzuB//9z9PDFhhdDYXyiztu72ysAYOco6od3v2Amppt4x7r1kCAc92bG3Fh
MOb5tN397lbDboOriy0WhsHdZpteNb/8Z4uW1cdZlfz3QjldjduTGvxB84j6
ztiHDfCxS21ecex3cNfZL8xrx59vzDGX7nH3YiP8lzfj/gk9/n7O4FdK27Rc
C8A9x8B29+u7JO69E3jBpTLWHQ7s/aB/yZg/1z2y0WrSpR38vxu0pW6l8cyn
/Lkp4tencw0Pf8WZn0yDOXfrHEgJWLtNZrQQbM8dNGpqy9+v2d7Yt/jH7hK4
MddJpVtLIeH91RfKWtanFUCvb5nL77wrYc6lCuG8T2hwUfcy0FrmNe94R/4+
zUmndJUX2UXMfmExaI7dPuSRWRkoFT00sDLk79eg3qY3nXL1kRGD9b6KdntO
8P/eD/bzyVFKjhFHGqC/qv+Ql7fzYW6jV4j3c36f8prVfbdTJk3Qe2kfp7th
+YRPA0492Frtz/97KR2TpgXtn8jfl0H/bjvD026PghRnYRFtVX+6AXbfOrF3
3jIB1yfu2S9D5e/DIA+cq3zRd0OCNHe8q/vV13X8v/8h22XABdmxtmQ+Hmbb
41BBUBJ86H9doWP/etB0/14v+J4EjcHb31oPqYcdWyP0h/dLInGGai9HpeNX
kmB8fMEw+ZW5YBFT8enjykTQuHvx+eDYfBi+zWFK7ax4SJ9T/9/NuUVQe/xg
B9OZ8bCxboJB7aIiODDC9dLtkHjen/gbDblmGA9VfT+dUT7cDLoe9oO2P3oG
bvG9V8962wDWIN37UWocLNt15JD06BZQPnEg9MXrOCgPb9aas78F5p2ZXrPR
5gcE671xuSBTCMeCJ5Qb/ppnZQ2K8LMeFQs6ztxn+0UhUCKaMyhfJx1Ernsc
NAOaYbfFwJ+2cflgpFe5lFvZBPNkN4+q8RODuq2D4bfCQnDtWZDwWqEajttt
rhFtC4HhotVrDrnXgsfV4P7rtuVAjIPfSBsHGW7c3P4f3L/WweEk0wld9OS5
w4fUOtWm8d+b0WkQV0zf9J2/Z+UyTPDO0ZXcZ5hZPnbXmo3uYFnXxyNAuhiS
ohf69gRvos+1PZ/d6/LaC44o5Q/YNVgES8Ni+kwy+gYznmRP2jW5kLynnWNy
zZlLlaBrkudgK8gA96WPe5q6xUJ7S59DPbcKuKATe49mia/A2YpvnQvzv5Lz
3ZdXnXG0/sTfM5l0w+xk4k3++zafhszb/HBZJpkPrM+N6RbS+Ts5D710eqja
2x5u5HxzZu775LSGaIIVnC3VP7x4S84vOyrOfVYyhP+ezlDzJS5Kx6LBQsoo
5PtyITjdXrg13SYaAgaue7pQQQiL50U1KK3zgIKaLx0WfRJw/wciKFdz
     
     "], {{{}, {}, {}, {}, {}, {}, {
        EdgeForm[], 
        RGBColor[0.8481973125000001, 0.8971861875, 0.8424516666666666], 
        GraphicsGroupBox[{
          PolygonBox[CompressedData["
1:eJxNl0tsVVUUhs+999zDQB6FgY+WRxpU5DVCEdomDDTW1jgxKXBLExIt0GIC
GqBgkUlpMSIDaYEB0QKWYpzwKJ0QY3lNlUKNMADb4sQKGp1CwPh/WX9jByv7
cdZeez3+tfY6le9vf29bPkmSN3JJUtBYkSZJueiJNm9oPSS6LNoiWidaL7op
uiK6KmoVlUSNohZ/Z71cNE80X1QuKkpmhcZhy+P81mKSrNQ9H2r8MpMMKXBY
4wfibRY9I55qrVPt12hcIx2P50LeSq3/1dnXNW7OYn+m5OQLofNPou+0Vyd6
S/ORNM63iPeI1p2iLtFq0WLREtGbuZivEo1ZV2ydo/1ENJKE/Plp3DHu77eY
a39MtE18o4W4/14S989MQ4ff8zGv1fyh5vXia9B8NAlfcx92Yz/+2qz1Wvv9
uuiiaFB01LofED3IB88m0THvfSb61T5ALnpfs4xbjhvr/VnoMKq7+qVnTSF8
8HEW8480XtK6JOoQ/8vFsO9v8Y85XsTtfho8BzV/XjwNmo9pbzgX/Hd1tjcX
/se/nGe/X/zVhfjGvT1ab9C6W+Nu8QxovlH7s9LwG/7bp7FNdFhy2jV+n4v5
2UKcZQ2mGDnLyH5TLvTFHuYzjM+5omUeWfdbFzBQEP9W0Q9JnLlkPwzr3irN
N0nPQ/bRPNl9Ut926dupJPRHT/bQ+dM0viG7135YpLN/StdXNPZlcddf9uWg
aId4Dho7n2Sx1+D9FfnQdRJfjOBqm326PYsYwN+peZfPl0vP3kLEd/J8v+0l
58E29i5NIl/nOjfKp6ynJ+E/MDrd++CuDbuNzV1eV1jWEvuXczM9Xz7F98um
8FU5L8nRnZY1TXdl9vsa14DF/gb2yZU7sul2IWxucb34WWd+KQQPsvYn4T/m
2LrA9pb7bmS+7Rqw2jpVWyfwOCE6ofkftgFbvtZdj+W7FVnkHj7Yk4S++AjZ
YAXdb2pdJpqdRu6DMXSgrkzkA+vgHH/U+O4220cNLjn+Ha4hyKEGLLa+6P2c
eB5YR/SgLrdary1ecwY9qB3ojl2P8nF3mXUrsy7w1BkjYKzZsaA+v2Mda4wf
3o5zml9IIg++EZ1PIg9Y8zbUieqTuA/+s0nUuFr7fr1H+Lif/bX25zTfSy3s
E50W9TiunY7TEsetyflKfdibBk+39V1qzA1Yxz7bsMy4vOZvkzWXe/pF7VnE
6cUs9Mcu7D2p9VOtX8tCXrf1epzFO/RsMWTw9lC/4a3wO3vZMs5bjx7z1Tmm
VfZXlXW/av8O2Oec5T1qNB8xoSbMcu3o9528D/i7wj6nHnU7Lld8P3LBaWbc
truObbQN2PJuMepqk2vvSZ9FD/KPfAOj5Bz5Sa7xNoDd39LALfhrNhb3GJvU
KXJ3PA2csjeJ/TbL2uFYdxhLrZaxztiGd6FkvCC6r3kxF/lALszxPm85eUfO
/egYX3fM11rGJuOwxXIH/B3fI2OB5TdJ1w1pvPnV9n29de0yJtH9gNfkGrg5
65j0G1un7Pvz9len7eyzfpM4HTAf7yf9xl3jpGR9642D0hTcTOKIkbzi3Lht
n3DOk++19uPa5P88ZM0d2HfP9o75LHoPWr9K+3mW5iP0Y+K5lQW26Wtu2H/0
IvQgvP3Y8I/ljdoWehZ6l3vG5E2fLzqG1FviN245fGc+5thM7hGjnGNN3b7o
XoJx0HPiwDfwy/6Aa/uI70AWNZ576WPpK866x2DvgffpO+k/W7Owc9Q2DNlu
bAIj+A6/8QbzFn+Rhc8qXa+Zz7MPFxirc9xPch45vPu9frt554+7fxq2D0Yd
3yZjsuh+crptytl38xwv/FrS98Y08pHcZQ3+ydGS99Floc/nrQ+2kO+NfmMv
OAbEjft41yuMafbAAr5rdz05Ygz1GevUaPJ6l/slahPjPvd71KF2z4nVbvdX
lcWI2xmtv3VtO5bG/wF1lvd9vmvtkOXscz92NI2zX2Vx117fu9c6TN672zpT
Px+55tK7PXQdm+261uB5md/l035LD7kek2/U5JK/4+czWfTKi4rxrsDzkt8N
4s3be8Z6om+f6zq94Qr3Hq9q/DyNM7w5YBy8ovOEsf3I7zz8J+wjfHUiixgS
S2zhfXjqGgWuq9xv8SY0u6dZ5RpRawzc8Vnq923Xf+o3/RC1b4extdO+xa8d
/sa7RC1Eh5KxxD9fwXWmy9/BC7GhDp5yTuX9r4W+Txxr+qn5/tbmOIOTGcWw
hf690/J6zF9wn99jPHLHOWN2yPjs8f3/AVmf11Y=
           "]], 
          PolygonBox[CompressedData["
1:eJwtkssrhGEUxt/xzfdOwt7GgjIs7DBqTNnIQtkoC5eVREZmWLKVhYyEFbnV
iGxmYzYW/gOFoewYlBTKmlx+T8fiqeec85zbe9760Wx/psI51wKiYCJ0rhXH
ccS5JRxr3rmhwLkR7FX4Cr4xdLf4vrDj4BX9G2iCd4Af+BmaTbQN1CuiPQHP
3iC+R7ye2BN2ATtBThq7TM4AvYpgkdgN2A1sJs2Wlk1sC18JfuWNd4IM/JH8
QeKnIIf9gZ2BX4BDbzNrdvWopV5daFrteE8sCQJ4VDXhU6HNph20y7K32dTj
gdopb9pz9tnG3va22yc5O/B3fOnAaqr2NXZXxHbQLm3etAVyjojNYffAX/DN
w7PedutGP63a3rTfxPfhlTHnYuQlideE9uZ6e/XME6/GV+VMI21faLdVjzy+
y//cLTCOvtnbLXVj3XrSW0wzl7DbvfXWjRPwO3y9gf0B/YUZkArsZrrdOhgO
7Ma6dU73dZazgP0LyoHdKB7ajtpVNWa9vaneVhpp9Qf1F1VzA97o7a1U8wDt
H+vZX00=
           "]]}]}, {
        EdgeForm[], 
        RGBColor[0.7849157499999999, 0.8833996666666667, 0.8934547500000001], 
        
        GraphicsGroupBox[{
          PolygonBox[CompressedData["
1:eJxNV2tolmUYfr+97/eoq+hXbhMLHDr9k9P63NRigQdY5DxsSvrD2CHUdIcW
UTPIUwRJ09kB3HLTSk2bE6s/NZUSFDwRtGWzzahN0+hHEWgqGNV1eV1j/rh5
nvd+n+d+78N1H94J1Q3l9VlRFNWnoijG2pRE0U0wtmF/C2uen5fgfQ14S0Ev
gjaBNoKm410rLrbi/XY87wZ1gLpBZ0FnIskirx30Dc49B9qBfRVkV4J2Yd8a
8Aw5bVipyH+QezrS/uFEzxWRdKgGLQC/0fuH0lF0EDJfxd12rCWgieBncGYy
1lxQTqR9AWis10mgcsuoAi3xWgl6jLqA8rAfn0iHr3g2JX07QelY9l2knFg+
oU5H/f4Q6JjXLtCGSD6iP1andKbbciYkklUYS98xkWwmn374BbZ9Sl/A1hDr
Th/4DVi7QQPYX8KZ/dxjHQIdxv5yUJxa/G3GlPFstnzaRh0+tt9nBvG7Hbvj
1v0wKD+t+K3D+h7OrcD5FqzFOP8l9idTsmu8fdWHdx+DfxHrslj6b6bOxg79
McqxYUz+hpwboNcZM8i4nqUzOdiP9TP3PFMPfhHkrsH3ZmDNA/0E/jjqD/oW
/HacHQLvPqyDWPMT+Y7+JK5zje3alM6fB/92lnzU7DO3rM8CvJ9jjAxC/lE8
PwI/VCfa83wZ1sMp5Qi/l413mUjvb1vmDOOO+BvI0p5naiHzEp5zsRb5PfFK
W69bh1Gx9GfcaQuxQRwQX7ucX8TeOecesXfez11+3+FYdjhXLzB+zOkg7Dc6
vyu9MlZf0KaUfF5rPxEXfcbuRX/nmPk94PWCSlPKm/HO39ngzQJNwZkngmTN
DvITY/R4JJt4ltjjXWKSWNoa5IupWL/GvZXDeej82JVIFmX+Qb/j7AHcPYLn
0ffUAPov334rc6zmg4bAWwre25DRGKRrXVB8ZjhGxPtyY3hepLusSesT1TLG
l3VwVkp4ZjwZY9pFu4scU+pe5bp3w5hmjCmbeco60oFv1+C5HeuJlPY1KdFh
x442HnFsNuJcKWsQ1opY9eilSLiujxUf5md1rBrGfOK9BmOtyHYO46PLmGJ9
Jm4exb2dto229Nge5g/ziHl6txe4/l43n7g97brAOA7XxKP2W5N7wCdBtewv
7F8JyrcB7Oti8Vnf6LNq+/mmawNr6VzHodx1bqN92OnvdDsHeXel87jcuUwd
86zn6ES6T7Ld25wz1Y7vSve4Df5Gh79P3q4g334QdKfLtjI+i1PKJ9pS61js
9j3qyxp23H7vd+4yZ3+MlAd8zoW9nSnl1CnQqlj3fs9SzSGWu1LyG+3id/ot
p9PvifMrQb333SC5/f4OscPeQRmLsB40fpiP+c6xMz7LfGfto0+vYL0KWZ/j
/K+W2W2//xsU+4lp9XaeYe6e83vi4MMgW/YEYYr2EVdLjdF64/CQ43ktqAex
F21yjWLNKrV9wzie7xwlDhscM/ZD1mHqnfF7Yoc9gvV6juPaYLmcU3Y7RvTx
EteLUvuJce23r4lP5lmd41vrPfnsgZezNKMQX8QZ55Phc/QH69I69yZi57j9
sy+I/6drBH1C/bjm2D8D7jWsM73OzWLjeYy/xbqTce3dYt469hrwZnjO4bxT
5H3G/CmORaX9QizNde0cg+bdhvV+xOJsSrWXetc4H+mraufa3edYtYm4Kos1
w/HsYmN3STTSe6ocl5JYdpUE9b+nsNYH6dUTpGOx9VwbtP8e9r0cdLcvEZaX
+ruNlk29WMtY0ziDvBZk13rja1yW4p+XVv9byBnTc00r1j32IX2533Fo4UyB
c5/h/B3Iueaa8X5QfxtyL3ggLb/Rf3XuNQ1BcWTMWH8eTGuWfSYtny1z33kz
KD8Hk5E4sbcRV63uO5zHp3omp58X2fY3gnDcnKiPnHIv6U0U9xfwviAI5z+D
15+onrAe8365Z+4e93FibFqsWZm6UL/lnoO3486z2F9N9J01/laLz7AG0U8L
jYFVQXK+S/SNBdaZa5n3nMUok7V6X6LaNymoxj4dC0fTY+mUHWkuvXcm5cra
VBXUz6qDdFlhfdp8n3ebPbNeTjSTT7ON/wThIc81jfWM/fSkV9Yoxptx/w13
tyby0+r0yD8G86HXWCVmFxv7lfZxhWO9yc/cH4CcO7AnY+zT/8zpwqC5eVoQ
b7bjQkwUWmfWncuub9nm8/+C8k55piDeOWcQ888H4acmqK52urae8FnWROLi
oHvpD0F7/octdLwY0y1Bcdkc9MxYMu+IS8pn/t32PxvxXpDWvML5vcRYZi5M
8H8Ha//atGLFPtaWqO4UB/1/sP+e9Gy13nMF/wEo88mgWWO954cdru/E494g
OW2+0+Tevy0RRqcEnT1h2+e7x7DXrHbsGffJzp0C16WM/d/if6V3gnBUaIxt
TmQ7fcBY5kQjcyprEudW9k720EVpvSOPsZvp/7VZWPcmmg/K0vIp79J3vMcc
oI78Ducz+nV7IgwPY5lzJGv8zkR32LeJV+Logm2iHxhDzl1N9iHxTvyzP7PP
cN5lTeR/2CXXuhbXxreCaiLl0K+czYkN5i7vsu4N9zGuGfePefb3oHlzzcs4
BhX38FhjzroHzfEdvhv+56dfWYez/T/Y6nr+UVB+DDlH6Isj7nm0Y4x1Krdc
yvwf27UFIQ==
           "]], 
          PolygonBox[CompressedData["
1:eJwllElsjlEUhr///7//WLGUaoI0QW3QgTY11MKmgtYYsZB0oCmtvyQSQ4LW
FK2mqbGtllI6aDTBxrDAQtJYiKqoUNGBki4MC0LYeN6cxZvvfe8537n3DPem
FFeuT0SDICgEIdhtQZDNd3EsCPbA37G4OhIEt8B+dAmYj60J9MPngtvY1oFU
+CywBr4C+0F4DgjgfXx6iNWMLkIX49MIr2WtB57EIa7Dz7C2BXs1/g3wmWAM
Wztrg/AdIAveDKbEsfHPJvgGUIutH50BTwPb0QX49BH/PvG6sZXrjPAhYlbA
z4KGwPc8B/8LBmJegxr8z4ND8M2s1WMbD53/5v909Ct0NnoRKFPtwDP2KwNZ
8GIwD1sOuhC+HExSLsS8wr8L0f+IVYI9E/5SNQ085gD8gHktVSPVKg39K+pn
0tlegHTVA/tkcp2NfSLqPVAvyll7HPEcd8LzwV10At3Bv3WgN+L/3IAPg/yY
9zQJ30rzWdCZEvBvqiHawDLznJW7ejIQes1Ve51JZ/sKKiJek+vYWkKfBcW4
gZ4BRqPeY/U6ybw378E0zRr4GfWcF5jPjGanmP9btLd5rUvRV+FLwfOI77nE
fCY0GxvBKHtPoO+pv+p/3HuoXv4BGfCPrD3k363gM/7T0TdjPmN12I9rvmNe
I9WqzXzvp/hfDP2O6K50sDak+2PO88AR+IfQ74pqfsx8xjXr2mMYnsp+D+CV
oFN7xf1u5OE/Ff4l9LM90kyjk0E3vgXgBP7J5rXLJObJ0H3kewf7OLZP5lx3
sMk8Z+Xeq/qYz6BmsQR9Gd5qzp+wdoF4I6HvpRqoFtfM75bueDt8EHtuzHuq
3naik6M+gymc5Y35Xe5Gv4ZvUw+wt6Kr8T1t3ivlpNyUg3JRzL3YqtCNEb9T
Raon6IIvJEYZ/h3oXegE+I7vKfNZ1wzVmM+sZld3MNe8Z+qd7mAXvJq1lTGP
qdhV5r1bi89h8zdPb5/OrLOPmddOMzNivqf21gzOiXvNVDvVQLVQD9VLvTF6
axRTsbXnUfM3TW+b3rBS9CXzWdfManaVo3LVHa4n3o/QZ0U5K3fNtGZbb14j
tlVxr63evDb0PvPa601/G/qbpLdJb/o2+H/3Fscn
           "]]}]}, {
        EdgeForm[], 
        RGBColor[0.6711543333333333, 0.814616, 0.9359733333333333], 
        GraphicsGroupBox[{
          PolygonBox[CompressedData["
1:eJxNV2lsVlUQff3efRcJ+EOgUQQFQvhVFikUSkKhpSCJhEXQQIKRghSEgiai
kUQQMBFRFBNFsBSEEmQraggR+GM0JhKDiAuLZWkBbUFACRRB+Oc5PafBpK8z
7765c+fOcma+XrNenPxCLkmSyrwkSUEfx7/CkCQTwe8GzcP7sJgkffG0QLAf
6FbQRXhqsKc/ZNaBdoH8fVibD/4Q+Dmg3+M5kHjN/PksSbZD7gLoRezdBf4P
8LfxPQH/DsjMTDo7gB4BXWidJaCb8PQG/xRki/AcwPtfsOkG+ALQfaCrcjpv
BfTnQ3Y29JwCX4a7vAqZUXmynXp4P55RZXurbGcd5I+DbiKFvvZ47uaJ8p53
wP+bJ7urIdcuJ572HwY/IafvX1mOMqWw4yTW86PudBTPCazX4oyBoG8GnX/E
990Wxddg/SZohr0toCEn/rXk3vsS8Ndz4rneJcruTqBV2D8fz+VUNtLWW3mK
C+/yXaL7kD9kndGxuGV+dSLazuvTsH4wT+euieLX4ow/M925J+hovH8Lfidk
juDsH1LFg3efF3QW7SJPP5yEnrH41iPKf71S5cRlvO8CuwF0Or7vTnXuTPAj
g/SfwLctWP8NFH9JAXiY0Hpmgc99EAt12HMO9Eoqv9AntIE8fVBgO5nPDVC0
HfxZ0Kej7DkYlL9c/9z3mO+9jZCZgX0r4j29vNdeyO9P5Yv1QXdZkMnPvAt9
29N+u5wpD5gPL0FPp0w8c+RlvG+DzErw5XniC+n/oHOfh2x3yJzDeY+ATsH3
fawffGvG+3KsH4RMadBZzMlBQT5hvU8F3Wv5HcypnN4v2O+FoHWwd49tpu11
5hkH6qXOGaneq12z/YL8OSTIZ8+CP8M6hNxi0KWwqZj1wPyJ8tUl0M44/x/X
FPMuOm+rnZcbQMcE+Ze+5TPT+dY1p7vTB/WpKM8lLlS6xvl9mu/L/J3ufGYN
TTVfZB+0+Way5efi3Dl4aoiXxsJWXIHdFVhbD9otJ0whFtLPrbgK/rBrj3XH
GI51HLdh38Wc4kGcKzdGDXXO0Xd8Jvou+TnJldg+2rXEOV9iTK6P0nsqqpY6
u367BN2N+5iLzMnWOguya0OQncXG9JuOxxOQ3eQ7877EVtbWz1H5xzxkHXwQ
hNHvYu3HoPgyzo2uQdYia2ehMbBnUE3eNQYTGxij8iD/kf/if5h6KJU9vBP3
tjcmt0TlzFD3kGL7gfEZbn8y15sgPwl0daYe0j1TPrc47sSSzaliU2K8voZz
ZrMXYr0C9ENjC/XfirLptmuEuphPzTmdxTOfSVWDy9wr2nK5Ee8NeErZh13b
zAfWTYltjsZ+1hrvd9N18Yt7Ad//zlQL14hvmfx1NdP34P1nU/mTNVLsPtnW
B9q7F1BXi/WzZouC8n6afcM8Yy5zVmAejk3F05+lqe5bZkwgFvCsR43tJ4Pu
f8t3Ya1QhrVM/OAe1vBAY05zUC9I7LO+9jnTeW2qGDDGnEPor+HG5DvOIdo+
xbXxRpStr0fdmTlFmfcy5Xof9yzmHDGCsRhl/zMXGCPGZVFUzLqB5gfVEnvv
/UHxZhwXZvLv+5lmpUGpbJvp/rQ8SB/10lcbU9XVKOMB1wuNMxu9zruudV9j
PlMvdTIHfnXfP2uMWYpDXsEzEvL1ro/jji9jVe/YzY2yrS4TlhSnyj/6YYz7
N+lo+2RBlExVlB/pz+VRZzInqHNIphxlLbJXEeMejsJP9hTmUm2qeYx3359p
/ctMeNqUqud9HJUXTaBrHCPGiv6osQxzrdS5R3/W2G/000f21UnfndjC3Onr
eeBoVO4Qn4hfXHsOdFwqvKWdHYwjZ0A/DeorEzLFmb4tNUaN9hxCDGPv5+zY
kKreiK2fBM17I6OwhphzFfyAoNwd7hwe4Hmadck5lj6vMjbeMWawfugX0uXm
2ZN3eU7rY19NyrS2zOunHHdidGUqrKB+zgTUcyno+yn3S34f47ivd1+rjvLj
Fd/xm0x2fp2pn+xwvyx2vhIbiTfl9k+Ba5ZxqTCWzorqJ1vdR1k3+4xNZZ4r
iAmkZZ5d6NcGY9kM+5n62VsuGm+Zj4P8W6ZrVF4/FHUf2sP6H2FsJ8b3cyxo
c6vvU8kyNvxGHNgZ1NcnZsKWIW05H9Sn2Z+ZO0ONmcdyqk9iKnO1Y1DO067B
nr24RuxgLnEP9S405mxxjZDWms+sk/XebNyh7kJjJrFzQBRe9/ccWGQ7KzP5
ek4mG4fYzrfwPh7rKzNhGn9PMUepu6P19zCGE8vp42b7mbLXbU9xpvwYlqnn
XPeMwbrkvMTabHL9sl45qzYaMxvsn1LPMEc8x3Q0Vpa59423PzkLTHBfoE7q
ISbwd+oN2zO4LQcgc969+XfQZVGYcTqqTx72bMF9+cbzzUEz1rhMGM91+oQ1
xV7OuvrM+L4nU7+Y455BG4/ZTtZKT/ek9p5X6KMHonB7BGekKMz6KSqfK4wb
vFOTfVXuntTbGD7Wtbwuqj6uBtXBDO/d4Fm82nNsF9tP3C11LtW7d1MPf79x
Dn4sav5jr+gcNcPOSzWXXbcexpR3rXRMid/ETebSJNs30TP2k6lykWeOMlZv
jdJZC/p2lMyqqL7FWDUQ81z3vB8xf264l0dz7efF/h1xGu//AWujGtY=
           "]], 
          PolygonBox[CompressedData["
1:eJwtlGtoz2EUx3//y/MICRvlXi7vjLn7r7CNF4rcpxTFMBpGmcsLyuYFf9GU
+225NJeZSxoj5ZIiaSbMZTfbMLeh5hYl+Xw7e3H+/++5POf5nfN8z+m7cNXM
leEgCJYhUeSNC4JiDOciQdAHPNAHQQv6NyQJ3AMpCgXBBKQ7eCeHSoXxnwR3
aBMEI/ifhq2W/3xi5pN3Ivk2g79iy8FXjhShP0efGLKca9CncWdPci1BHwAe
jfwAJ2L7jj+GLEfPJt8J8BX8G/GdRl6Dj3vz3SfmALm3YJsSthyjwG/xH+J7
8rA1gc9hywWfQGrBU53VMks1geOyoT9A2hL/Pmpn53HHHvRm9Exi7yDXiV2C
DMNfiD8RPISYa/jmIMngdtj26izyUN+CFPM9C9APg0vxXyD2FHodeq03fIqc
Dc5qUm3q0RnwYG+5ZxCzDXw4ar0NoZ+N2hvqLUuQBvw30bPAcc7fdvbN+vYy
bB/wd9Wb4PuDLeasRtUqTrwjX9zbXXpzvb1qVK1HkKf4mrDNDVnNBcqnN8F3
DHmm/nm76xL5vuDrhP4Y/BRJlQ5/0lt7+on/BPyVYfumNPzdvHEvRo4V4BJs
wyP2hufBy735ConZzPlq9On0dzy2GnAqUhEyDo4DV0fNl4as03siV0PG+c/g
RaqB80n4F3vjmLg2EskGH/T2duLUAdVCvjEh+6al6BlIQGxf9NniQtSwOCVu
vURPRW9C74c/jp4WmG0ten/kHb4i9JfgQd5mcQMxu4mt8uYr4c5X5OuNXh+2
HMr1wlvvNWPPwb+R8ojVlI+/rnVWxTlxL8UbdzRjmrUK/DHwPiQT/2psQzn7
ijtywXneZls93gS+5YxbpUgLeDLSFTyW8x3Bv4i5F7GeqDcpzrhWiamEuy7r
TMRmuswZp8Qt3ZmAvtDbW6itmfz09PYtqrmXtzfUW6YjVeRr5sxFfDe444Mz
Togb+qajUeu5eq8eq9faOdo9dZz/h17jrPZkYtvDzXpnvR7RuuvWe7tLHBfX
G53NqmpQLTuQjLBxajv4o7NvEcfF9UnOdpt68tPbnbpbO2E/MX/RqyK2Qwui
tpO0m2STTzOj2dGO2wqejjzAf5f4Ys2nN6wZ6gJ+5G336E0rvHFYXNY37iJ+
J3osbDkKnHFMXHuCrTPx45xhzaxmV2+qtxWnxK2vzmZbO0a7Rj1Lbp0JzYZ2
qHap3uSTM46IK7ozx9kO1i7WDs0Cv/a2u7RTGsH/AQRz5AE=
           "]]}]}, {
        EdgeForm[], 
        RGBColor[0.5313159999999999, 0.6859132499999999, 0.94755625], 
        GraphicsGroupBox[{
          PolygonBox[CompressedData["
1:eJw1mG2QlmUVx+/nfu7rIjVw2RUDIZcWhlwiqHHsZRTojWUK04UNLRybaiza
yWqGpiaw6QPssIJoSUP5qTFXw0ajBgEFFgSURURRo2QLbHsxwF1hdQpNG93+
P87fD9ec6zn3ua77vP7PuZ/3fe27i75TFkXRVSuKuuieVBTdYuwW3SfGheL/
T/yP6fe14o/LRdFUFUWj1mn9/qD4eyQ3LP54yY5I9m2tVv0e1vPpog9I9k09
+7hkH6vHvdz5tJ5tEP988X8mmbHcJ95vRRvEf0syb+n3Nu0nSuaM9o/q7Azt
d9dj/yHJfFjPXxe9Wev7ktmo37fqvpm6Z57Ws/r9Zcl2ab9K6wXJrBB9SPe8
R/yLtc7q7CHJrRW/U7SjCl2v0L5Zcr2i/xK9sgr910j+K7W4b6P2/9Wzndq/
ITpD9x/Vsw+IVpKva/2gFj7Dd2O032Rd7iqCdvmeUnSwFnbhyxO18OcB8fu0
Tup3t+5tlw6rRZfUQif0QS/2xAzdH7f+26TTLTq7RfQqPV9fCxlkr7L8kzn4
75LMtyT7nPbTtM7muONz4n8yhX5Xi/47x/0f1X6270EXdNxaht7E8ff1sJEk
e168GcRGvDvxndZh3fNz/X4mh4/w1WW1WKX2LTr7WIq47BO9Q+s67X8iuln0
EZ3dL9k/aPVoDUt+uc+zL+3/l7X/lGhN6ya/pzK/W3eNiDdX9NYUefeIns3R
KqqIM7n/pmOxXu9cVw9/vSK992r/ag4fk4c3ai0r493n7i/jvcS3rRb5OVf7
laIznbvoU9r2VunwR9H/iLZXkQ/YRuxPuMbQZaz1gXfI+zXS5XLXLDVNbbxR
RD5e7v0lkplQj3fvylEDV7teyaszog9q9dci7w+niNce6XKEM/Wwg7qnDuG9
rPM7tR8SnSL5vfBEF1ZhA2fuL0PmqG3DxumW2e1aJo9mO0cLxwAdiBl+3Cb2
jhT1MlRF7FeX8fz8UUXxhPYPi/8F6TFZd74mukO8g1rD9mGf85PfyHfXQifw
Bx+NGxX2n9R7HtZq1P6zouflyA1y5JTzYoN4f0sR8+PaHxf/PsmP1h1bRCcZ
T7aLzncNsP6kdY3OfCRFrFaL/tM1dLvu6SjDX8RrmuxYUEbtgYPg4S2iz0n+
V+JdYH13OGajy/AtOfZqCp89KjrgZ/BPpDiDrYNV4FHDqPAF9oInY3P4BGzu
qYdd6HwqRW0PiR5PUaMPiv6iHvo06ffSHHt0PKBnU7S/TvQZrbvAZOPMNmPN
2RS6tYkOugbx9+kUdXMyh8/utQ6Ly/Bvp2sCzKEGJuXIzYk5MGe7fd5gPAKL
vlkP7ODsj52Hre4pu5zP8I7Yh3ONDw05anHI2EKd0ANXFJE3px0v9iOuwWOi
k8tzqXzuPPw5uu8i7MFXon0psO81CS123pK/e90rbrDtA9aHHsK7xxgXBq3P
rhS10Juils9Yt37nOj4YNm6+kqImnnBdgJnECPyZovctEG0R/WsKn/9Z++vL
0LlmLLyoDAwifvRY4r7D9/Ubk5AFlz6RYt+Yo555Tiw4h4/wD/l+1Bi1wDWC
vZdVEUPifo+xHnunVPHuJseiyTMJuNdo342RL0fXA4fJtc8436AX1OPdMz0j
oMOnc/B/V8W5d/ss+bXWOTbVz+iP/0gxd2xN4Z+aZcB/zja5v3P5uV5fCywF
8ydZttM1R+2/08cXuadvlT4/0u8tOXAUrAQnqVdmGu4Gg8Cil/TsXtfVfaKv
e+7oMx4jQy0Rs/HuF2DSuHrkFr2U/AFTt/sMWN6Twtb9VdiO37GNfGquR63O
KqP+sbfZz9C/xe86Yv5ky19qPrpscAzwP/PCJtfpT6vAOmbAX2rdpGc7U8xt
zG8vVOFH+i4xwGfNns1u92z0YhX5ML2MXrjUtY+Ny8u4B+wG25YbWxbq7ETJ
teeIW69zldmIvvQX0QU5/LalilmTnv7eHD2c2IOJ4Cm2vOS6RH/61FdT+Otw
FXk3y5gJXi7zfmMK/Lo/ha6cA8dvS9Eb1omOr0fvZnalny+3LYttH/LMpOAP
ec4MwgxEXJn51ngOb62ixpiD12rdVg/cwGfd9cjZt6uYV55OMfus9bfB/Cr2
yFN7bVXs9+c4+3iO98AHF5HlDLz3S36l5xD8us53gmftzvNfp5gZD1YxZ9Ej
Blz/YBV+JlZ32A9gGDnPM+6+xPfz/vnW7WAOG4sUvDbr86LnfOb9vhxz6gHR
UznmDeaOfmMjGInf8D/68Z6J1oEZ5kr3cnKcGhgxDjc4l/DDGttbc0yoTeQv
db1g03jf+cUc/Z8ZnDhPMJ89cSNv6V34rcd9ssf8CfYD8puZU7V/yN9V1MYY
x5X4jvCNkgJnv5HCd5wnr+iPCz3L3e34dFUx61A/Aym+MajHv7tvgOH4i9pb
Zdwbcr8hhvPqUYPYQb9tM+aDjdcbH8lNfI2f8XercxUMnmoset5yyPAbjKKO
5pSRx9g5L0c/aMuhT4f79W5/855JUe9gKlj5PcnNlvyyHD2DO6e5t3S5T/2m
Cl3bU8SRe6jVJSnyex/fsynq+oEUeqMnccH/c6wbtcO93In+yNN3VqSID7MA
8WcOHHT/Oua+i+3z7euLjQPE+p0+96x7zkr7v7eKmfJLOWyaarvucUxa3BcG
3IN555DrktyhxojfkRxnyJdG5ww8+n+3c51+eK1nAHJknvW7wf5Z4rxjT661
uL76+W7zXEQf4zt+lm1p8P3g/EbnFzlDf2a2o5+CgUv9bbjZe/jkbo/zDN5i
z4F8g9KD6EXMp/Rj3jEqx4zEtwWzMPMbOMb3dYf/C2h2v+Y7+VCO78OnRD+f
o36vyeE/+jh++7ZncmZzcviHniU25difrSI3ydGbjcOrXEOT/b4rjInke2+O
uOI/6nR9Fec6/a2MjbwPu2f72+3rntuZ39G9w/p3ep5hrmnzPIW9fGPQn46l
kF1k2/8PFs9LPQ==
           "]], 
          PolygonBox[CompressedData["
1:eJwtlWtsVVUQhc899+xdEkINCMEIJlUjagX1j68fbQzSGikKasAHYtTgI/GV
QDRKQRNAqqAoNaIx0QgFq0F8IC1gW2lpoaBSjI+IAqIRtbSlIKT1FcRvZd0f
K3etmdn7zJ49e+7Z9zx60yNpkiTPgQzcFpNkXD5JUoy3whtCkjyEvRrdCK8G
jbkkKQbz4AdYNA9fBWsWEH8fttX4zmHNvfAP8A/FN4mY+ehtYCm8ARyHT2LN
MPzFoAK+l/gq1teDx9BTwGh8Z4Dr4c1gfM62FvhkcBA9Cl0F35iZX8v+T7P/
ILYS9GXEDMBfxrYv55yuQW8m/mTimOnoESDH2m/BSPgN0d9eDopYOyW4Npey
5i3W7kOvQr+Kfyh8GvFj4GeCqfCZ0bXqJ+YO+H4wK3HNDsD7WVMDr8d2BN7K
niuIf5b1O/BvA+fjX4jtP3yd0b5F6Hb492BN6prthR8Bn+JvBROCc1JulxBz
d3BNVJstYBC+hPhp+I+iL4zOUbnKVgNfS8yD6HHsXwc/K/puKsFY+GFs7+P/
kPgS+DtADaU7ehv+PLg5dQ/Vkv8M9LnoauI3sH4UmJq65lfj6yCmBN4E/kLv
Rl8MX0l8F7E/YKtl7zLsxUVJ0oduQ09ED0d3ZT5rBViA7+Pobz1JzEfwudjK
U/fwS8S+iJ4hTX4PwxeBqtRvoBn/5ODe6UCfYP0VwbwdHI/+hr6lHJXrSmx3
5l2THvQL+Ken/sZy+EGwFl5HzGh4TjWC14LPWbtC74lclqF3oTtADbyUNbOC
e1C9qB67EV8SHLsU7IzuCfWG1mzXewDz4b3YWti7ifjZ6CXs1wLvwzY7Z9ub
xJ5EL8y752YG10y10x4N8F+xNaPLiTuNen8Rnbvu5DP4nui7egW9Gz4HlKHr
0M+wZkx078g2F/5z8GzRm/gpOEaxX4FV8DZsD+Q9M9rh7wXPljno9cExitXM
GYHenrlXn9AdsP9AZq4Zo1mjHplYOLPOrpml2aU72Z+5xqq1ekS9kqpGmo34
hhR5hmmWNYITwW9cb101U+2OYduQOmflXhk927SH9jo9erbcAl4nfhq2sfCN
4Dz479GzYDG6O/ob+pbe4BrVPvjuNrNnD/6twb2rGdIavIf2Us+p9zRjNWt3
gEB8afRbV4+p1yaoJujvqMd4+KnMs0YzqIu164JrrRl3P/5e9PrUM7NHuevN
p37jy5S/7ih1jxyCfwleQ9foPuF/B79tzWDN4gvA1/BvwFPwq8A/Oc+EK4N7
Wr2tN6K3UhocOwz/APwQ+d6uu0dvQh9G35XzTNgSfGadvRPE6ByUy050kc4D
mvI+g85yUXQtZOuDl2M7lXONhqt20bNVOSv3yuBc2rAdi75T3a3u9N3CGykv
5NRd6CH10uPoPGvfgI9MfeZ1md+o3qpmkGaRZoRmhWb8j/BNmXPfBYbovxDb
1rxnvmb/4sz/TbL1R894zXrN5Hp4b+be0ozSrNIe2usT8GcwxHWHv6nXwL+J
a1ATPOM169UD3cEzuKxwB7/we13wXejO9wT3qHpVb+Jo8MzU7NSel6P/iK6d
/sP1Xz5YqI3+Izrx/w++xif2
           "]]}]}, {
        EdgeForm[], 
        RGBColor[
        0.38163600000000014`, 0.5051230000000002, 0.9307013333333334], 
        GraphicsGroupBox[{
          PolygonBox[CompressedData["
1:eJxNWGeMlUUUfe9738zSQSD+wkQSFtxliQViKJYgTZAiKyDKsiYYNKCUhawx
1ICUAEGWSJAoKjY0mAgovSi9SdAElPoHlwU0wIIUERE8x3M28cfk3nfnzp07
t3+v+bAxxaOTTCYzOpvJ5ADHpZlMGVZ7rNMglIF+HvQOYKqb6PeikMmMBzwM
mJcV3hg8I7FfbnwI9qYC/wdyWmLlYzWEvBLQb2B/HX5PxH4LnCkAnI3fT4C+
IWYyXaPkXAftnrxMZhV4LuDcRtCnQMZ6wItZnb+CM/divx5WZ/xuAP6PgJ8A
f2vAStAewWoEfKbxh4DPBeyUlV6EzSGnCPQq4O2wTuCetYAPYg2FrNewvwv3
NoT8r8jHd4CnGqsFVv9ENloE/o6Q2QHrEvDBQW98HnAPaK1AWwk5e3PSmzp/
4rfTBuN9F+/cH6X3QtDHBJ3dY9/wXTfBN9k63wL+DPibQm4vwEFYZdhbgXN3
gu0A2AD0O8AfD9K1g31KuzbBqgt8X5Bt/8Y9d0A7jNWXPFj1sPrgrlmgNcOq
j993bevSINnEaedZWdmU9lyLeyeAfzVgG9CeTLS/1zbh+2Zj7wHGCOCkoLhb
if1y4Cl4NgI/gv03E+lDXSZbnyVB+HuA91k3+o626ZXIPgty0q8mBpY6Dl61
Lv/pmVO8LQd/NWStBfwd+qzMye/v4vcvQWd/BjyLdRu0PwE/jI5V6Hk7lT5L
7P8Kx/kgyJmSyG+bGMuJYrg+zh4C3gn8q+h37PUAvGo70B5/YO0CvgNwMXVJ
ZP9DQfhd3FmcaI/02vbxG4D5jtPa+P1j0Ft7As7Mib8Echsjtj8AfhT0yznh
l0BfmFNO0YaMgQrbvhb45wEmQTlEW7IezPG9vL9/FH9eUCwt8Fnm66msbDIq
kVz6sYf9SPu9H8Qfg+rBPMsfiL0BWPsg72KUnCLWoihffgy8X1T9eZY1A7+7
g/4AaxLWVdyzBucfxf4K+5QyutsXFTnFCusF47TI8dEaZwpT4cwJyqfdChyT
tP1zUfFXDLgvSkYGd+6OypmdgKXOe759eKI6w1zugr0S/H4H/FuBTwP/lqi8
ZH6yRnR33FDPy9grpN6sFaAdwLqQFT9twz36nbWG921J5f+3wP+Yc5X1YL/5
KX9TVA343vV6gmPmm6gaOSjI/vt9Vz/gfVPZiz6mr/v63aQx1/ZExeM28G2L
yssDqfxK/x4HzAadoc1uuTewDjGPaTfWxDZBfqLPe8MOrXLqA4wf2ooxxFxl
zm4Jisfxjhn6i/FXz/ZhnWQcVLnuES9xLcy33W44Z064nlCHh10TWX8WuP5Q
Zjf3LPYunsu3zZlDjXPKo6Z5wtMgezexzSmbMcO+WO17ebZP1Jt6237NzEOf
0Df0R7FznXTGVbXPNjIP7+2SqBcxzrh/2fQW7l81eEP7mv2a51tZf/JTNnOF
dZD5wr7O+GeeTU9UN1kzt+Ntc3gGcKdx0k7ajrQh6+hQ4NMS9QLmE3ORNYb1
kbWR+cRaz/w64h5EfCvjBHubg2hH7Itmls/Y4vkp7jvdwFcHeNegOGUvYNwz
dhk7zKOtzos1UTl5yvTOrlOkXYrCZ3g+auQex3jhXJRv+15yLk91zDE2ngry
M/s86/0Fy2dsUjfOS3xvV79luvt126B6Q7vTPuznleAZm2g2+zWnvsg4qnLv
Jq3SdPLx9wjAs+Z5PVHuXLQNfnCuMv/4ltM+yxrIus+aTxmnLYf5XmF6RSp/
cmYZYZ3Yq1gDpjovJkW9ayLg7kT2Z0+m/xk3jAH67aTnrRLPAEOi9D3rd3Gm
In0Q+xnOnANenug9Vc7fF6Nqwnep9s76vYTnLKdWVL9e7/rWwvHPHnjMfXBs
qlpPPvaT1q75Q6Nq/UuAM4LsODNov8j8rA2sEawN51PFOmfGT22jz4NqPns9
Y5V3jXFfWe0Z6VvAZanmw97gPxMUA+eCZgvOGJyLhwXNMS8D3o8zlcCbR82a
nDnWRfUS1rW/gmZBxtDBVLy0EXtupWOJ8XI8EWxsOvkZD9RxrN9If951rLKW
saY1gT5TUs3Bc4PyjbG9O2h+Zb4UcvZMNXPsiJpTWYeveN5paZ984R59w7Yd
a/vkgmYAzh3s/+xDjGHm1ADjnLvH/W9GJmServe3w+ao/CUPY4l9bKBnicTy
u4PnWHDt5vcE8FeALwuKg0LPDj2j3s663sNveDqqBlCPm/6e6uC7CDsaZyx3
9DcC+yRrE+tSqWfpa5BzICrXDka9o8xvoa58b6HztJ/7b6FjaYXzjDKZp7R9
me/d6TlkL2MtqDdMDNKtvXUu9gyzHTDnvE2j5PWzzJrcY/wMjup3L0TRRpnO
OBrhWCIcabzI+cXcWuQayhhb6m/DtalyjLlWGmV75gx14xxd6pp82f2r1LMd
Z6Nq8M9PNI+y75cb8t6GUXZpFzQDseZv9bdpS3+H8G7qUOJ6yNxhTeNs1du1
Oy9P8b86qGYNdy7vxe+3gd+AjBA1q3Nmj8ZJ4yy5yzWwjvOtpv4f8ww5wH2C
/i2I8tusqHxgXnCGvY61gTxBvBvMz/hdkOjNnKEK3GvauqfwWzCJ0iHr/GP/
4Fnajfo39/cMc5318mZQf9uVSsfF1rMyVc/mN/e1VP2M/w2sD+q/Z/xtPd8y
OZfT5z8F1TD2cc4Mn/kbh986G4P6wm+WzV7OeKtyX2dPXx4UZ18G1Qv6j/KP
eW4o8YzB3sJZpeY7n/49555S7v3p1mFVUF85msp+821D8pPO3vF1VAzvBs+/
ix8ggQ==
           "]], 
          PolygonBox[CompressedData["
1:eJwtlWuI1VUUxc8993/OpCmJpX2IqKHEZlRK8UvYg5q0rFHScPBdGBq9nKJG
QuuK4hgq6gRZUKZC74IcrUnHtLQchzGzoKfZN7UH1Gg06mSl/RbLD4u71v+s
87j77L1P9ZzGyfNjCKECCtCZQ1heDqF/KYR98M0phCYMR8CV6L3g4WBPB/wA
aIE34/9cc0ED/Bq+PQu/jPlt6MPo/7QeGIoegG6Ffwqa4TNZczre4+hx7PUT
nhHofWA1ei04zQGb0fXw/cypg+/EvwT+KN+6GN+Dvhx9LfN3w7fgOYe+DTyN
PomnibGH8L+HPoyeWLKnqiqEO7LP1s15Whk7AB7H+xh4m7W2of9lbDi/ffHP
yP6v3ayxh2/j8YyGV/Bvg7fzrSh5jQa8vegW+NVgqs6GfhH+AvgC/Q1YiX89
+jv4vWA4/GbwJPwQWMv4SOb1Y/961qyUHINd8NOgC34TZ7wV75/oS9C1eE5k
x1CxXIUuMz4fXI+eBCqMfZu893VgDvwD5vTBu5A12rLPoLOMAPfBv2fOgugc
Ua58pPPgvZA5O+DTwJCy19iJtx7PYLydfLsF3lH4Lh4Er2o/9F/BZ74r+w50
FwPR45U/6F/RM/HXobdn/1ft2Q6/kTXOstedjF+E/qTwWXTGVp0XvAKfDdYl
54xy5xHwBnp34dzXnRxEf4g+FZxT97De+9mxqObbVngHnr54n2BOD94u9B/w
oXimM34pOBTtGcvYMt1bdAw2wY8WzpUG/KtVD3j2svYKvn0GX6zzR9+R7urr
5L2UI8oVzdHcjapRvL/zrRXexrer4DVgR9k1VYGfwrMmuqZUW3czfzFrtYBJ
8A18m8vYPLBRuZdcizpzd3aNqlY1Zwb8N9Zbytgs9linsyTHRnt0wn8B78Ab
8Q0iX8dl555qcCz87+S7HILuhX8FHoiuoS/hm5LP0suaS+CFYo4+xniAV2f3
pgnIVeyxMjmXn2d8he4aTI6+w/Xw15NzTTn0GnxBslc12qT7zq7NRegzrPdW
cm4oJ9+E359cG2MYnwKvVb+I7nk18IurnKvKsR8Yn5gdW9XoBPiJ5LttY73j
8B71lOg70l0tAnXRPVO9Uz1GvUYxqcqOsWL9rv5D4ZgoNkfwL4X/mJwLz+G5
QPUImqNzYgNzS+rh0T1FveUKsLnsOzqa3KPVq9XjW/QgJPd2/ccu9ebkXrId
fTK5hlRL6mnqbR8Xzn316GXJMVKs1PM7C/dQ9VLVhGpjNqgp+450V7XJaysm
is1W8FS0ZxbefwrfjWpMtaaeq96rmC1Mzgnlhv5jzI6BYqE3an92z1HvUU+a
mv2G6C1Rz1TvHIM+GF0DqoXRyb1EOVfO7rkjz78ZejuOJd+FYqhYKgeVi88w
fjv6pWSunv2y9ir8NmmP/tk9X71fb+BZxnr4Niy6h92QXDON59+cn/XeJeeO
7nRXco2r1lWD7fBRybmgNc4pn7LfPsVQsfwfARYMMQ==
           "]]}]}, {
        EdgeForm[], 
        RGBColor[0.2466444166666667, 0.2970737500000001, 0.88455775], 
        GraphicsGroupBox[{
          PolygonBox[CompressedData["
1:eJxNVl9ol1UY/r7vd85ZmGXShXfRJEQbZkUhuAmbMdpcgilu07Ct2cXowoH+
cq4stzRoqZHGusgyKei/OA0kNfxXEpYxK21pV8UuBP/A1qL8M+p5eB6oi8M5
3znvec/7Pu/7Pu9X2dG1ZHWRZdkljBLGjzHLRjDvCVm2Agdz8yy7B+MqDncW
kjsbtf4J82LMuzHegExFRZbtwvpX3N1W0noc8itTls3G+X7It+BsB/Yn4XsX
vicwV2MuY68ToxVjFsYARi/OujDfC12rMJ+KunsDOmqh8wLOq7D3GL4XYWzF
9zeYp0NmGfYv4d7FXD40Y/997M+BPTU4O4mzcehYXuhtvkt7u23zb7nWs333
Bchvx/f5XD7T39Ygf4ZK8o2yz0PnfPvQh+/bKYtRhfWWQpgSz9NRPn6H+XJJ
tvKsHOQPfaFN63PZXI11Je3D940o++6Psr/VfjUErW/Jdd5gXxZZ51S80Rgk
R/29UTJzMH8Gu7txvgfzcCG91NlGHdhfmCtWv2M8g/0Xg/JlNe5OSpJ7M0oX
dU5E4dZp3M+UtCaGfThrZN5ExaqcK6+IN+2mzcSXsWMu8v0/Mcay/3Q9Z/zP
OC4FbPiKiYx5JeYr2F8DmU2Q2Y35Gvb/DsJzAO82Yb02CCvOZWPCuN1VUuzO
Ya8ec6gQfpThvTrnAW1sht7pkD+I/Tui3uqxfycK4VVbSIb+LLPPqzAvTXrr
AO5uCcqVSuxtLeQD84Q6jlkPa2GV6+JTyK3D3U/s7xrXKd9vsl+MCePG3PsA
YyPkN+TCkpi2WfdxjB5AtyEpBvtg2z9R+w9iLsH/Udx7GOsHnHvMwY+jaus0
3rsWFJMcskOMEcYIvr8s9A5taMf8vde3JsXzc9x7J8qvJ5Nyc61jwbpptzxz
r9E4EP8nHIPGpLwexJ2XjDvzq9/c9CrmsSB8PkzS1+G62Bm1fos+Jtn7UFSO
DTv/pyX5SF+nJPk13/wxZNxYl4wF83hzFLcdCeJM5iHjc3dSLPa6Pp6yDbSd
ucW6npyEzzzILKBNWP+VJNtuedZof6636A/9+gP3J5t7z+NeG8YrkM1xnrB/
E3dihfLwovO23TJlzEcgtwkyR5Nyc55rkrlUbc6pd6yJB3OJOlkbx/C9Gevj
STlSUyjH6Cf9HYZt70Vx+9mgvHst11mTa5P6b8P9mZD5NojX68yxjxiHlzE/
G+XDuqj6pDy56HXz4PYoPmg1J/9CG7C+E75PK2Q3bT6Et3pxfjgp1xpcL6yv
Geb8m1Hr5VHvTJj3ysaNGHdE8dY5y3a5Nn+I4vIdUb2ryzrJzQ3mINq3LVfN
jAb1hq/tK22lnb3GiniypzK+jDN7HjF6nLwdxJHs2+NB3HES63fdW9ljGZ+Z
7kcL3ZOqXM+M2RLXAXv2uDmd3L4xiE/JqyGpRp+2j2+7Zlm7190fD0Bmf1Bd
s77J983mfMah8X99rdN9qsH7xOTRKNvIhUujcnvMvavJNdIaJUsu539HrfOE
GBErvk3siC3rkPXHOmSc+M9y1fVYNs80+X+kxXYybuzFc11j/e5NrBvuE+vu
qPxckBRH3uVbxID+kjcG3W8bknRcsQ1TCv0fMBYrkt4+5bwdcl+jvlbbc8X1
TixOBMWLfNzp3keuqnFuE4OpUTrIxwPGahjzfVFcfD0KG75Fm8kvzDnWWUtS
XFivH9nuQ0F+X7bvxHjcvbjO/2C11lFvzBebm5lD66PifDioB7Pe2ScHse6B
wF5zzwzn1QXz04ix6nPdjdo/vvuz/z/5HzoYZdNR6D+Y1OO+SNLHPsW6Iz/z
rW73J+KzL4jnKs11zOtZtuFfuepnkQ==
           "]], 
          PolygonBox[CompressedData["
1:eJwtlFlsT1EQxu//9pxbGkuK8CbaiFhil0jQRBvSJZFQghYt5cGDWJrSlqKU
UErUWio0JGJXxFJEtdZYgliKxIOkDxJebC/U8vtMH77km5kzc+bMmZmkgiXZ
i8MgCBYBB5b4IBiDIhncR9EUBcGGuCBYFwuCbPg07EnYxoKl8HvOZPnIdzYY
AF8ALmE7AnrB40Aath7xQTAJXSIxM4n3EN4/tDtuIT9y5p8CCr1BvCvIgA8D
H8ilH3Ib/A+4BW8GI+HdiZ9FjCrOOOQcb2criH+T+PuQ5yLPA/vhEdiGrQC5
Ft6FM0/hd9GNQ76OXA4vI94VeGNkscqRH3qrgWpRh1zBvVuQJ+u91HIN8vfI
YpUi5+ks+B2zN3fGdoYzrdg+y4HcHZiIvQ05gvfkTAtnj4L3+OYhz4cPxJ4P
74iuLrQ7K+Gr0A3Gvxi5DF7qLbcOoASehi4V2zvkVPgUb1w5nCYXH293H0PX
A9sJzhTBV6A7Bc9G9wX5K+cvcP4k8kfkZOzTsTc44+O5Y7m3nlHv9EY3FX4W
XRG2HLADftmZTX+u3rnoLPYPdCG5tKArwT8Tfbd4+wP9xVrsDfAk0AXfLHR9
4Dc5lwDfiS5X/YT/ntDiq7deINfC54Dd8FfgU2C61/B0fIrxLyV+PbwNn12h
3ZGO/VxkNvW8ev+Xs7uqwQPVGmSG9seHvfWIekU5PIZfjSx31XcTvvO9zZpy
KFC/OfurhehmqF7Is0L7s2LsL53ZVEPVUjOmWVNPHPTWQ+qlXOTn3npcvZ4B
yuEHvPW6ZqDGW41V63zkBO47Gdlf632a9RGgKbQZ06w95r7RMftz/X1N+zyp
RqqVelS9uhJ7Ivy8t148BOK5q9rb36un//e2s7/bDuqx3QVV2PoiT4DfAVvb
5ducfestlmZWs/sNXSG2SnCceBmR7Rb9of5SMeSrnCfCf4Ib+A9CfoDvCm+9
qhnSLO30Vjvd+QX7Xm+1kc8QuCPmbXgr/nGR9ZB6STl/d7ZztHu047TrlLPu
V45TsTU6e6t2yjX8vfZPzGb+FbaN3naleniDdjF40v5f2l2jvN39TDsR/xRv
XDtLu0tv0tvk0wk5BjYHlnMY2Q7SLtKf/vW2M7U71bPr4dec1bKY/E5zfhm6
caHNfHP7DGoWtWPfaJd56y3t5OHeelq9rZ2v3a8dIlkxFEszollZTfyf2M87
6xXVQLXQTtNu0w6bA5+BbmhgO2Cm9kVkvtLJdiayXLWjtKv+AUR+1cE=
           "]]}]}, {
        EdgeForm[], 
        RGBColor[0.163302, 0.119982, 0.79353], 
        GraphicsGroupBox[{
          PolygonBox[CompressedData["
1:eJxNVUtIVVEUvffdc64fGiR+BlppRDgTmwaCOWrQJAsiwhc0tufTjGoWNHFY
EYlNpFmWCtWsj0I1iPxAUEMjFAsHgebAX0JrtZbkYLP33Wd/1v6cc49e6esu
FZIkGQZloC58rKRJMgoahGIOVJuKz2fSH4bNI9AQ5B3o2kOSrMJ3G3Kr5Xn7
tlhPmw0mqEiSEfhOBPlTLoOfiEkyDXkX/B3O6qHrhzwL3QxoB9+rqfgC6Dh0
f8DPIORmprMOyFWQ34D6Up1/tw19vlk+si/eb9iugdqg70HeYpBMvMTNWlot
05b17maqZStTbmJds67Dvjv+pu+643yOqpc92HWsemPYNo5fxtGcqP/X3cPx
PEly2L5yPMalX539iXkKNpfAL0bh2nJfOkGXg2JvGDNxcpacNfWr7iv17B9n
zB5yNs2Qa6A/jbjt+B4AvwH6Cd0k4n6C/AA208hfA/kxY4HfjNqnW+DnouK8
h/35qJqe5poJZ8m5zATFn8F5da65F9Crsu3pt+J6iJn7wf7Vga8FYb0P+UCu
mB+DsP6LCfl21E6MgE9GxfkShInYPkD31fsbIZcgV3qX6pwrVqg33F3qn+Wa
0Viumll7A+SCe8e+0Y72BWOnDed2J6gu1vciaC+7IY8H5TgbhZWYh6Pu3Ihz
n0KOauTtylUn692Ouquj7g9rYC3Pg+Zf9A5seodZT1vUDB5GnffYpilVrL09
pLzMN8L8IKgB8hL4IuhQqu8fiWjRNr1BNlx79omxcsdoTGVD24J7tegc1M/5
vWFu6nhGm6LrYQ+L5m3G02JMxN/oPEOeBXPkFbp3AXzWe8v93fW94P1g7E7P
aD37f8/K+7DXusfsz13vEndq2PM6GWWfua4dvz8L7hP7lboHTe5zi89S97DB
NdfaZtlv6YbfiiX3lzZXg/aMNVJXsC/3eiAThjHv6gR4P/g110NsvGvE9xZ8
qqB3hH799s1cPzHwTlT5XjzJFWcdOf9E+bZHzW7QbxffgGOZ7m7ZMZk39z+G
Masdk28K/wPEwbebd5C1Ffxuz/rt7t3Tp3ojiP9lUOyyMRNnyb4XcmF4HZSn
0rl4V3kf70XF67U95ZJ7+hcgeOZr
           "]], 
          PolygonBox[CompressedData["
1:eJwtkjsvRFEUhc/MvefeGAoSSq+IQiQehUY1/AOjENH5AZ4RdBJ/ABEJjdAQ
Zgp0HjOJ6GYiIbSiE90w1ZiR+Fa2YiVrrb3P2Y9zumfnM3NJ51wfCMG6d24c
4zDhXDO8itkKPwIt6Gt0BF8OnDuNnKuExhfBCbqfnFt4A0ijg5g74G2cuSc3
Q7yD+8voEfgLXhr+CY7RCfIrgdVU7R+8XvLf0APwAnfuomfoNQ8v4g0lzCup
d7wU5z+Ir6LP0F3wFbxz+CDeO/l1sOGtZ/W+BL6pV8O7464CGPbmKdaJnkQ/
eOMLnP8idgHKznpW7z62WWvoKLaZNFsPeopaVfAYWE+bnN32tlvtYEuzgHzS
elAvjeSXkrazS/Kn/f/s6Lq3HWqX2rF2fRNaLb3hGrFcZLPrzbLwUW+za6dN
kb2R3ko7G4OHsfWumV6569fbLrQz7e4Kr5i0ntRbDr0PPwDP3v6M/o5m1Kzy
FGsHWXJ3vO1OZ57gE95i+jP6O3ve3lo1Upz/A++fWNo=
           "]]}]}}, {{}, 
       TagBox[
        TooltipBox[{
          Directive[
           GrayLevel[0], 
           Opacity[0.5], 
           CapForm["Butt"]], 
          LineBox[CompressedData["
1:eJwVzj0vg2EUBuBT+laCgUTsZgk6WEyYumoljdUP8LVga+IPYCBdLfXRNikb
SSUYGiwVRj+iTK1KXIYr9zn387xP3qn1zfxGKiKK1NMRu0nEciZiiUWm7StU
nb3JmoyhiLb5mI79ST7KgvySFd99y3N5K6uyxgVXXLLq7hYHzrv2MfM+e9zp
iroz87u5Lg85YlL/KcfpOkv5l4ZM7B8ybc+QMKHb5kE/aJ8357m2j3jnRg7o
h80n+hl6tPSjugXzKWVKzPJLlh/m6LNG0/17ns2vvPzzzo7M8QfynzAG
           "]]}, 
         "1.55`"], Annotation[#, 1.55, "Tooltip"]& ], 
       TagBox[
        TooltipBox[{
          Directive[
           GrayLevel[0], 
           Opacity[0.5], 
           CapForm["Butt"]], 
          LineBox[CompressedData["
1:eJwV0EkrxVEYwOGDi5ShULZ8BeywMYTtlSGZYs8GGyIiYUvJnB0bQ5nLsDBm
Z87XUITw/BdPv/O+9/zrdAs6e+LdCSGEQYZjIXQnhzCkUzpJGv30cWjfkBLC
hvOd87rmmau0kgve7Wf0ngeeeKSTLuq5cqdHL3XT91tUUxOd7Wo1NzWEmDs5
+qLZ+qyzfLrTpI3suftlvnb+1htttjtxHnMep4IPu3Jds5/gwHzIPscccWq/
5c5z9C7Ntytg2lxt/tE5nWeBFF5J97Y3v6XqtnnQNwPsOLdqO20smRfZdbcl
ervW2cc554xbuwwt8fsyK6wywihF/FLIH23Rf+5+qWZqmWZpsSZpjEAiCdFb
[truncated: 1,621,939 more chars]
