# Supplementary material for: Speciation genes are more likely to have discordant gene trees
Source: Evol Lett. 2018 Aug 8;2(4):281–96. doi: 10.1002/evl3.77 (PMC6121824; doi:10.1002/evl3.77)
Supplement: Supplementary file 17 [file EVL3-2-281-s016.gz › SupplementalNotebook.nb]

(* Content-type: application/vnd.wolfram.mathematica *)

(*** Wolfram Notebook File ***)
(* http://www.wolfram.com/nb *)

(* CreatedBy='Mathematica 11.1' *)

(*CacheID: 234*)
(* Internal cache information:
NotebookFileLineBreakTest
NotebookFileLineBreakTest
NotebookDataPosition[       158,          7]
NotebookDataLength[   1572455,      29686]
NotebookOptionsPosition[   1562535,      29461]
NotebookOutlinePosition[   1562916,      29478]
CellTagsIndexPosition[   1562873,      29475]
WindowFrame->Normal*)

(* Beginning of Notebook Content *)
Notebook[{
Cell[BoxData[
 RowBox[{
  RowBox[{"Get", "[", 
   RowBox[{
    RowBox[{"NotebookDirectory", "[", "]"}], "<>", 
    "\"\<IncompatibilityMatrices.m\>\""}], "]"}], ";"}]], "Input",
 CellChangeTimes->{{3.715600378213893*^9, 3.7156004092341757`*^9}, 
   3.715603329347439*^9, {3.717413715616283*^9, 3.717413728126865*^9}, 
   3.7174165407312803`*^9, 3.717416584779031*^9, {3.717416672682728*^9, 
   3.7174166890984917`*^9}, {3.717416728746312*^9, 3.717416732473462*^9}, {
   3.71741690797933*^9, 3.7174169162333803`*^9}, {3.7182062283141284`*^9, 
   3.7182062306844597`*^9}},ExpressionUUID->"e69ce944-9cd2-4ced-8f14-\
552225325db7"],

Cell[BoxData[
 RowBox[{
  RowBox[{"Get", "[", 
   RowBox[{
    RowBox[{"NotebookDirectory", "[", "]"}], "<>", 
    "\"\<RelaxedAncestralMatrices.m\>\""}], "]"}], ";"}]], "Input",
 CellChangeTimes->{
  3.717416918128921*^9, {3.71742515632174*^9, 
   3.7174251574960127`*^9}},ExpressionUUID->"de088fe7-af76-48e4-b7c3-\
df663a4e8248"],

Cell[BoxData[{
 RowBox[{
  RowBox[{
   RowBox[{"BranchLength", "[", "\"\<(S1,S2)S3 int\>\"", "]"}], "=", 
   RowBox[{"{", 
    RowBox[{
     SubscriptBox["t", "1"], ",", 
     RowBox[{"q", "[", 
      SubscriptBox["t", "2"], "]"}], ",", 
     SubscriptBox["t", "1"], ",", 
     RowBox[{"q", "[", 
      SubscriptBox["t", "2"], "]"}], ",", 
     SubscriptBox["t", "1"], ",", 
     SubscriptBox["t", "2"], ",", "1", ",", 
     RowBox[{
      SubscriptBox["t", "2"], "-", 
      RowBox[{"q", "[", 
       SubscriptBox["t", "2"], "]"}]}], ",", "1"}], "}"}]}], 
  ";"}], "\[IndentingNewLine]", 
 RowBox[{
  RowBox[{
   RowBox[{"BranchLength", "[", "\"\<(S1,S2)S3 anc\>\"", "]"}], "=", 
   RowBox[{"{", 
    RowBox[{
     SubscriptBox["t", "1"], ",", 
     SubscriptBox["t", "2"], ",", 
     RowBox[{"1", "/", "3"}], ",", 
     SubscriptBox["t", "1"], ",", 
     SubscriptBox["t", "2"], ",", 
     RowBox[{"1", "/", "3"}], ",", 
     SubscriptBox["t", "1"], ",", 
     SubscriptBox["t", "2"], ",", 
     RowBox[{"4", "/", "3"}], ",", "1"}], "}"}]}], 
  ";"}], "\[IndentingNewLine]", 
 RowBox[{
  RowBox[{
   RowBox[{"BranchLength", "[", "\"\<(S2,S3)S1\>\"", "]"}], "=", 
   RowBox[{"{", 
    RowBox[{
     SubscriptBox["t", "1"], ",", 
     SubscriptBox["t", "2"], ",", 
     RowBox[{"4", "/", "3"}], ",", 
     SubscriptBox["t", "1"], ",", 
     SubscriptBox["t", "2"], ",", 
     RowBox[{"1", "/", "3"}], ",", 
     SubscriptBox["t", "1"], ",", 
     SubscriptBox["t", "2"], ",", 
     RowBox[{"1", "/", "3"}], ",", "1"}], "}"}]}], 
  ";"}], "\[IndentingNewLine]", 
 RowBox[{
  RowBox[{
   RowBox[{"BranchLength", "[", "\"\<(S1,S3)S2\>\"", "]"}], "=", 
   RowBox[{"{", 
    RowBox[{
     SubscriptBox["t", "1"], ",", 
     SubscriptBox["t", "2"], ",", 
     RowBox[{"1", "/", "3"}], ",", 
     SubscriptBox["t", "1"], ",", 
     SubscriptBox["t", "2"], ",", 
     RowBox[{"4", "/", "3"}], ",", 
     SubscriptBox["t", "1"], ",", 
     SubscriptBox["t", "2"], ",", 
     RowBox[{"1", "/", "3"}], ",", "1"}], "}"}]}], ";"}]}], "Input",
 CellChangeTimes->{{3.7155290628439407`*^9, 3.715529121507901*^9}, {
  3.7156033196128063`*^9, 
  3.715603325075595*^9}},ExpressionUUID->"95b51251-8972-4852-810f-\
7c505a88587e"],

Cell[BoxData[
 RowBox[{
  RowBox[{
   RowBox[{"q", "[", "x_", "]"}], ":=", 
   RowBox[{"1", "-", 
    RowBox[{"(", 
     RowBox[{"x", "/", 
      RowBox[{"(", 
       RowBox[{
        RowBox[{"E", "^", "x"}], "-", "1"}], ")"}]}], ")"}]}]}], 
  ";"}]], "Input",ExpressionUUID->"6d7c758b-3b72-48ad-84a4-2278fd526b9d"],

Cell[BoxData[
 RowBox[{
  RowBox[{"ParseMatrix", "[", 
   RowBox[{"treematrix_", ",", "incompatibility_"}], "]"}], ":=", 
  RowBox[{"Boole", "[", 
   RowBox[{"Map", "[", 
    RowBox[{
     RowBox[{
      RowBox[{"SameQ", "[", 
       RowBox[{"#", ",", "incompatibility"}], "]"}], "&"}], ",", 
     RowBox[{"M", "[", "treematrix", "]"}], ",", 
     RowBox[{"{", "2", "}"}]}], "]"}], "]"}]}]], "Input",
 CellChangeTimes->{{3.715530567270542*^9, 3.715530649822016*^9}, {
  3.717413886407467*^9, 3.7174138887424498`*^9}, {3.717413929054049*^9, 
  3.717413930901881*^9}, {3.7174140157975883`*^9, 
  3.717414017749542*^9}},ExpressionUUID->"5eb5e703-3407-454a-8760-\
f76e3a279b65"],

Cell[BoxData[
 RowBox[{
  RowBox[{"GetBranchProducts", "[", 
   RowBox[{"tree1_", ",", "tree2_", ",", "incompatibility_"}], "]"}], ":=", 
  RowBox[{"If", "[", 
   RowBox[{
    RowBox[{"MatrixQ", "[", 
     RowBox[{"M", "[", 
      RowBox[{"StringJoin", "[", 
       RowBox[{"tree1", ",", "\"\<;\>\"", ",", "tree2"}], "]"}], "]"}], "]"}],
     ",", "\[IndentingNewLine]", 
    RowBox[{"Simplify", "[", 
     RowBox[{
      RowBox[{"BranchLength", "[", "tree1", "]"}], ".", 
      RowBox[{"ParseMatrix", "[", 
       RowBox[{
        RowBox[{"StringJoin", "[", 
         RowBox[{"tree1", ",", "\"\<;\>\"", ",", "tree2"}], "]"}], ",", 
        "incompatibility"}], "]"}], ".", 
      RowBox[{"BranchLength", "[", "tree2", "]"}]}], "]"}], ",", 
    "\[IndentingNewLine]", 
    RowBox[{"Simplify", "[", 
     RowBox[{
      RowBox[{"BranchLength", "[", "tree2", "]"}], ".", 
      RowBox[{"ParseMatrix", "[", 
       RowBox[{
        RowBox[{"StringJoin", "[", 
         RowBox[{"tree2", ",", "\"\<;\>\"", ",", "tree1"}], "]"}], ",", 
        "incompatibility"}], "]"}], ".", 
      RowBox[{"BranchLength", "[", "tree1", "]"}]}], "]"}]}], 
   "]"}]}]], "Input",
 CellChangeTimes->{{3.715531244593793*^9, 3.715531254947301*^9}, {
   3.715531292203744*^9, 3.715531422195519*^9}, {3.71553145311537*^9, 
   3.7155314568591957`*^9}, {3.715532683422241*^9, 3.715532744981135*^9}, 
   3.715532933685031*^9, {3.715601221702592*^9, 3.715601222318338*^9}, {
   3.715616046870816*^9, 3.715616048309846*^9}, {3.7174139181906347`*^9, 
   3.717413926190159*^9}, {3.7174140210225897`*^9, 
   3.71741402734982*^9}},ExpressionUUID->"fcc256f2-9ea0-49ef-acf0-\
6a236308d03d"],

Cell[BoxData[
 RowBox[{
  RowBox[{"GetAncestralProducts", "[", 
   RowBox[{"tree1_", ",", "tree2_", ",", "incompatibility_"}], "]"}], ":=", 
  RowBox[{"If", "[", 
   RowBox[{
    RowBox[{"MatrixQ", "[", 
     RowBox[{"M", "[", 
      RowBox[{"StringJoin", "[", 
       RowBox[{"tree1", ",", "\"\<;\>\"", ",", "tree2"}], "]"}], "]"}], "]"}],
     ",", "\[IndentingNewLine]", 
    RowBox[{"Simplify", "[", 
     RowBox[{
      RowBox[{"BranchLength", "[", "tree1", "]"}], ".", "\[IndentingNewLine]", 
      RowBox[{"(", 
       RowBox[{
        RowBox[{"ParseMatrix", "[", 
         RowBox[{
          RowBox[{"StringJoin", "[", 
           RowBox[{"tree1", ",", "\"\<;\>\"", ",", "tree2"}], "]"}], ",", 
          "incompatibility"}], "]"}], "*", 
        RowBox[{"RDA", "[", 
         RowBox[{"StringJoin", "[", 
          RowBox[{"tree1", ",", "\"\<;\>\"", ",", "tree2"}], "]"}], "]"}]}], 
       ")"}], ".", "\[IndentingNewLine]", 
      RowBox[{"BranchLength", "[", "tree2", "]"}]}], "]"}], ",", 
    "\[IndentingNewLine]", 
    RowBox[{"Simplify", "[", 
     RowBox[{
      RowBox[{"BranchLength", "[", "tree2", "]"}], ".", "\[IndentingNewLine]", 
      RowBox[{"(", 
       RowBox[{
        RowBox[{"ParseMatrix", "[", 
         RowBox[{
          RowBox[{"StringJoin", "[", 
           RowBox[{"tree2", ",", "\"\<;\>\"", ",", "tree1"}], "]"}], ",", 
          "incompatibility"}], "]"}], "*", 
        RowBox[{"RDA", "[", 
         RowBox[{"StringJoin", "[", 
          RowBox[{"tree2", ",", "\"\<;\>\"", ",", "tree1"}], "]"}], "]"}]}], 
       ")"}], ".", "\[IndentingNewLine]", 
      RowBox[{"BranchLength", "[", "tree1", "]"}]}], "]"}]}], 
   "]"}]}]], "Input",
 CellChangeTimes->{{3.717413818645105*^9, 3.717413846035757*^9}, {
  3.717413933302723*^9, 3.7174140106618347`*^9}, {3.7174140407415533`*^9, 
  3.717414106253582*^9}, {3.71741829686662*^9, 3.71741830250631*^9}, {
  3.717425163000587*^9, 
  3.7174251671762657`*^9}},ExpressionUUID->"60a5f040-2bd5-4058-8afe-\
945071bfe2fd"],

Cell[BoxData[{
 RowBox[{
  RowBox[{"trees", "=", 
   RowBox[{"{", 
    RowBox[{
    "\"\<(S1,S2)S3 int\>\"", ",", " ", "\"\<(S1,S2)S3 anc\>\"", ",", " ", 
     "\"\<(S2,S3)S1\>\"", ",", "\"\<(S1,S3)S2\>\""}], "}"}]}], 
  ";"}], "\[IndentingNewLine]", 
 RowBox[{
  RowBox[{"tree$probabilities", " ", "=", " ", 
   RowBox[{"{", 
    RowBox[{
     RowBox[{"1", "-", 
      RowBox[{"E", "^", 
       RowBox[{"-", 
        SubscriptBox["t", "2"]}]}]}], ",", 
     RowBox[{
      RowBox[{"E", "^", 
       RowBox[{"-", 
        SubscriptBox["t", "2"]}]}], "/", "3"}], ",", 
     RowBox[{
      RowBox[{"E", "^", 
       RowBox[{"-", 
        SubscriptBox["t", "2"]}]}], "/", "3"}], ",", 
     RowBox[{
      RowBox[{"E", "^", 
       RowBox[{"-", 
        SubscriptBox["t", "2"]}]}], "/", "3"}]}], "}"}]}], ";"}]}], "Input",
 CellChangeTimes->{{3.7155341060374413`*^9, 3.7155342371180143`*^9}, {
  3.715603335451572*^9, 
  3.7156033358673477`*^9}},ExpressionUUID->"ebdce00d-3bd2-49b9-8c6f-\
dd20b8405d6a"],

Cell[TextData[{
 StyleBox["Calculating the probability of concordance for a locus involved in \
an ",
  FontSize->16],
 Cell[BoxData[
  FormBox[
   SubscriptBox["S", "1"], TraditionalForm]],ExpressionUUID->
  "f9b2bd01-9a4a-448a-bd9b-d0abd510c948"],
 StyleBox[" x ",
  FontSize->16],
 Cell[BoxData[
  FormBox[
   SubscriptBox["S", "2"], TraditionalForm]],ExpressionUUID->
  "1f9212b3-c119-400c-b0f6-f1c0e398b1d7"],
 StyleBox[" incompatibility.",
  FontSize->16],
 StyleBox["\n\nParseMatrix", "Input",
  FontSize->14],
 StyleBox[" returns the indicator matrix for a specific incompatibility \
pattern from a general matrix of incompatibilities for a gene tree pair.\n",
  FontSize->16],
 StyleBox["\nGetBranchProducts", "Input",
  FontSize->14],
 StyleBox[" returns the inner product of all branch lengths from a particular \
pair of trees, filtered by the indicator matrix for that pair from ",
  FontSize->16],
 StyleBox["ParseMatrix", "Input",
  FontSize->14],
 StyleBox[". This corresponds to the probability of two mutations that could \
give rise to a DMI on a specific gene tree pair.\n\nTo get these \
probabilities for all gene tree pairs, ",
  FontSize->16],
 StyleBox["GetBranchProducts", "Input",
  FontSize->14],
 StyleBox[" is applied to each pairwise combination. Here, we use the outer \
product of the tree vector with itself and apply ",
  FontSize->16],
 StyleBox["GetBranchProducts", "Input",
  FontSize->14],
 StyleBox[" to each resulting argument; the result is labeled as the ",
  FontSize->16],
 StyleBox["S1xS2$MutationMatrix", "Input",
  FontSize->14],
 StyleBox[". \n\nThe probability of each gene tree pair can be obtained by \
taking the outer product of the tree probability vector with itself; this is \
labeled here as the ",
  FontSize->16],
 StyleBox["S1xS2$TreeMatrix", "Input",
  FontSize->14],
 StyleBox[".\n\nP(",
  FontSize->16],
 Cell[BoxData[
  FormBox[
   RowBox[{
    SubscriptBox["T", "x"], ",", 
    SubscriptBox["T", "y"]}], TraditionalForm]],ExpressionUUID->
  "4ca0d74a-8191-4053-95bd-3bb648779b43"],
 StyleBox[" | ",
  FontSize->16],
 Cell[BoxData[
  FormBox[
   RowBox[{
    SubscriptBox["S", "1"], "x", " ", 
    SubscriptBox["S", "2"]}], TraditionalForm]],ExpressionUUID->
  "8c3d5e15-02da-44be-a2b0-66a0052f9a05"],
 StyleBox[") P",
  FontSize->16],
 Cell[BoxData[
  FormBox[
   RowBox[{"(", 
    SubscriptBox["T", "x"]}], TraditionalForm]],ExpressionUUID->
  "7febc29a-0bad-4793-bae3-b2f68d608021"],
 StyleBox[") P(",
  FontSize->16],
 Cell[BoxData[
  FormBox[
   SubscriptBox["T", "y"], TraditionalForm]],ExpressionUUID->
  "d6396b70-f44e-48c9-9768-79d0c1ff9639"],
 StyleBox["), for all ",
  FontSize->16],
 Cell[BoxData[
  FormBox[
   SubscriptBox["T", "x"], TraditionalForm]],ExpressionUUID->
  "36ab4cf8-2172-499f-a256-4a7c164035fe"],
 StyleBox[" and ",
  FontSize->16],
 Cell[BoxData[
  FormBox[
   SubscriptBox["T", "y"], TraditionalForm]],ExpressionUUID->
  "9e286426-4f36-4c24-a497-526db9c02ce3"],
 StyleBox[", labeled here as ",
  FontSize->16],
 StyleBox["S1xS2$PMatrix", "Input",
  FontSize->14],
 StyleBox[", can then be obtained by taking the element-wise product of the ",
  
  FontSize->16],
 StyleBox["S1xS2$MutationMatrix", "Input",
  FontSize->14],
 StyleBox[" with the ",
  FontSize->16],
 StyleBox["S1xS2$TreeMatrix", "Input",
  FontSize->14],
 StyleBox[".\n\nThe marginal probability of concordance, at a single locus, \
can then be obtained by summing the rows and columns corresponding to the \
concordant gene trees from this matrix (rows/columns 1 and 2), and dividing \
by the sum of all elements in the matrix. The marginal probability of \
discordance can be similarly obtained (rows/columns 3 and 4). The sum of \
marginal probabilities for both concordance and discordance is equivalent to \
the sum of all elements in the matrix, that is, the denominator of Eq. 1 from \
the main text.\n\nThe relative probability of concordance can then be \
compared to the expected probability of concordance for a random locus: ",
  FontSize->16],
 Cell[BoxData[
  RowBox[{"1", "-", 
   FractionBox[
    RowBox[{"2", " ", 
     SuperscriptBox["\[ExponentialE]", 
      RowBox[{"-", 
       SubscriptBox["t", "2"]}]]}], "3"]}]],
  CellChangeTimes->{3.715603978228359*^9, 3.715611839840559*^9},
  ExpressionUUID->"d588044a-3d4f-4668-a799-93dd5ceb19b9"],
 ".\n"
}], "Text",
 CellFrame->{{0, 0}, {0, 0.5}},
 CellChangeTimes->{{3.715600768753125*^9, 3.715600802023633*^9}, {
   3.715600837400281*^9, 3.7156009500392847`*^9}, {3.7156009925885487`*^9, 
   3.715601043406618*^9}, {3.7156011205193043`*^9, 3.7156012017104*^9}, {
   3.7156012317110443`*^9, 3.715601233670101*^9}, {3.715601288301659*^9, 
   3.715601297117827*^9}, {3.7156014500945053`*^9, 3.7156014802850847`*^9}, {
   3.715601522996624*^9, 3.715601536652759*^9}, {3.715601601917417*^9, 
   3.715601615740666*^9}, {3.71560164618009*^9, 3.715601649013526*^9}, {
   3.7156017057724257`*^9, 3.715601763187093*^9}, {3.715601795306655*^9, 
   3.7156018020032043`*^9}, 3.715601876802701*^9, {3.715602094625388*^9, 
   3.715602164441001*^9}, {3.715602194825859*^9, 3.7156022293048773`*^9}, {
   3.715602282768447*^9, 3.715602300464942*^9}, {3.715602335840823*^9, 
   3.7156023421124763`*^9}, {3.715602373176178*^9, 3.7156029621013317`*^9}, {
   3.7156030388139553`*^9, 3.715603059044969*^9}, {3.715603228725794*^9, 
   3.7156032367725*^9}, 3.7156036999220743`*^9, {3.7156045373458157`*^9, 
   3.715604563229767*^9}, {3.715615491737906*^9, 3.71561549728819*^9}, {
   3.7156156930475273`*^9, 3.7156159207745447`*^9}, {3.715615965038402*^9, 
   3.715616060080298*^9}, {3.715616107965716*^9, 3.715616250052926*^9}, {
   3.715616379461708*^9, 3.7156169450108957`*^9}, {3.715624073114245*^9, 
   3.7156241419187*^9}, {3.715624186038065*^9, 3.715624275918091*^9}, {
   3.715624306301691*^9, 3.715624436477289*^9}, {3.7156244684938993`*^9, 
   3.715624511269226*^9}, {3.715624650286048*^9, 3.715624650684911*^9}, {
   3.715624688196282*^9, 3.7156247264677467`*^9}, {3.715624810564419*^9, 
   3.715624825753438*^9}, {3.715624858248852*^9, 3.715624917289514*^9}, {
   3.715624955792598*^9, 3.71562500996896*^9}, {3.7156250546735888`*^9, 
   3.715625192408345*^9}, {3.715625228584441*^9, 3.715625352239525*^9}, {
   3.71564533564754*^9, 3.715645418210143*^9}, {3.7156454766476707`*^9, 
   3.7156455176946416`*^9}},ExpressionUUID->"0ac8d977-a7c5-48f4-af9c-\
983f5cecf4c0"],

Cell[BoxData[{
 RowBox[{
  RowBox[{"S1xS2$MutationMatrix", " ", "=", " ", 
   RowBox[{"Outer", "[", 
    RowBox[{
     RowBox[{
      RowBox[{"GetBranchProducts", "[", 
       RowBox[{"##", ",", "S1xS2"}], "]"}], "&"}], ",", "trees", ",", 
     "trees"}], "]"}]}], ";"}], "\[IndentingNewLine]", 
 RowBox[{
  RowBox[{"S1xS2$TreeMatrix", " ", "=", " ", 
   RowBox[{"Outer", "[", 
    RowBox[{"Times", ",", "tree$probabilities", ",", "tree$probabilities"}], 
    "]"}]}], " ", ";"}], "\[IndentingNewLine]", 
 RowBox[{
  RowBox[{"S1xS2$PMatrix", "=", 
   RowBox[{"S1xS2$MutationMatrix", "*", "S1xS2$TreeMatrix"}]}], 
  ";"}]}], "Input",
 CellChangeTimes->{{3.715603274853332*^9, 3.7156033094927187`*^9}, {
   3.715603389138886*^9, 3.715603414410825*^9}, {3.7156038012184973`*^9, 
   3.715603801651187*^9}, 3.7156038371371317`*^9, 
   3.715616266032597*^9},ExpressionUUID->"9c89d9b4-75b5-4c5a-8727-\
4ba3a7f231de"],

Cell[CellGroupData[{

Cell[BoxData[
 RowBox[{
  RowBox[{"(*", "\[IndentingNewLine]", 
   RowBox[{
    RowBox[{"Sanity", " ", 
     RowBox[{"check", ":", " ", 
      RowBox[{
       RowBox[{
       "the", " ", "probability", " ", "of", " ", "concordance", " ", "for", 
        " ", "a", " ", "random", " ", "locus", " ", "should", " ", "be", " ", 
        "1"}], " ", "-", " ", 
       RowBox[{
        RowBox[{"(", 
         RowBox[{"2", "/", "3"}], ")"}], 
        RowBox[{"e", "^", 
         RowBox[{"-", "t"}]}]}]}]}]}], ",", "\[IndentingNewLine]", 
    RowBox[{
    "We", " ", "should", " ", "get", " ", "this", " ", "by", " ", "taking", 
     " ", "the", " ", "marginal", " ", "probability", " ", "of", " ", 
     "concordance", " ", "from", " ", "the", " ", "gene", " ", "tree", " ", 
     "probability", " ", "matrix"}]}], "\[IndentingNewLine]", "*)"}], 
  "\[IndentingNewLine]", 
  RowBox[{"FullSimplify", "[", 
   RowBox[{
    RowBox[{"(", 
     RowBox[{"1", "/", "2"}], ")"}], "\[IndentingNewLine]", 
    RowBox[{"(", 
     RowBox[{
      RowBox[{"Total", "[", 
       RowBox[{"S1xS2$TreeMatrix", "[", 
        RowBox[{"[", "1", "]"}], "]"}], "]"}], "+", 
      RowBox[{"Total", "[", 
       RowBox[{"S1xS2$TreeMatrix", "[", 
        RowBox[{"[", "2", "]"}], "]"}], "]"}], "+", "\[IndentingNewLine]", 
      RowBox[{"Total", "[", 
       RowBox[{"S1xS2$TreeMatrix", "[", 
        RowBox[{"[", 
         RowBox[{"All", ",", "1"}], "]"}], "]"}], "]"}], "+", 
      RowBox[{"Total", "[", 
       RowBox[{"S1xS2$TreeMatrix", "[", 
        RowBox[{"[", 
         RowBox[{"All", ",", "2"}], "]"}], "]"}], "]"}]}], ")"}]}], 
   "]"}]}]], "Input",
 CellChangeTimes->{{3.715611835058538*^9, 
  3.7156118528966427`*^9}},ExpressionUUID->"920f0578-c77e-45e8-be5b-\
d968e61af64f"],

Cell[BoxData[
 RowBox[{"1", "-", 
  FractionBox[
   RowBox[{"2", " ", 
    SuperscriptBox["\[ExponentialE]", 
     RowBox[{"-", 
      SubscriptBox["t", "2"]}]]}], "3"]}]], "Output",
 CellChangeTimes->{3.715603978228359*^9, 3.715611839840559*^9, 
  3.717779677247643*^9, 3.717953748635214*^9, 3.71820492590585*^9, 
  3.718645387422812*^9, 
  3.738072087948213*^9},ExpressionUUID->"9608a20b-bb98-44bb-969d-\
ebbd22f27e20"]
}, Open  ]],

Cell[BoxData[{
 RowBox[{
  RowBox[{"S1xS2$MarginalConcordant", "=", "\[IndentingNewLine]", 
   RowBox[{"Simplify", "[", 
    RowBox[{
     RowBox[{"(", 
      RowBox[{"1", "/", "2"}], ")"}], 
     RowBox[{"(", 
      RowBox[{
       RowBox[{"Total", "[", 
        RowBox[{"S1xS2$PMatrix", "[", 
         RowBox[{"[", "1", "]"}], "]"}], "]"}], "+", 
       RowBox[{"Total", "[", 
        RowBox[{"S1xS2$PMatrix", "[", 
         RowBox[{"[", "2", "]"}], "]"}], "]"}], "+", "\[IndentingNewLine]", 
       RowBox[{"Total", "[", 
        RowBox[{"S1xS2$PMatrix", "[", 
         RowBox[{"[", 
          RowBox[{"All", ",", "1"}], "]"}], "]"}], "]"}], "+", 
       RowBox[{"Total", "[", 
        RowBox[{"S1xS2$PMatrix", "[", 
         RowBox[{"[", 
          RowBox[{"All", ",", "2"}], "]"}], "]"}], "]"}]}], ")"}]}], "]"}]}], 
  ";"}], "\[IndentingNewLine]", 
 RowBox[{
  RowBox[{"S1xS2$MarginalDiscordant", "=", "\[IndentingNewLine]", 
   RowBox[{"Simplify", "[", 
    RowBox[{
     RowBox[{"(", 
      RowBox[{"1", "/", "2"}], ")"}], 
     RowBox[{"(", 
      RowBox[{
       RowBox[{"Total", "[", 
        RowBox[{"S1xS2$PMatrix", "[", 
         RowBox[{"[", "3", "]"}], "]"}], "]"}], "+", 
       RowBox[{"Total", "[", 
        RowBox[{"S1xS2$PMatrix", "[", 
         RowBox[{"[", "4", "]"}], "]"}], "]"}], "+", "\[IndentingNewLine]", 
       RowBox[{"Total", "[", 
        RowBox[{"S1xS2$PMatrix", "[", 
         RowBox[{"[", 
          RowBox[{"All", ",", "3"}], "]"}], "]"}], "]"}], "+", 
       RowBox[{"Total", "[", 
        RowBox[{"S1xS2$PMatrix", "[", 
         RowBox[{"[", 
          RowBox[{"All", ",", "4"}], "]"}], "]"}], "]"}]}], ")"}]}], "]"}]}], 
  ";"}]}], "Input",
 CellChangeTimes->{{3.715602827132608*^9, 3.7156028284931602`*^9}, {
  3.715602968844842*^9, 3.715602999797914*^9}, {3.715603441747924*^9, 
  3.71560344803613*^9}, {3.71560356321987*^9, 3.715603586946063*^9}, {
  3.715603710641979*^9, 3.7156037469948463`*^9}, {3.7156038409064083`*^9, 
  3.7156038592088537`*^9}, {3.7156461843698287`*^9, 3.7156461881822863`*^9}, {
  3.715646259651126*^9, 
  3.715646283307451*^9}},ExpressionUUID->"f3aacbae-6426-4dab-8ac5-\
aa18f176c630"],

Cell[CellGroupData[{

Cell[BoxData[
 RowBox[{"S1xS2$ConcordanceRatio", "=", 
  RowBox[{"FullSimplify", "[", 
   RowBox[{"S1xS2$MarginalConcordant", " ", "/", " ", 
    RowBox[{"(", 
     RowBox[{
     "S1xS2$MarginalConcordant", " ", "+", " ", "S1xS2$MarginalDiscordant"}], 
     ")"}]}], "]"}]}]], "Input",
 CellChangeTimes->{{3.7156030704183598`*^9, 
  3.715603116397002*^9}},ExpressionUUID->"bfa018ca-b802-4991-86cd-\
81be6ea0dcb4"],

Cell[BoxData[
 RowBox[{"1", "-", 
  FractionBox[
   RowBox[{"2", " ", 
    SuperscriptBox["\[ExponentialE]", 
     RowBox[{"-", 
      SubscriptBox["t", "2"]}]], " ", 
    RowBox[{"(", 
     RowBox[{"7", "+", 
      RowBox[{"3", " ", 
       SubscriptBox["t", "1"]}], "+", 
      RowBox[{"3", " ", 
       SubscriptBox["t", "2"]}]}], ")"}]}], 
   RowBox[{"9", " ", 
    RowBox[{"(", 
     RowBox[{"2", "+", 
      SubscriptBox["t", "1"]}], ")"}]}]]}]], "Output",
 CellChangeTimes->{{3.7156031046839943`*^9, 3.715603116953474*^9}, {
   3.715603455499022*^9, 3.7156034606254787`*^9}, 3.7156035895061493`*^9, 
   3.715603811246807*^9, 3.715603866265689*^9, 3.71560437737253*^9, 
   3.716563318237523*^9, 3.717413751396985*^9, 3.717418109716608*^9, 
   3.717779677534596*^9, 3.717953748972241*^9, 3.7182049262496524`*^9, 
   3.718645387740609*^9, 
   3.7380720882414722`*^9},ExpressionUUID->"71b59f01-a0b7-44b9-ae2b-\
61a13d4bee94"]
}, Open  ]],

Cell[CellGroupData[{

Cell[BoxData[
 RowBox[{"ContourPlot", "[", 
  RowBox[{
   RowBox[{"S1xS2$ConcordanceRatio", "/", 
    RowBox[{"(", 
     RowBox[{"1", "-", 
      FractionBox[
       RowBox[{"2", " ", 
        SuperscriptBox["\[ExponentialE]", 
         RowBox[{"-", 
          SubscriptBox["t", "2"]}]]}], "3"]}], ")"}]}], ",", 
   RowBox[{"{", 
    RowBox[{
     SubscriptBox["t", "2"], ",", "0", ",", "3"}], "}"}], ",", 
   RowBox[{"{", 
    RowBox[{
     SubscriptBox["t", "1"], ",", "0", ",", "3"}], "}"}], ",", 
   RowBox[{"PlotLegends", "\[Rule]", "Automatic"}], ",", 
   "\[IndentingNewLine]", 
   RowBox[{"Contours", "\[Rule]", 
    RowBox[{"{", 
     RowBox[{
     "0.55", ",", "0.65", ",", "0.75", ",", "0.85", ",", "0.95", ",", "1.05", 
      ",", "1.15", ",", "1.25", ",", "1.35", ",", "1.45"}], "}"}]}], ",", 
   "\[IndentingNewLine]", 
   RowBox[{"ColorFunctionScaling", "\[Rule]", "False"}], ",", 
   "\[IndentingNewLine]", 
   RowBox[{"ColorFunction", "\[Rule]", 
    RowBox[{"ColorData", "[", 
     RowBox[{"{", 
      RowBox[{"\"\<ThermometerColors\>\"", ",", 
       RowBox[{"{", 
        RowBox[{"1.45", ",", "0.6"}], "}"}]}], "}"}], "]"}]}]}], 
  "]"}]], "Input",
 CellChangeTimes->{{3.715604341074485*^9, 3.7156043622623177`*^9}, {
   3.715604400094377*^9, 3.715604402358047*^9}, {3.717779662087699*^9, 
   3.717779669452509*^9}, {3.7183267393090787`*^9, 3.718326743729229*^9}, {
   3.71832678829508*^9, 3.7183268740916295`*^9}, {3.718326911573852*^9, 
   3.718326912573805*^9}, 3.7183272083557997`*^9, {3.7183274426225843`*^9, 
   3.718327442841335*^9}},ExpressionUUID->"a0a261b6-ba79-424f-80d2-\
b2b6b02e9ef9"],

Cell[BoxData[
 TemplateBox[{GraphicsBox[
    GraphicsComplexBox[CompressedData["
1:eJx1WgdYVMcW3kYRo/I0+nwaEAsYbE9UIlg4o9FYY69BjVGxoNgT1CgqCCai
REDFhh2fCFijDxtB1Ci2gIASlrZ0WaUuTSmPx3rmfnNW9/Nz+Hfmzp1/zn/K
nbudF6ya4qKQyWS6xv/+39KP+rpb478nIGI1x93GBDT+yyH9Wo6buruVkvE6
jhuaPlUcpzRd/57ja023q+d4dNN8coZYvxwFx/r5VRw3DR9jzLH+Y0qwxPPj
rZpj5Cv2azlGvuJ4HcfIFzHyRYx8ESNfxMhXnF/FMfIV7WZKsGTHj/OUWpGv
mvBVE75qwldN+KoJXzXhqyZ81YSvmvBVE75qwtdQpx+3o8STtsgXMfIVx+k4
Rr6IkS9i5IsY+SJGvuL8Ko6Rr+h3pgRLfvhxnaoNeIn9UivaV0vsqyX21RL7
aol9tcS+WmJfLbGvlthXS+xrGGc+7odqA7tRXohpi3wRI1/EyBcx8kWMfBEj
X3F+FcfIV4ybpgRLcfTjcUZtoEtqN8pLHC+1op51RM86omcd0bOO6FlH9Kwj
etYRPRvmiY/HUbWB31FdUrtRXohpi3wRI1/EyBcx8hXnV3GMfMW8Z0qwlAeR
L42bNK5Qv6O6pHajvBDTFvkiRr6Ika84v4pj5CvmdVP2qTyPfGleoHGTxhXq
d1SX1G6UF2LaIl/EyFecX8Ux8hXrFlP2qToG+dK8R/MCjZs0rlC/o7qkdqO8
ENMW+YrzqzhGvmJdZso+VachX5rXad6jeYHGTRpXqN9RXVK7UV6IaYt8ESNf
xMhXxFIdKsZnlUEdI8ZnlUEepHmCxlEaZ6gfUp1SO1KetBXjs4rzFbFUZyNf
EasN6haa12neo3mBxk0aV6jfUV1Su1FeiGmLfEWMH1pX07qT1mW0bqF5neY9
mhdo3KRxhfod1SW1G+VlatDq13sLsEXmiPXrN2Fiv+F1OA6vR/ypls5Dr6Pr
oOsW1xUG2Or5f/p72or3kcbR7+n96X1kwsfU4PuP3xd5aMj+F3Cst18lxyua
/qjhWD9fIm9xPsR4vdiP60gk9tMYzKPXVxnHOB9i0a6GPPTXFxFcRngaMcSi
/aXrscXxn5pXHF8GTc11JUMsXi+tA3nheMoT9x3HI9b7r5whxusR437q/baO
z4cYr0eM4/2b/pAx7EeM+4vf43g6DjFt8XpcJ46nGPdJXLcJ7xd1lGOgIzFu
Fnyizqf6fkL2WTrHoDoX804lx6J/JpL4JZ2HUL0iD4zPVP/YT3mLfl/A61Oq
X5oHqf6xH8fjPNgvYq2BH+G6Mf5T/Yt5p4DXydgv1hk53A64D7TOovqnzy9U
z2J9Lid1SyKpZ6X6FO1F9YvroNehPsW8KJNRfeM+Iab1BdoZeaCu9PNmfVj3
/Q/rruJYPy6Zt2K8T+bjcB79uso51q+jBFY2ff/6w/dGDDG2eJ3+/ipG5+na
dJ93H+ymYIhxHfVN+1XH14Pj9HaVMcTiOJMP+5TH86r+ftUEp3/Yv3je4vf6
cRUEhwHOq19fGcd6vsb8vnq+b/k4fYv5Q7oO16XHGP+r+X31dq/l69Pzw3gq
teL6MK438HWhvsT1I1Yy+j2uAzHuL+pLjFdP+L7jOsVxGt6PvBCjH6LuUcei
39QBtTPOK+YBNceoH9QJ+p14HwnjONSpGE8TSdxK5PpAvojxvmI81JDnCg23
C+6HiLM+GZcRo75oi34p1hNFJN4WcT2KOjVieL247koebxGL/lXBMcYZ3G8c
j/YUr1cy8Xq0SxW3N+pftGcDtzO2aE8xbsq5H4hYxlvxvnXcbuK5jhGfB/cJ
McY95IE6RH2jXtBf0N7oV7jPYlzKIs8DUt2C/agX7Ec7inndiDzH5vF8irxp
fhWfY5U8HotxRcq34jlGOo/XiMX8KuVL3D/0C7E+SCR1TiLnjf5G61axLkjk
OhTju4bUU2qOUV+4bvR/MT6VG/SjP+E+I0Y/QrugjpAX6gbtIuqjiO8LYhwv
+qtUx2G+xfwizlNJ6rpKPh51i/bH+TAO4ny4fjEeqDjG8WJc1HC7oP0wr6Cd
8L6YRxDr++9z3VE/R/8VdVXH9w11KOZlJY8naEfRrwt43Y12wXWIz7NPCI/7
BroS/TyZ8/2UzkUdabhdRX2WkX0s43bFfrQrzi+uW80xrg/9W9zfOnIOK/kv
7ivGIzH/PgHxuSseRDsl8jyA/Rjn8T5of4wrYn5u4DoT/Sae20PE6cQOZSRO
xpM4KCfnkHKuGzE+ZHF/xf1HneH8aE/9PDoSBypIPNDxeP3x/kSua8R4Pxrf
RB2rOcb1476Jea2G+zNi3GexHi8g8TwHxHoti8d/sY6q5v1iPash+k83WB/G
D9wfnA/XI+arPD7/0nDLg6Yrpef7Az6Z4zLbSe/tLHuFD/MqTTJ4Hl+suXQ3
2/cFt1uvDn1ujO6YCqvn9sh1n1hi8HwclLh3UNTpXIj6dtjMKj/p+RjbB612
mw+2aKz/mYX67DHD59/05z+Oe1xYCsHdY8N1tdLzL+7LMvlPw5oPqAb/2J8t
YvdL7xGsj/Wb5jU7heffJ7MTTy44Fm3wvJn/m8mj3sfl7FK3qq9KI6XnTbzO
NqDqt3kvjVnP3+Jy21pL57f2JefHby7OAqupcT97Zd2HYpstVd02VoFz0Yyg
9K8egseViI3DwpJ56+57sN7tgAnb37pfnE3nxuc2h/Rk/9r7ELGsKLuhIgvC
7bqOaneiBE5VuL6KWlQIJzd/09LJVsU6XXpX1S+6HNa65DoXnlOwqWe3W18y
fQ+TrG+/GxuTAlOaXYwKuFQPb3UHnCzvPoAgecveZ7YpmCZ8eYVXgoxN/KXL
wu93Kdg/C92ejphUD3ZOsbuW3zRh9u6l65OLq+FqXp9jLd9HgHV59N42EzIg
8p9mXR2C4sEvdtvVeWaV0DZtdahdUALsTWrjmpIYD/WXHr+65psBjpNT4zfW
GDMzP+WKvhsyocM0Va4srIi3vbectbnVoQhgnvkoq6PFkJ8ScLt0iBHLrVs1
eHb7Iqj4l31Lp575sOfywkP30ivALOXnizdDlOxp54S22TaVsMdvWuDM3Uo2
OarFqF7HKkHz21fre1zIgC/eHr+bsKUWHPKGfHtiiYK9fHD+wuTpteAeub/G
PVLOmqWl+x6Vy9jIC0dbBfW4BLZTZ62KmaNk3c//+bznNhl7Nd3RLnGrko2w
HdXKpqwB3tg8mhRiIdUdJSGDW5psvwV+d54HuO4zPA/zabM23P/WU5634y/f
HXlkx114tuXOkNDZ1Xw85v3mzmMUyx1ecD+aFjvgqMOjJFgybeT8NZ6pBudh
7b2/7HcrLxXWheQVJCcb1scP7CN/cXJL534Kf4Rd3BmmgRYdPQPPBz3j6/Tz
MtNoLa8Z1Mctim9EXuyfAwme3pFhu8v5+Hv3B02fsbqMxJsyWP9+k6vTqGye
b93HP+8Vd7UAht+JW+HvbHg+Fm6lfZv6XRE8th/jc6FWOg/GeGUffP/iIY83
cGxKWPRc/0KD869DBwKfVVlVQCfTHXMz5xief2mGlTtHJ1VA+yXr28/Iy+L5
2qyuxNhBoSHv0zWgmOGd+5+J0nlX8dkHm++p3sG3+6ev+KNQOv9C+3yfMKXX
8sX1sMxmm7fcQarPBxQ5LlpbJJ13YT6c8ZVLbcfN9eB3NuG/Xv1ekPe7iRAy
1NU8/YKU/8cHBU8/b6RgK5sfndblrOF5WETlSY/itko2N6Dq13FK6TwMn4eu
Ow14udNPyZZ99o+Bi20Mz788LQf+EGajYuE1A0wiw6Tzr2Z2UR7rT5qwpOgT
fUJ8XsGxbftPjxkdA8nHOwS9dcuGzODJIVe/KYfgMnMby/caGLg3fKL9UyO2
2uV9XM3G19Bbu8PEO8KIBeaa9/RYWQhFNX7O8SdfQ0ThqUUzwsthb4y9e8PS
15C6pGppbFo5PLf3vDG7r4ot2Pd+9/jj5XB+6M6yjFFZYGG3dLjn6Hcw5ceH
jtdKZEz3xdxWaf0V7MVK7x8H76+Hm/5/LQsb1RifvLMnOTrmgdndNg8Uq87D
uYcpDi4ROXArxtbx5b6bYFGurvjvTzUQ3eZmZZrpXli1ru3SPad10Gz+ptcP
r6jhou9Rx/FP9oFn7+99TjvkQmaoYk3z4lKYvGHC+sHd8+BRqlGJy++loFg+
9MqszDw4X7vmwNr5xswn1N5+e3EOnPHM+Gl91zfQe0NauzVbS8E+Y2XsmMsq
5hqVFhC4oBTMt8z6seh6TmMcW3huSutqGD+8e+hNayXrERqUc2hfNayNCVj2
WKdgFXajTbvsqIETy81a9n6VCf9+/G7Dsn3vYUZJXN8W3nGQl7hz+ywPOZu1
54BZSPunELS2hcXkCjl783aUZ/AIqXWrvxVxZ14wrF7oXGaxWckGXVjgU2HZ
AEn3P9tU4CqdXynb3j7qOTMXvIrvjDWPySfnWHnwdFHXvhHfhcLl1mM/P3FO
Op/f/jDO4Xa+Cevl3V7bIy4B1p22mn+k0Q492ITABu9U2MOsXvp/J51H6XVn
wiZ5zJx2e3YyHHgRudZ3mFSn+tuuXtPv3wq2PFfVq8qzDoIHTjWftOAlr397
T99/7487SdDax3Zx4EoZq7lemX1gpfT+ojrEc3RzFxlLnFPSNeaFkm1vs9HT
pDFPoF9ZLHHsc6ZQB9VO8b+P/SwFrMDS6tz0CmjXOab1g+Ov4M3wLoPHZknn
SQNK21gfDDBmR9st+XvTimww6Rwqqw4zZh12nFFkXsyC0abbo+P3SO+nCm8m
lvq6vIVsh5OLTy4rgZYW194Ns5HeV41rFXomOEfFao2qRr/eWgIe816HdK9U
MT9Nx/R19iXQz2vkEuXVPJ4HslW5nTUtc6HTqRny3+9WwZbu8f5bSxrrosCC
R1BdCeN/L+wZfkx6X9XQaUfDdBcl6/Lr4a4Vc6rgouWeLmbLFWyQbqfVk69r
oXCCJqFneTJc3hm1wXxTAzx0WnfUdkQyWIYlJOY+bIB93QtsnY9L5z2BzOO7
/dly5vcmXf715w1wPMAoV7tYzkr9v45wyJKxsBqXTkaNOtT57loadErG7MbF
DdUdkbGZ+xYsGNpHyU63nH/geXQDj+NvAlfnhH4uY4//dn1x708VKy046zXS
uQF0i7PDHJoZs4K+bu5/7WyA9Qev38q/Z8RMM+aMjL4g/e6tk4N3oPYL6bxn
Ui+f/zx1uwEJM9umj5uC+SoMrm+JsPpblQvuISabvlwhnefkqlPbqXa9Ib/f
ewsb/lB8Pq2xjnp7aFdaTZT0u4zmt4zWrXss/d7M5XK/IzZfK8nvFJTMKdWr
JCSrCl6ZjtvhkadgF/5xwLTuaQ2ELZu3tWRQGtRGWV3JDJLObwJjJw7vmVoL
E7u0lh+cKJ3fWMWVu27rL53fMOuYlZfHaSBSkbOmv9lT6H6w3fOE6Erwmvr3
jb49/4LO57YfCx+TBMlt507vYJ0K/fsN8XDTlcPTRyXV1+IzYNXh2PBnumII
zHaOb7fzDcx5+D7Usp0x+9L38byC/vkQHfVrRoVXY7x+maa98qcW1g70y4es
QlBc0A65sr8MLpYlbFEtLoDNwzcvHPdAB0YK55SObiq2MWNFlzb+ZaAbdGrC
jnwl62+6LO9wuQ5shh3emLo1G9xeDWof0rsGnOq+PeeYHAWvVw1/drdSwVql
KJPCm8vZn6MyfDvky9m6jUXzwq/Xw5ft+wTbtTZhg5qfjXQNzIFfHzbffO+n
W/DK45cv1vSvhh/OVJx+dCYK+lRPb+4hSwX3XZummVsnQensETdGHi6DQ50X
2da0yoEJm0J+OPVNKZjFye2sRhRARa++j9NbaqDvjvKOaQvew4mAk391KJez
qgDLGafv1sP9PN1wrW0C1OaW7PapkrHCTt1OfO//BPYuHrd7kELBOp6fknC7
j4xFPD/ionFXsf8BR7eG3g==
     "], {{{}, {}, {
        EdgeForm[], 
        RGBColor[
        0.7190641176470588, 0.3023587058823529, 0.30464629411764704`], 
        GraphicsGroupBox[{
          PolygonBox[CompressedData["
1:eJxFkj1OAlEUhd/cYQHM2wBYyDSMiYWlmzBRJFETsZBKWzdgb+IO1N7RjbgB
QgEdRgsKCgrjubmfsThz/879fbMzuT26sZTSgVAKC8HtSlgL38JS6BKr8K2w
L0XeL1KaSJ4JQ+lfkhdCI30uuSFHZqr1uRay9BPFBtI/LXI891zy1II3k/wR
r0/fEfwHyWkRffvETXovRQ3Pyfi75DrX4N8rfyz9kHrHwhaux//qjKj1JN6e
5CM7TamTuVVJ/TE9BtTrCC8i3Ml+ttjTY75HK/kK3+8x5Cber6H+lnvl9B+r
8Gf6+owNc8642y7134qY2/ermenDwn9l8SZr3sVnaeF36FHybhve25i5x9uv
2N+Yp+JfWXDLJflu+23e2XfOHWsLX4v/F/GpRTw=
           "]], 
          
          PolygonBox[{{573, 345, 305, 609}, {569, 341, 294, 598}, {571, 343, 
           300, 604}, {612, 434, 345, 645}, {611, 433, 432, 718}, {718, 432, 
           434, 612}, {549, 295, 341, 569}, {584, 360, 301, 606}, {605, 300, 
           359, 582}, {610, 305, 360, 584}, {582, 359, 295, 600}, {655, 4, 
           376, 676}, {656, 294, 4, 655}, {551, 301, 343, 571}, {659, 46, 433,
            719}}]}]}, {
        EdgeForm[], 
        RGBColor[0.8434764705882354, 0.5597372941176473, 0.4687080588235295], 
        
        GraphicsGroupBox[{
          PolygonBox[CompressedData["
1:eJxNll1o12UUx5/fY8vhhTf+92cg4TZbtUGtzbAi3MtFNmhro2BUcwNXWrpZ
SKGY2V3SNCg3Y04rIsKrguqmiwqcF/OFKEov7GLShRcJc26GeuGivt/OZ6yL
w3l+z3Oe85yX7znnVzv0+rOv5ZTSvGiFSR9/FimdElWLOkWj2v9d+7u17hV/
V9Si9cvim3TWLepKcf6UaL/Wr+jsLq0Pin8iOqa9t8T7tfeYqFI0qO8VfkP8
TfG9opMp9Fr/z+I/ieq19434uSJ03qvvVfq+XsR9c38/7DdEO0XDouPan/Q7
Key2fR+LL4rfwS/L9Yu2iD7DjufER9gbED2p7+3aPyK+L8W990S3tHezCNkP
dLZN6w9zxKCaOFh2H3ZtSOF3i3iz5HaJT4p3F/Gufa8ULYpWivq011jE94Tk
esV/FX9e9I/Wm8WP5tC7XfyeInRZj3N4R7wk2qj1TtFK0W++I/6d+EVs+CFH
nj8XrS3Cjwe4f0F8tahH6z34dskYwe5HxKfET4vWSGa2CNvqRBU5vqeL8NNv
+U3b0oI9xo95awocOJ9DOe4bg+vB5BT6N+P7gPgv6BoXrxKVRG0pzi1vHWPg
xzj6Iwf2GsUPiLq0/lT8BVGD1rM54mV8rUfHKfTcEF8AfzWSW8d734oOae9r
8Tn8aEqxrsKeEvLNxOW//KfAbZl7G/8Xj1EwXpUiduvA9pKu9hS6y+xbV0eK
/Vl8eZGY1OTl92uQr+HM6/4cGJvJgbMy2DNOO7D1DDm0/HXJPar1DseeeDqu
Fdjr+M2Dccfwfb+v793ibjStWl9Bh9/YQJ5LyE8Tb/tkTE2BJ+v2G3enwGUF
b5XZs81ni7DVGHJOHEefP8S7h3LEtYQ+59814970Nnj4S/xV7LOvO1h/RFwX
qVFjYZ48lcit418mtnPEr5kYukc6t8ZHD7ls56wO353/JmTG3G/Q4T7UhY5n
OG+jNy3tvUM9ui4H2fM7M+T3vhxxKuO7/WgkPmfon47bZWOhiFq13/3k6e8i
+qb7g2vatV2boh9spd+5x92k7/ncei2zyH3HeQv3nuD8LDKObR/xPcjs2OZ+
W0TvraS3XAMPrdRYGzGcB0tl5oKxujQbmqjpefqJe+NV+lsX8fUMWIuPo2Bj
CHxM43MdPcH9yJi1r7fwdxX+LNVpDzm4jUyJfLqf+sx7t7nbiqxz6Rl3nj5j
OzynPGuOcM+Y8XxzrD1XSugfIfbeHya+juv9OXRMpNDjeMwRk4vY08s7i+TI
dXMObLtv2H/j+AtmnGfdeWTcW3/MMWu/zzFvR8DmJFgawb9B9id4z2/5fdvh
GeM8jKTlmTyMr9eIfy25c/zXpGWfLddAn3e/H6X+66mpFvz1G+4DtuMKPcG9
oQ99j2P/cfBvXHeCbf+LWM9L4ieQsZ5OasK5sr4T7HeQs3ZyOoo9ZeLrGjT+
PGfdyx5kvnvOH8Z+yxp/J4mZ66CBWnDtHkZmaw7/NoFLx8g9bk8R89Gz5asc
dn4pfjrHrJ/K0e+M9QPU3AJ5nwGzjrHroJtaWI1/xuIb9Hb3ePcIz4IO7l7m
/lXscXyt+wZ16lqpAFvVxM/YvcQ/xt4c+fC9+hy1u8Dd0Rx27MpRMwPUsHvm
UfBsGybJ4358dwxcb0u9ahCM+r7/h3z36Rx5G0PPMXLg+Nu/cXy8QD1bZhx5
7/8LkzY2QA==
           "]], 
          PolygonBox[CompressedData["
1:eJwlkz9IlWEUh7/v6Nxim5PDtRRC7AqGkFAghhqIgqU3Ba9oIlj4ByUVcXHQ
llKDqBS56uaQDS3moJO4SNESRA0NIlGES0OEPj9+wwPP+d73vu855z23LP+4
7VEkSVILxXBC8C1NkmG8Gv8Jp8QlxB1ag0PiIujBf8BnvJX1a3g+vFZF3Itn
wr894NtX/Dsc4Rm+VeC/BHEZ8QP8Q/juV3zbw8uhEu+AOnwfCvgdyOI74bMW
id/hczCJj8M63h72uzCL14Q9D7e1FxrxEfiCL8MQPgEF/D0s4cvQhO+Gc3ut
M8M5KbcK6MTrIYfXwiB+C3pT3zGBvwivZcl5BV+DFuKXxKv4os4gvgQL+Ntw
bU91RriH6uU5++/jb8K5TxOP4r/hjLgYHoZrVK26YybcM/VOOSm3j+G3WyH+
hHeFaxmABvUebqSuSbVNhXP9T3yGD4Rr0Z26Wzkol7/Ef/D+cC56c739lfBb
a4Y0S9qjvZdhLNxT9VY90GBuQ2nqNz/Au8O1a2Y0O8PhXmkGNYsj4bM0w5rl
5+FansBWOGflrjOn8T64nvrNj/ENuIr3wyZ+MzzL2jMfngHNgnoyFH4TvY1m
NIffg3+J/zP67zSHe6sZ0iw9C5+tPdp7ASZ7btg=
           "]]}]}, {
        EdgeForm[], 
        RGBColor[0.9040585294117647, 0.7717507647058823, 0.6375525294117647], 
        
        GraphicsGroupBox[{
          PolygonBox[CompressedData["
1:eJxNmGlwl1cVxt/3KnaoLBbGCgnGoTAgpSraQjHaKhCg4HQQmkLFUXZcallC
q2ObytpRWZLiGCyUhDCVgbAElzaGrS5ACg20VQph+UClUGZax2akM0VntD4/
zpP558OZc+977z333LM85963/+yFUxakLMuu5Vn2IfH/iX8gKhHNV3+qaJro
tPozxReK7hONFH1RtCiL77NES0RzRHPNHxCViypEszuN8e1BUZtknhH1Eh0W
9dG3waKjah8RZaKxYsNFI0TjzO8WjTdHj3mWh66fzkJOX9Fi6zXbfLJois8z
3ueYarn032Jv0euiM6IW0Uuig6ITolbRBulUI5pguVN8TvYfa1n0x4jKRD3z
2BcbvSlD36P+I+Ktecxh/Um1T4i6WS52LbWdyix3lcZWijaq/a7oiuiy6JOi
7qIeombRDlGD6OOau0D8SdFV7TdG/cXideK19u1I22uIaJ/X7bSNB9kX+/1t
l+iA+W7RHlGtqM79ze4z/qz7jR7fIvq79nxD1F90MQ89/+C98VWRqEse+w63
bwdbv36ibj4n824WfdTrurr/X7fxfbHHWfNoFjFHjFzU+e/UHvPEb7cs5lbp
2zrRHbY9OjE+1OP97I+Ob/jkLuvZNY82vuwlubek8Ml1fV8vvkK0PIv206Jl
5tVZ2ANbNKn9ddvmBeuL3h35BO/IIfhi+7nZNhxkn6HPpyRjr3i97b63kx8a
7bfN9lmHr3bZx5vMG+zLPZ7X4Phgv43u7/B5c9ut2LbBRrOs4yL7pK/98g3N
/wS2FD8nflz0suis6Jj7fexzfI8th9r+RZbd4ZtS+wp/drEPBjtuRnjPIZYF
jfQYfi61rkMsY6TPvd/n5Mzk/AH3j1u/5/Kw63qfDV8uzSLPfpJFrpFn5F5l
FnmGH+d5bJ1obRYYutRrljoWqkx1tv1/tPbfoiLRGvtpk9dUdZK12WPV9ned
x2o9hh+WW9di2bMohbw28bGS/ViKGALnWrJCnu+3v495jG+t9td+c+xCvIKZ
Rxwvh2y7LEWbmEvEieg27XcrOJYV4ps2ObLX+mPfp7NC/LZ5f/Roso7s1yJ5
v6ZuiF+wbieyQhxjE/ZED2RvFx8G7oiPcs3Bb/9Sf6Laj6fA6i8Zr7+fAo8n
itenyM9lKXw7ymun5xF/xN5LGpuk9gjxd7LA5h7W9XQWNYXcnOT85BxnPHYD
Qyyn1DkySHy4aCt2SKFXN+t2Bp3U/qM4xZuz3C/+MfGvGtsXWk/0/ba/M37W
nBr4WBb+wBeXtL6UXBYf4HMSs03imy3r5jzmUKOGopP4BvF2UZm+V4h/VzRa
3+8V7yc6oO99RW+l0GGYeHfbeia+d1zsNZYMM55w/5joevd+FjWvJ/GfAicf
SBF7/Y2flepvFx9t+79rH2Dv22zzf6aw83zxBtFDan85RXy12R/3Wv/bxf+R
xZ3gdfOrjvOfprDFw5Y33b57Io89S0TXrAO6tHstMnZrzlrRZ/OoWUPzwMiB
4uV5xPLdkntSfGuKuObbec+54Dh/z3LRsYvlDXJeMvecz3/F+hz1/uh/OQ9Z
J5xXZ33+415Hf671Yd4jzgt89jnspvFnxGeqP845DY6Ba+AiGLXAfbAHDKpw
ri9x7ldlBfxb5nXMG2t5xOYKr2NNdae5YNs6y6jPAi/A5C2eR7/O49UeW255
JY6pHVmhHi+3vCetU0kKrCRuwTBwrTErYB9Y2ACWiF60P8A85rZ6/KDtuc9r
wF3kg9nEG5jbbL8Qx8QweEaN+UUWNRY9wbLTntdifzVbbovXIavReVSeAvfX
+kwrXT+QQz25bvzlnl/ie1i74+lUFjFL7PZ0bLU7buYYu8Aw5rzv2Lrkb/jh
h9p7tfgo8QrnL3t8K4977wzbtsz18ZUOTFH7uvdChzst588pvjFG/vwpRbx9
Qfxt5w/3hXGuk5xrRh41GPk7HOP4hXqwxnb5S4r79G7xnSnWThbvnSKHc+dT
5py61XGO/IeMUcx52LgNfl8zH2Pfd9yRv5lCzvgUGEGuck/7nveg/2PrsCvF
XZa7DveX8445Yor7bLHHyM3HnZ9bjRUXUtQJ6sV51zhwu5ftsdC1gPt/vfOL
NwdvD/CO2kKf+gLxPuFt8pEU35lD3tZ6LfeoV+y7XrYdNtmWAtPWpzgP59rp
Okw9Jl+I09x1+WoeNYI43ZRC9ukU3/HRaufBjfEsMA0fccd+EP+pfdyyk+Uf
SnH2g+KvWk9q1ROu9dT8JY7Ddteoq96LmLnsuCG233R8r/Ic9LjiOdj9B66b
lxyT7zguz+VRa8FKZCAL3+AP3rzg4yLXRGrjZcsFb3ukmEO+MI+3N1jaw7WT
Pn4h5lp9vledS/iY+l1pzBlg3OE9fdjxTJs3NvcMYvOIv1fmYVvqBfg3MBVk
DLTM77jmUUtrfMZp9kml8+IZ14hTvgMgi9wb6DZysNmv8rhLFHseeAtGcfcF
A2uNI3Up5m7w/Oo83mzcE9i/xnau8Rza9/tedCBFvlZ7fpH3WOkYrnJs7DV+
gqN3eIw3AjFK7DYaRzLHGDZf57W84cBTsHSKxrdh0xSx8LbtTK5T97H371K0
f5sCF/j2G8fmU3nE+4QUOp9McWbOxv8KYhaMw4bEAjExw5i72thJDaU2g1vE
CvNmZlG/u3s+b6tePuuNfxJ5jPf2d/JrtO9Ud6WwxS2ez7v1plQ4902ex1k/
nOK83JvBlCbHzoBUeHvAweEPvJ61TznHNhqXiG9i+5rbox23yD/sOO1tPbmD
4ofXOHuK/Jue4m4OznZxzrU5p5BxxH4hfshV7sTcBcH3VeJ/Ez2v9l+NEyWO
z8+nwFP+qbzmfZ8Xf8+6oud84yTvvgqv32xdsSHvWeyNfO5Vp5wv+8Qftf/a
Op2fmnLGuHADC/K4l4Px5435R1NgE1iGjQ+6TUwgA/26Ou65A6wQ/3mK2rxa
/JzokNo/SvEmRIdnU7wHyNWfpagxYN7L4p9JETf80xpiW180lrJ3X/NDbu/J
w7bgA3c69l+exdn4XzbFdWdWFrFKf7b79zg28R3/2bDrXK+b43kd/wf5V1ae
Ff5BUnPLvE/H/zLeZcM9l7Hu/o5fXkiBCb9P8f+Ib9TdqfbrPOvHfXWh/YJP
wOkmx/zXUmAxeVvqeMaXk71fuXUf6/PQ7/inyRn4H3Gf+/yfmOA+MYoO4O3+
FFjXbBye1mnNtKzwX3Oq9/hlivtKTQps5Z7Jvbg1xV32GBhhrOStfN04yVxq
1Bbv3WS8485JrWTtScc7dwvq9xa3mU/+8eYB/8akuEeuc73b4bU7LedF5yY4
cth95oC7YAxYwd7UKsb530O89TOulKW4G1WlOB81t17fv5LiDbwmxXsR/Gqy
DPbqY3tw/yaXKh2vxCq1qcQ1a5vnYBNkP+f5651TfOdNzv1qUop9+O+53fq/
4fb/AdO4xyE=
           "]], 
          PolygonBox[CompressedData["
1:eJwtlFlsTlEURs/Z8UI8iBfhoVIRQYOaRSMabSWGaBWJIWjMVfzmsQhqLqIx
BFWVmCqVmMdWTDU3Qkx9kGiQmBIRfZII67P7sPKvc+/9zz3n7G/f5CmJ3HkW
QhgHTWAUg+QYQg6U4w+hAj8NY/AFkIFPhmL8HBTjlfAUr4QifCOcwS9CGvPu
ZHwJHw778f4wB/8Kn/BanumLD4PmjNPgCn4XjuHHIRe/BmN5dh/j6/gj87Xd
5No6/DZsC76GO/gBSERfc3f8FSzhfjnj1/gv+Iuf5FohXgNHg7/zvuaCidov
17rin6E++hmtwVdDUvQ5NFeR1qe96z/4dOiJj4dN2ivURd9DNzzbfC1l2gP+
BT5EX0NvfAQcYZwO8/HR0A7Phgf4T/iNt4EVeD9YiU+DTPysihu9RufNa6La
DIVV+Hf4hrdSBvCR5nMNhlv4DWiJl0I1XmXul+ElfgpSo++5Ai+DhdHPRGez
AdpHr7FqrcwoO5mwCJ8BvfAC2IO/h9roGZiNH4Ks6DU7qOzAXMYDoAv+Ed5E
X6OCvB0m4S0ggV8wz94uGIIvh5LgZ6azq4dn0TOagj9XZqO/Q+/aDSn4H+5n
mddUtS2EE+YZVVb1nxd4ATSLPqfm7gyDgu9Je+tgftY1jN+Zn6HOUhlVVpdB
NV4Fb/EcaB39Wp35Nd1TxpeaZ0rZ0hnONO8B9YLx26CzNN+7apSHPzbvNfX0
EzwfmuIN8ENzme9VmVA20iEveg0W4z3Ms6FruqeeUG+oBqqF9qS9KXMTGtdg
jZldr1qb95p6SL1Uap4F7VF7/f8NwfOhBF8LbaP3hHpji/m3Q2e8Gd8BU6M/
o2dVc9VePaZeU0+pt9RD6iXNqbnVk53we+bfFmVC2Ug17zVlaCB+1fxbo2+W
vl19zHtP78wwPzOdnWo8S9k0z6a+GVvVi+a9pp44rCya96Z6Qr2x1zz7qoFq
oUwpW0nM1xH/B9LCuyg=
           "]]}]}, {
        EdgeForm[], 
        RGBColor[0.8960738101331571, 0.8692780079796063, 0.7584374532048572], 
        
        GraphicsGroupBox[{
          PolygonBox[CompressedData["
1:eJxNll9o1mUUx3+/RxiGiyZebILCZgRBiBHMCgTFutleWeytLiZC0U0bjU0w
bV7k3OzdhCiErZC6yvmnEMTtdbR54XTrjyVN30GBWjovHCnsYqAX3vn9dj6j
XRzO83ue8zznnO/5nvO+DR90F7tSlmU3Jasktfr4RHpAsiR5IPkX8XpeMiQZ
kZyQDEtO8t2XZ9mC5LDkK32f4myO+xXJZckNyXXJoOyekb8B6WrpNZIbWr8t
eUHyt2xuW0s+1HqC9z/TukW6XnJe61nJHck/Wdz3OwWt17BuJoZpyQz+HccV
YrrC2RRx+b3X87jfTJ5jklHO7+LPuV2QlMlvnvdG2BvD1zx3alLk41wq0nO8
79wrrDulG/FdlJyVPC95TzZbnLt0m+w6JO3Yl7lzSWfrpN+Svpbi7u/guzpF
/F1aj0u2sWf8jeG7KfxcTVHH78DZ+DmWArlPgd127a0lF/uu8pvkPA2mjsX5
HgCPmRVnFbCZpjYVMHH9nF+D/N7Kg4vmiXOw733O0/Hkgedz2O33OZiN4sNx
PobHi3DpFvG0wZXd0hf1xnGtJ6U3pfDtPijRD+6F9dJ17Bm7Z4nTGDgG4/Cr
9Bl9vyPdmcJmF/HZpp13zONauFkNPy+nwLwVLlTTC77reBzzXq13creWOI2P
49qIjdf2YRv7WU/MLXDDHNnLugX8aoh/Ezn6HfvZyDt14GKf3l8Hhovwfg5+
X6emDdgfAPMaMHAdz9Cz9mvsjElvin7+IgVHyvRVUwpelVPUt8hcGNf3MekL
KWaE99z75nM99Tc/NuTRu67XcWrWL5tW6UfSD1PMmiPSByVNWi+l4FiB+bKL
Ok6ksLP9lyk4fwze2/Y0/ubBwHz+JcX+zyn6bhs9U0xhO5Mi9llm1x1mj3Ec
IA9zuMgMmAWbEWbPNP3mve4UPfl5Cu6Pcmbufp3FPK6n543/f33FuXP4lP69
RC7L+RfA0BhU4Pz7euOc1n8wPwapaR/Y/ib9KlgZY8c6TAwvpZit91LkMcTZ
Kc4d6yHiqWIOOi7Pn0e838esamUmuO/PruBHMf9/hnfyxmnmp+fojhSz7ZUU
cdjuI+k34dNr0m+A01bpJ8yQe1nE5fg2Z/E7VyL+PXm800z8vdg8gNu9xH6U
mH9IYfO98Utx/yh9XEffLdDD9tOfx1w2Xi+Si3MaIo5h6um69mTB5X7snX8j
OG5gzzVd4E1j0Uicjtd1KK3gzgBvb4Fj91PkMUguZXrBPsyH1fzm9NBTP6Ww
8575fA4Mq+iZJmLazhx6WfqbFPPuWzDZycxZSx+1wecTcP1jaroD3u2HC/eJ
uRvOTNFjznUfHO/g98C/BUvE3MO9LnrWs7iAzRy94J64mEecrpdx9zzrYH6d
hNdj4G2+jzOLnMMk95dn7PJvTolecE37qP8Qb/dQ48NwowQ3H8PPRb49lyfw
UUsObbzhc3Pa/+f+ks8fdfZniv9Zntee757X7fiaxJfxda62dz2eAlRQQ6E=

           "]], 
          PolygonBox[CompressedData["
1:eJwlkssrhFEYh7/zJjsrWxtZuqaQUlPYjAUZ7CxkY2EaU8zChkxqlMhKYiEb
gynUkMvCKHdSIhRWFv4Oz6938dTznnO+c97LVz06kUhZFEUNUAbPBPshisoh
jvfDFj4He3gzzEe+dokXzc+uwDH+CWfBz0zhR+Z7RXjRHqzpLLzhp1ARfO1c
d0MjXs/3HfgixIjHiGP4BqR1FjL4MgzgP+x34wswTNxDXIcfaI24H7J4H1Ti
nVDCm8zv/iH+w9/hJPgb6/g1xPEqSOCbMIn3Qgv+BRfB17SnN/X2K/GvegeZ
4Dm2mdek2maJd/Edc5+BPP4NpeDf6NsCZIPnMG1es2pXj9Vr1aBalPMHfmWe
6zbcmvdYvU6px/iSee6H5NBlPlPNVm/oLc1Is0rCKv5g3rsaGDLvkXqlHqbN
79TdmlEjfm9+tgBP+I15LuqRejUO7cFnlMMfzc+qZtWunql3+ieS5jkoF31T
q38TcsFnqtkOQj74mvZazWvT2p15T9Vb/dMj+D9t52R0
           "]]}]}}, {{}, 
       TagBox[
        TooltipBox[{
          Directive[
           GrayLevel[0], 
           Opacity[0.5], 
           CapForm["Butt"]], 
          LineBox[CompressedData["
1:eJwNw00rA2AAAODX/sluyspSZocVZRclsjg5kCuZg9V2ko+aEkeJg3bxMcWB
FQ4ozFdKaRQnKytuyg/Y89QTnchmpltCCKO2RkLYccwlU+67567jPtvnsRVP
fHHdNr+ctOiyMetO2e+p55756obtfpt1xW7jNpxxwAsHvfTNmptumfPdWXvs
8Mohyx5Y8M+8N2a8tuqtH27b6Y9zrtprwjuHPfTIBf+d98ER733y0U9Ldvnr
omumTdoE5XQ2Xw==
           "]]}, "0.95`"], Annotation[#, 0.95, "Tooltip"]& ], 
       TagBox[
        TooltipBox[{
          Directive[
           GrayLevel[0], 
           Opacity[0.5], 
           CapForm["Butt"]], 
          LineBox[CompressedData["
1:eJwNw08rA3AAANDffBMXRVmJ0w4rSmpLyQ5rdlP+lokVhclJTS5EUmiX3Shz
sIPtwHkXcpiDrCg7CM0X8F697unlyVwkhJB2pyuEkim3bTvkiFv+WfDCczfs
uOmVlz5476DDrtl03RcnPHPVX/Puu+KnA576bM26d46b88OoexZd8t1+T3z0
yapJb024aMs+487744LHHjnrt3PuOuObvR7asOKN146Z9dUeY2b8cspRDyz7
DwGeMsc=
           "]]}, "0.85`"], Annotation[#, 0.85, "Tooltip"]& ], 
       TagBox[
        TooltipBox[{
          Directive[
           GrayLevel[0], 
           Opacity[0.5], 
           CapForm["Butt"]], 
          
          LineBox[{674, 659, 719, 611, 718, 612, 645, 573, 609, 610, 584, 606,
            734, 551, 571, 604, 749, 605, 582, 600, 732, 549, 569, 598, 747, 
           599, 656, 655, 676, 675}]}, "0.75`"], 
        Annotation[#, 0.75, "Tooltip"]& ], {}, {}, {}, {}}}], {
    DisplayFunction -> Identity, Ticks -> {Automatic, Automatic}, 
     AxesOrigin -> {0., 0.}, 
     FrameTicks -> {{Automatic, Automatic}, {Automatic, Automatic}}, 
     GridLines -> {None, None}, AxesLabel -> {None, None}, 
     FrameLabel -> {{None, None}, {None, None}}, DisplayFunction -> Identity, 
     AspectRatio -> 1, AxesLabel -> {None, None}, DisplayFunction :> Identity,
      Frame -> True, FrameLabel -> {{None, None}, {None, None}}, 
     FrameTicks -> {{Automatic, Automatic}, {Automatic, Automatic}}, 
     GridLinesStyle -> Directive[
       GrayLevel[0.5, 0.4]], 
     Method -> {
      "DefaultBoundaryStyle" -> Automatic, "GridLinesInFront" -> True}, 
     PlotRange -> {{0, 3}, {0, 3}}, PlotRangeClipping -> True, 
     PlotRangePadding -> {{
        Scaled[0.02], 
        Scaled[0.02]}, {
        Scaled[0.02], 
        Scaled[0.02]}}, Ticks -> {Automatic, Automatic}}],FormBox[
    FormBox[
     TemplateBox[{
       FormBox[
        StyleBox[
         StyleBox[
          PaneBox[
           GraphicsBox[{{}, {}, 
             
             RasterBox[{{{0.7190641176470588, 0.3023587058823529, 
              0.30464629411764704`}}, {{0.8434764705882354, 
              0.5597372941176473, 0.4687080588235295}}, {{0.9040585294117647, 
              0.7717507647058823, 0.6375525294117647}}, {{0.8960738101331571, 
              0.8692780079796063, 0.7584374532048572}}}, {{
                Rational[-15, 2], -50}, {
                Rational[15, 2], 50}}], {Antialiasing -> False, 
              AbsoluteThickness[0.1], 
              Directive[
               Opacity[0.3], 
               GrayLevel[0]], 
              LineBox[
               NCache[{{
                  Rational[15, 2], -50}, {
                  Rational[-15, 2], -50}, {
                  Rational[-15, 2], 50}, {
                  Rational[15, 2], 50}, {
                  Rational[15, 2], -50}}, {{
                 7.5, -50}, {-7.5, -50}, {-7.5, 50}, {7.5, 50}, {
                 7.5, -50}}]]}, {
              CapForm[None], {{
                Directive[
                 GrayLevel[0], 
                 Opacity[0.5], 
                 CapForm["Butt"]], 
                CapForm["Butt"], 
                LineBox[
                 NCache[{{
                    Rational[-15, 2], -24.99999999999997}, {
                    Rational[
                    15, 2], -24.99999999999997}}, {{-7.5, \
-24.99999999999997}, {7.5, -24.99999999999997}}]]}, {
                Directive[
                 GrayLevel[0], 
                 Opacity[0.5], 
                 CapForm["Butt"]], 
                CapForm["Butt"], 
                LineBox[
                 NCache[{{
                    Rational[-15, 2], 0.}, {
                    Rational[15, 2], 0.}}, {{-7.5, 0.}, {7.5, 0.}}]]}, {
                Directive[
                 GrayLevel[0], 
                 Opacity[0.5], 
                 CapForm["Butt"]], 
                CapForm["Butt"], 
                LineBox[
                 NCache[{{
                    Rational[-15, 2], 25.}, {
                    Rational[15, 2], 25.}}, {{-7.5, 25.}, {7.5, 25.}}]]}}}, {
             Antialiasing -> False, 
              StyleBox[
               
               LineBox[{{7.499999999999999, -50.00000000000001}, {
                7.499999999999999, 50.00000000000001}}], 
               Directive[
                AbsoluteThickness[0.2], 
                Opacity[0.3], 
                GrayLevel[0]], StripOnInput -> False], 
              StyleBox[
               StyleBox[{{
                  StyleBox[
                   LineBox[{{{7.499999999999999, -24.99999999999998}, 
                    
                    Offset[{4., 0}, {
                    7.499999999999999, -24.99999999999998}]}, {{
                    7.499999999999999, 0.}, 
                    Offset[{4., 0}, {7.499999999999999, 0.}]}, {{
                    7.499999999999999, 24.99999999999998}, 
                    
                    Offset[{4., 0}, {7.499999999999999, 
                    24.99999999999998}]}}], 
                   Directive[
                    AbsoluteThickness[0.2], 
                    GrayLevel[0.4]], StripOnInput -> False]}, 
                 StyleBox[
                  StyleBox[{{
                    StyleBox[{
                    InsetBox[
                    FormBox[
                    TagBox[
                    InterpretationBox["\"0.75\"", 0.75, AutoDelete -> True], 
                    NumberForm[#, {
                    DirectedInfinity[1], 2}]& ], TraditionalForm], 
                    
                    Offset[{7., 0.}, {
                    7.499999999999999, -24.99999999999998}], {-1, 0.}, 
                    Automatic, {1, 0}], 
                    InsetBox[
                    FormBox[
                    TagBox[
                    InterpretationBox["\"0.85\"", 0.85, AutoDelete -> True], 
                    NumberForm[#, {
                    DirectedInfinity[1], 2}]& ], TraditionalForm], 
                    Offset[{7., 0.}, {7.499999999999999, 0.}], {-1, 0.}, 
                    Automatic, {1, 0}], 
                    InsetBox[
                    FormBox[
                    TagBox[
                    InterpretationBox["\"0.95\"", 0.95, AutoDelete -> True], 
                    NumberForm[#, {
                    DirectedInfinity[1], 2}]& ], TraditionalForm], 
                    
                    Offset[{7., 0.}, {7.499999999999999, 
                    24.99999999999998}], {-1, 0.}, Automatic, {1, 0}]}, 
                    Directive[
                    AbsoluteThickness[0.2], 
                    GrayLevel[0.4]], {
                    Directive[
                    Opacity[1]]}, StripOnInput -> False]}, {}}, {
                    Directive[
                    Opacity[1]]}, StripOnInput -> False], "GraphicsLabel", 
                  StripOnInput -> False]}, "GraphicsTicks", StripOnInput -> 
                False], 
               Directive[
                AbsoluteThickness[0.2], 
                Opacity[0.3], 
                GrayLevel[0]], StripOnInput -> False]}}, PlotRangePadding -> 
            Scaled[0.02], PlotRange -> All, Frame -> True, 
            FrameTicks -> {{False, False}, {True, False}}, FrameStyle -> 
            Opacity[0], FrameTicksStyle -> Opacity[0], 
            ImageSize -> {Automatic, 100}, BaseStyle -> {}], Alignment -> 
           Left, AppearanceElements -> None, ImageMargins -> {{5, 5}, {5, 5}},
            ImageSizeAction -> "ResizeToFit"], LineIndent -> 0, StripOnInput -> 
          False], {FontFamily -> "Arial"}, Background -> Automatic, 
         StripOnInput -> False], TraditionalForm]}, "BarLegend", 
      DisplayFunction -> (#& ), 
      InterpretationFunction :> (RowBox[{"BarLegend", "[", 
         RowBox[{
           RowBox[{"{", 
             RowBox[{
               RowBox[{
                 RowBox[{"Blend", "[", 
                   RowBox[{
                    RowBox[{"{", 
                    RowBox[{
                    RowBox[{"{", 
                    RowBox[{"1.45`", ",", 
                    InterpretationBox[
                    ButtonBox[
                    TooltipBox[
                    GraphicsBox[{{
                    GrayLevel[0], 
                    RectangleBox[{0, 0}]}, {
                    GrayLevel[0], 
                    RectangleBox[{1, -1}]}, {
                    RGBColor[0.163302, 0.119982, 0.79353], 
                    RectangleBox[{0, -1}, {2, 1}]}}, AspectRatio -> 1, Frame -> 
                    True, FrameStyle -> RGBColor[0.108868, 0.079988, 0.52902],
                     FrameTicks -> None, PlotRangePadding -> None, ImageSize -> 
                    Dynamic[{Automatic, 1.35 CurrentValue["FontCapHeight"]/
                    AbsoluteCurrentValue[Magnification]}]], 
                    "RGBColor[0.163302, 0.119982, 0.79353]"], Appearance -> 
                    None, BaseStyle -> {}, BaselinePosition -> Baseline, 
                    DefaultBaseStyle -> {}, ButtonFunction :> 
                    With[{Typeset`box$ = EvaluationBox[]}, 
                    If[
                    Not[
                    AbsoluteCurrentValue["Deployed"]], 
                    SelectionMove[Typeset`box$, All, Expression]; 
                    FrontEnd`Private`$ColorSelectorInitialAlpha = 1; 
                    FrontEnd`Private`$ColorSelectorInitialColor = 
                    RGBColor[0.163302, 0.119982, 0.79353]; 
                    FrontEnd`Private`$ColorSelectorUseMakeBoxes = True; 
                    MathLink`CallFrontEnd[
                    FrontEnd`AttachCell[Typeset`box$, 
                    FrontEndResource["RGBColorValueSelector"], {
                    0, {Left, Bottom}}, {Left, Top}, 
                    "ClosingActions" -> {
                    "SelectionDeparture", "ParentChanged", 
                    "EvaluatorQuit"}]]]], BaseStyle -> Inherited, Evaluator -> 
                    Automatic, Method -> "Preemptive"], 
                    RGBColor[0.163302, 0.119982, 0.79353], Editable -> False, 
                    Selectable -> False]}], "}"}], ",", 
                    RowBox[{"{", 
                    RowBox[{"1.3727272727272726`", ",", 
                    InterpretationBox[
                    ButtonBox[
                    TooltipBox[
                    GraphicsBox[{{
                    GrayLevel[0], 
                    RectangleBox[{0, 0}]}, {
                    GrayLevel[0], 
                    RectangleBox[{1, -1}]}, {
                    RGBColor[0.254221, 0.313173, 0.892833], 
                    RectangleBox[{0, -1}, {2, 1}]}}, AspectRatio -> 1, Frame -> 
                    True, FrameStyle -> 
                    RGBColor[0.16948066666666667`, 0.208782, 0.595222], 
                    FrameTicks -> None, PlotRangePadding -> None, ImageSize -> 
                    Dynamic[{Automatic, 1.35 CurrentValue["FontCapHeight"]/
                    AbsoluteCurrentValue[Magnification]}]], 
                    "RGBColor[0.254221, 0.313173, 0.892833]"], Appearance -> 
                    None, BaseStyle -> {}, BaselinePosition -> Baseline, 
                    DefaultBaseStyle -> {}, ButtonFunction :> 
                    With[{Typeset`box$ = EvaluationBox[]}, 
                    If[
                    Not[
                    AbsoluteCurrentValue["Deployed"]], 
                    SelectionMove[Typeset`box$, All, Expression]; 
                    FrontEnd`Private`$ColorSelectorInitialAlpha = 1; 
                    FrontEnd`Private`$ColorSelectorInitialColor = 
                    RGBColor[0.254221, 0.313173, 0.892833]; 
                    FrontEnd`Private`$ColorSelectorUseMakeBoxes = True; 
                    MathLink`CallFrontEnd[
                    FrontEnd`AttachCell[Typeset`box$, 
                    FrontEndResource["RGBColorValueSelector"], {
                    0, {Left, Bottom}}, {Left, Top}, 
                    "ClosingActions" -> {
                    "SelectionDeparture", "ParentChanged", 
                    "EvaluatorQuit"}]]]], BaseStyle -> Inherited, Evaluator -> 
                    Automatic, Method -> "Preemptive"], 
                    RGBColor[0.254221, 0.313173, 0.892833], Editable -> False,
                     Selectable -> False]}], "}"}], ",", 
                    RowBox[{"{", 
                    RowBox[{"1.2954545454545454`", ",", 
                    InterpretationBox[
                    ButtonBox[
                    TooltipBox[
                    GraphicsBox[{{
                    GrayLevel[0], 
                    RectangleBox[{0, 0}]}, {
                    GrayLevel[0], 
                    RectangleBox[{1, -1}]}, {
                    RGBColor[0.407119, 0.543513, 0.938275], 
                    RectangleBox[{0, -1}, {2, 1}]}}, AspectRatio -> 1, Frame -> 
                    True, FrameStyle -> 
                    RGBColor[0.2714126666666667, 0.36234200000000005`, 
                    0.6255166666666667], FrameTicks -> None, PlotRangePadding -> 
                    None, ImageSize -> 
                    Dynamic[{Automatic, 1.35 CurrentValue["FontCapHeight"]/
                    AbsoluteCurrentValue[Magnification]}]], 
                    "RGBColor[0.407119, 0.543513, 0.938275]"], Appearance -> 
                    None, BaseStyle -> {}, BaselinePosition -> Baseline, 
                    DefaultBaseStyle -> {}, ButtonFunction :> 
                    With[{Typeset`box$ = EvaluationBox[]}, 
                    If[
                    Not[
                    AbsoluteCurrentValue["Deployed"]], 
                    SelectionMove[Typeset`box$, All, Expression]; 
                    FrontEnd`Private`$ColorSelectorInitialAlpha = 1; 
                    FrontEnd`Private`$ColorSelectorInitialColor = 
                    RGBColor[0.407119, 0.543513, 0.938275]; 
                    FrontEnd`Private`$ColorSelectorUseMakeBoxes = True; 
                    MathLink`CallFrontEnd[
                    FrontEnd`AttachCell[Typeset`box$, 
                    FrontEndResource["RGBColorValueSelector"], {
                    0, {Left, Bottom}}, {Left, Top}, 
                    "ClosingActions" -> {
                    "SelectionDeparture", "ParentChanged", 
                    "EvaluatorQuit"}]]]], BaseStyle -> Inherited, Evaluator -> 
                    Automatic, Method -> "Preemptive"], 
                    RGBColor[0.407119, 0.543513, 0.938275], Editable -> False,
                     Selectable -> False]}], "}"}], ",", 
                    RowBox[{"{", 
                    RowBox[{"1.2181818181818183`", ",", 
                    InterpretationBox[
                    ButtonBox[
                    TooltipBox[
                    GraphicsBox[{{
                    GrayLevel[0], 
                    RectangleBox[{0, 0}]}, {
                    GrayLevel[0], 
                    RectangleBox[{1, -1}]}, {
                    RGBColor[0.572715, 0.73338, 0.95065], 
                    RectangleBox[{0, -1}, {2, 1}]}}, AspectRatio -> 1, Frame -> 
                    True, FrameStyle -> 
                    RGBColor[0.38181, 0.48892, 0.6337666666666667], 
                    FrameTicks -> None, PlotRangePadding -> None, ImageSize -> 
                    Dynamic[{Automatic, 1.35 CurrentValue["FontCapHeight"]/
                    AbsoluteCurrentValue[Magnification]}]], 
                    "RGBColor[0.572715, 0.73338, 0.95065]"], Appearance -> 
                    None, BaseStyle -> {}, BaselinePosition -> Baseline, 
                    DefaultBaseStyle -> {}, ButtonFunction :> 
                    With[{Typeset`box$ = EvaluationBox[]}, 
                    If[
                    Not[
                    AbsoluteCurrentValue["Deployed"]], 
                    SelectionMove[Typeset`box$, All, Expression]; 
                    FrontEnd`Private`$ColorSelectorInitialAlpha = 1; 
                    FrontEnd`Private`$ColorSelectorInitialColor = 
                    RGBColor[0.572715, 0.73338, 0.95065]; 
                    FrontEnd`Private`$ColorSelectorUseMakeBoxes = True; 
                    MathLink`CallFrontEnd[
                    FrontEnd`AttachCell[Typeset`box$, 
                    FrontEndResource["RGBColorValueSelector"], {
                    0, {Left, Bottom}}, {Left, Top}, 
                    "ClosingActions" -> {
                    "SelectionDeparture", "ParentChanged", 
                    "EvaluatorQuit"}]]]], BaseStyle -> Inherited, Evaluator -> 
                    Automatic, Method -> "Preemptive"], 
                    RGBColor[0.572715, 0.73338, 0.95065], Editable -> False, 
                    Selectable -> False]}], "}"}], ",", 
                    RowBox[{"{", 
                    RowBox[{"1.1409090909090909`", ",", 
                    InterpretationBox[
                    ButtonBox[
                    TooltipBox[
                    GraphicsBox[{{
                    GrayLevel[0], 
                    RectangleBox[{0, 0}]}, {
                    GrayLevel[0], 
                    RectangleBox[{1, -1}]}, {
                    RGBColor[0.720374, 0.855234, 0.928635], 
                    RectangleBox[{0, -1}, {2, 1}]}}, AspectRatio -> 1, Frame -> 
                    True, FrameStyle -> 
                    RGBColor[0.4802493333333333, 0.5701560000000001, 0.61909],
                     FrameTicks -> None, PlotRangePadding -> None, ImageSize -> 
                    Dynamic[{Automatic, 1.35 CurrentValue["FontCapHeight"]/
                    AbsoluteCurrentValue[Magnification]}]], 
                    "RGBColor[0.720374, 0.855234, 0.928635]"], Appearance -> 
                    None, BaseStyle -> {}, BaselinePosition -> Baseline, 
                    DefaultBaseStyle -> {}, ButtonFunction :> 
                    With[{Typeset`box$ = EvaluationBox[]}, 
                    If[
                    Not[
                    AbsoluteCurrentValue["Deployed"]], 
                    SelectionMove[Typeset`box$, All, Expression]; 
                    FrontEnd`Private`$ColorSelectorInitialAlpha = 1; 
                    FrontEnd`Private`$ColorSelectorInitialColor = 
                    RGBColor[0.720374, 0.855234, 0.928635]; 
                    FrontEnd`Private`$ColorSelectorUseMakeBoxes = True; 
                    MathLink`CallFrontEnd[
                    FrontEnd`AttachCell[Typeset`box$, 
                    FrontEndResource["RGBColorValueSelector"], {
                    0, {Left, Bottom}}, {Left, Top}, 
                    "ClosingActions" -> {
                    "SelectionDeparture", "ParentChanged", 
                    "EvaluatorQuit"}]]]], BaseStyle -> Inherited, Evaluator -> 
                    Automatic, Method -> "Preemptive"], 
                    RGBColor[0.720374, 0.855234, 0.928635], Editable -> False,
                     Selectable -> False]}], "}"}], ",", 
                    RowBox[{"{", 
                    RowBox[{"1.0636363636363635`", ",", 
                    InterpretationBox[
                    ButtonBox[
                    TooltipBox[
                    GraphicsBox[{{
                    GrayLevel[0], 
                    RectangleBox[{0, 0}]}, {
                    GrayLevel[0], 
                    RectangleBox[{1, -1}]}, {
                    RGBColor[0.831017, 0.903518, 0.868326], 
                    RectangleBox[{0, -1}, {2, 1}]}}, AspectRatio -> 1, Frame -> 
                    True, FrameStyle -> 
                    RGBColor[0.5540113333333334, 0.6023453333333334, 
                    0.5788840000000001], FrameTicks -> None, PlotRangePadding -> 
                    None, ImageSize -> 
                    Dynamic[{Automatic, 1.35 CurrentValue["FontCapHeight"]/
                    AbsoluteCurrentValue[Magnification]}]], 
                    "RGBColor[0.831017, 0.903518, 0.868326]"], Appearance -> 
                    None, BaseStyle -> {}, BaselinePosition -> Baseline, 
                    DefaultBaseStyle -> {}, ButtonFunction :> 
                    With[{Typeset`box$ = EvaluationBox[]}, 
                    If[
                    Not[
                    AbsoluteCurrentValue["Deployed"]], 
                    SelectionMove[Typeset`box$, All, Expression]; 
                    FrontEnd`Private`$ColorSelectorInitialAlpha = 1; 
                    FrontEnd`Private`$ColorSelectorInitialColor = 
                    RGBColor[0.831017, 0.903518, 0.868326]; 
                    FrontEnd`Private`$ColorSelectorUseMakeBoxes = True; 
                    MathLink`CallFrontEnd[
                    FrontEnd`AttachCell[Typeset`box$, 
                    FrontEndResource["RGBColorValueSelector"], {
                    0, {Left, Bottom}}, {Left, Top}, 
                    "ClosingActions" -> {
                    "SelectionDeparture", "ParentChanged", 
                    "EvaluatorQuit"}]]]], BaseStyle -> Inherited, Evaluator -> 
                    Automatic, Method -> "Preemptive"], 
                    RGBColor[0.831017, 0.903518, 0.868326], Editable -> False,
                     Selectable -> False]}], "}"}], ",", 
                    RowBox[{"{", 
                    RowBox[{"0.9863636363636363`", ",", 
                    InterpretationBox[
                    ButtonBox[
                    TooltipBox[
                    GraphicsBox[{{
                    GrayLevel[0], 
                    RectangleBox[{0, 0}]}, {
                    GrayLevel[0], 
                    RectangleBox[{1, -1}]}, {
                    RGBColor[0.894452, 0.880139, 0.77279], 
                    RectangleBox[{0, -1}, {2, 1}]}}, AspectRatio -> 1, Frame -> 
                    True, FrameStyle -> 
                    RGBColor[0.5963013333333333, 0.5867593333333334, 
                    0.5151933333333334], FrameTicks -> None, PlotRangePadding -> 
                    None, ImageSize -> 
                    Dynamic[{Automatic, 1.35 CurrentValue["FontCapHeight"]/
                    AbsoluteCurrentValue[Magnification]}]], 
                    "RGBColor[0.894452, 0.880139, 0.77279]"], Appearance -> 
                    None, BaseStyle -> {}, BaselinePosition -> Baseline, 
                    DefaultBaseStyle -> {}, ButtonFunction :> 
                    With[{Typeset`box$ = EvaluationBox[]}, 
                    If[
                    Not[
                    AbsoluteCurrentValue["Deployed"]], 
                    SelectionMove[Typeset`box$, All, Expression]; 
                    FrontEnd`Private`$ColorSelectorInitialAlpha = 1; 
                    FrontEnd`Private`$ColorSelectorInitialColor = 
                    RGBColor[0.894452, 0.880139, 0.77279]; 
                    FrontEnd`Private`$ColorSelectorUseMakeBoxes = True; 
                    MathLink`CallFrontEnd[
                    FrontEnd`AttachCell[Typeset`box$, 
                    FrontEndResource["RGBColorValueSelector"], {
                    0, {Left, Bottom}}, {Left, Top}, 
                    "ClosingActions" -> {
                    "SelectionDeparture", "ParentChanged", 
                    "EvaluatorQuit"}]]]], BaseStyle -> Inherited, Evaluator -> 
                    Automatic, Method -> "Preemptive"], 
                    RGBColor[0.894452, 0.880139, 0.77279], Editable -> False, 
                    Selectable -> False]}], "}"}], ",", 
                    RowBox[{"{", 
                    RowBox[{"0.9090909090909091`", ",", 
                    InterpretationBox[
                    ButtonBox[
                    TooltipBox[
                    GraphicsBox[{{
                    GrayLevel[0], 
                    RectangleBox[{0, 0}]}, {
                    GrayLevel[0], 
                    RectangleBox[{1, -1}]}, {
                    RGBColor[0.907999, 0.789417, 0.652903], 
                    RectangleBox[{0, -1}, {2, 1}]}}, AspectRatio -> 1, Frame -> 
                    True, FrameStyle -> 
                    RGBColor[0.6053326666666667, 0.526278, 
                    0.4352686666666667], FrameTicks -> None, PlotRangePadding -> 
                    None, ImageSize -> 
                    Dynamic[{Automatic, 1.35 CurrentValue["FontCapHeight"]/
                    AbsoluteCurrentValue[Magnification]}]], 
                    "RGBColor[0.907999, 0.789417, 0.652903]"], Appearance -> 
                    None, BaseStyle -> {}, BaselinePosition -> Baseline, 
                    DefaultBaseStyle -> {}, ButtonFunction :> 
                    With[{Typeset`box$ = EvaluationBox[]}, 
                    If[
                    Not[
                    AbsoluteCurrentValue["Deployed"]], 
                    SelectionMove[Typeset`box$, All, Expression]; 
                    FrontEnd`Private`$ColorSelectorInitialAlpha = 1; 
                    FrontEnd`Private`$ColorSelectorInitialColor = 
                    RGBColor[0.907999, 0.789417, 0.652903]; 
                    FrontEnd`Private`$ColorSelectorUseMakeBoxes = True; 
                    MathLink`CallFrontEnd[
                    FrontEnd`AttachCell[Typeset`box$, 
                    FrontEndResource["RGBColorValueSelector"], {
                    0, {Left, Bottom}}, {Left, Top}, 
                    "ClosingActions" -> {
                    "SelectionDeparture", "ParentChanged", 
                    "EvaluatorQuit"}]]]], BaseStyle -> Inherited, Evaluator -> 
                    Automatic, Method -> "Preemptive"], 
                    RGBColor[0.907999, 0.789417, 0.652903], Editable -> False,
                     Selectable -> False]}], "}"}], ",", 
                    RowBox[{"{", 
                    RowBox[{"0.8318181818181818`", ",", 
                    InterpretationBox[
                    ButtonBox[
                    TooltipBox[
                    GraphicsBox[{{
                    GrayLevel[0], 
                    RectangleBox[{0, 0}]}, {
                    GrayLevel[0], 
                    RectangleBox[{1, -1}]}, {
                    RGBColor[0.874505, 0.639254, 0.522424], 
                    RectangleBox[{0, -1}, {2, 1}]}}, AspectRatio -> 1, Frame -> 
                    True, FrameStyle -> 
                    RGBColor[0.5830033333333333, 0.42616933333333334`, 
                    0.3482826666666667], FrameTicks -> None, PlotRangePadding -> 
                    None, ImageSize -> 
                    Dynamic[{Automatic, 1.35 CurrentValue["FontCapHeight"]/
                    AbsoluteCurrentValue[Magnification]}]], 
                    "RGBColor[0.874505, 0.639254, 0.522424]"], Appearance -> 
                    None, BaseStyle -> {}, BaselinePosition -> Baseline, 
                    DefaultBaseStyle -> {}, ButtonFunction :> 
                    With[{Typeset`box$ = EvaluationBox[]}, 
                    If[
                    Not[
                    AbsoluteCurrentValue["Deployed"]], 
                    SelectionMove[Typeset`box$, All, Expression]; 
                    FrontEnd`Private`$ColorSelectorInitialAlpha = 1; 
                    FrontEnd`Private`$ColorSelectorInitialColor = 
                    RGBColor[0.874505, 0.639254, 0.522424]; 
                    FrontEnd`Private`$ColorSelectorUseMakeBoxes = True; 
                    MathLink`CallFrontEnd[
                    FrontEnd`AttachCell[Typeset`box$, 
                    FrontEndResource["RGBColorValueSelector"], {
                    0, {Left, Bottom}}, {Left, Top}, 
                    "ClosingActions" -> {
                    "SelectionDeparture", "ParentChanged", 
                    "EvaluatorQuit"}]]]], BaseStyle -> Inherited, Evaluator -> 
                    Automatic, Method -> "Preemptive"], 
                    RGBColor[0.874505, 0.639254, 0.522424], Editable -> False,
                     Selectable -> False]}], "}"}], ",", 
                    RowBox[{"{", 
                    RowBox[{"0.7545454545454545`", ",", 
                    InterpretationBox[
                    ButtonBox[
                    TooltipBox[
                    GraphicsBox[{{
                    GrayLevel[0], 
                    RectangleBox[{0, 0}]}, {
                    GrayLevel[0], 
                    RectangleBox[{1, -1}]}, {
                    RGBColor[0.79915, 0.446142, 0.391971], 
                    RectangleBox[{0, -1}, {2, 1}]}}, AspectRatio -> 1, Frame -> 
                    True, FrameStyle -> 
                    RGBColor[0.5327666666666667, 0.297428, 
                    0.26131400000000005`], FrameTicks -> None, 
                    PlotRangePadding -> None, ImageSize -> 
                    Dynamic[{Automatic, 1.35 CurrentValue["FontCapHeight"]/
                    AbsoluteCurrentValue[Magnification]}]], 
                    "RGBColor[0.79915, 0.446142, 0.391971]"], Appearance -> 
                    None, BaseStyle -> {}, BaselinePosition -> Baseline, 
                    DefaultBaseStyle -> {}, ButtonFunction :> 
                    With[{Typeset`box$ = EvaluationBox[]}, 
                    If[
                    Not[
                    AbsoluteCurrentValue["Deployed"]], 
                    SelectionMove[Typeset`box$, All, Expression]; 
                    FrontEnd`Private`$ColorSelectorInitialAlpha = 1; 
                    FrontEnd`Private`$ColorSelectorInitialColor = 
                    RGBColor[0.79915, 0.446142, 0.391971]; 
                    FrontEnd`Private`$ColorSelectorUseMakeBoxes = True; 
                    MathLink`CallFrontEnd[
                    FrontEnd`AttachCell[Typeset`box$, 
                    FrontEndResource["RGBColorValueSelector"], {
                    0, {Left, Bottom}}, {Left, Top}, 
                    "ClosingActions" -> {
                    "SelectionDeparture", "ParentChanged", 
                    "EvaluatorQuit"}]]]], BaseStyle -> Inherited, Evaluator -> 
                    Automatic, Method -> "Preemptive"], 
                    RGBColor[0.79915, 0.446142, 0.391971], Editable -> False, 
                    Selectable -> False]}], "}"}], ",", 
                    RowBox[{"{", 
                    RowBox[{"0.6772727272727272`", ",", 
                    InterpretationBox[
                    ButtonBox[
                    TooltipBox[
                    GraphicsBox[{{
                    GrayLevel[0], 
                    RectangleBox[{0, 0}]}, {
                    GrayLevel[0], 
                    RectangleBox[{1, -1}]}, {
                    RGBColor[0.685695, 0.242449, 0.268261], 
                    RectangleBox[{0, -1}, {2, 1}]}}, AspectRatio -> 1, Frame -> 
                    True, FrameStyle -> 
                    RGBColor[0.45713000000000004`, 0.16163266666666667`, 
                    0.1788406666666667], FrameTicks -> None, PlotRangePadding -> 
                    None, ImageSize -> 
                    Dynamic[{Automatic, 1.35 CurrentValue["FontCapHeight"]/
                    AbsoluteCurrentValue[Magnification]}]], 
                    "RGBColor[0.685695, 0.242449, 0.268261]"], Appearance -> 
                    None, BaseStyle -> {}, BaselinePosition -> Baseline, 
                    DefaultBaseStyle -> {}, ButtonFunction :> 
                    With[{Typeset`box$ = EvaluationBox[]}, 
                    If[
                    Not[
                    AbsoluteCurrentValue["Deployed"]], 
                    SelectionMove[Typeset`box$, All, Expression]; 
                    FrontEnd`Private`$ColorSelectorInitialAlpha = 1; 
                    FrontEnd`Private`$ColorSelectorInitialColor = 
                    RGBColor[0.685695, 0.242449, 0.268261]; 
                    FrontEnd`Private`$ColorSelectorUseMakeBoxes = True; 
                    MathLink`CallFrontEnd[
                    FrontEnd`AttachCell[Typeset`box$, 
                    FrontEndResource["RGBColorValueSelector"], {
                    0, {Left, Bottom}}, {Left, Top}, 
                    "ClosingActions" -> {
                    "SelectionDeparture", "ParentChanged", 
                    "EvaluatorQuit"}]]]], BaseStyle -> Inherited, Evaluator -> 
                    Automatic, Method -> "Preemptive"], 
                    RGBColor[0.685695, 0.242449, 0.268261], Editable -> False,
                     Selectable -> False]}], "}"}], ",", 
                    RowBox[{"{", 
                    RowBox[{"0.6`", ",", 
                    InterpretationBox[
                    ButtonBox[
                    TooltipBox[
                    GraphicsBox[{{
                    GrayLevel[0], 
                    RectangleBox[{0, 0}]}, {
                    GrayLevel[0], 
                    RectangleBox[{1, -1}]}, {
                    RGBColor[0.534081, 0.0853132, 0.16669], 
                    RectangleBox[{0, -1}, {2, 1}]}}, AspectRatio -> 1, Frame -> 
                    True, FrameStyle -> 
                    RGBColor[0.35605400000000004`, 0.05687546666666667, 
                    0.11112666666666668`], FrameTicks -> None, 
                    PlotRangePadding -> None, ImageSize -> 
                    Dynamic[{Automatic, 1.35 CurrentValue["FontCapHeight"]/
                    AbsoluteCurrentValue[Magnification]}]], 
                    "RGBColor[0.534081, 0.0853132, 0.16669]"], Appearance -> 
                    None, BaseStyle -> {}, BaselinePosition -> Baseline, 
                    DefaultBaseStyle -> {}, ButtonFunction :> 
                    With[{Typeset`box$ = EvaluationBox[]}, 
                    If[
                    Not[
                    AbsoluteCurrentValue["Deployed"]], 
                    SelectionMove[Typeset`box$, All, Expression]; 
                    FrontEnd`Private`$ColorSelectorInitialAlpha = 1; 
                    FrontEnd`Private`$ColorSelectorInitialColor = 
                    RGBColor[0.534081, 0.0853132, 0.16669]; 
                    FrontEnd`Private`$ColorSelectorUseMakeBoxes = True; 
                    MathLink`CallFrontEnd[
                    FrontEnd`AttachCell[Typeset`box$, 
                    FrontEndResource["RGBColorValueSelector"], {
                    0, {Left, Bottom}}, {Left, Top}, 
                    "ClosingActions" -> {
                    "SelectionDeparture", "ParentChanged", 
                    "EvaluatorQuit"}]]]], BaseStyle -> Inherited, Evaluator -> 
                    Automatic, Method -> "Preemptive"], 
                    RGBColor[0.534081, 0.0853132, 0.16669], Editable -> False,
                     Selectable -> False]}], "}"}]}], "}"}], ",", "#1"}], 
                   "]"}], "&"}], ",", 
               RowBox[{"{", 
                 RowBox[{"0.6666666666666669`", ",", "0.9771127548321098`"}], 
                 "}"}]}], "}"}], ",", 
           RowBox[{"{", 
             RowBox[{
               RowBox[{"{", 
                 RowBox[{"0.55`", ",", 
                   RowBox[{"Directive", "[", 
                    RowBox[{
                    InterpretationBox[
                    ButtonBox[
                    TooltipBox[
                    GraphicsBox[{{
                    GrayLevel[0], 
                    RectangleBox[{0, 0}]}, {
                    GrayLevel[0], 
                    RectangleBox[{1, -1}]}, {
                    GrayLevel[0], 
                    RectangleBox[{0, -1}, {2, 1}]}}, AspectRatio -> 1, Frame -> 
                    True, FrameStyle -> GrayLevel[0.], FrameTicks -> None, 
                    PlotRangePadding -> None, ImageSize -> 
                    Dynamic[{Automatic, 1.35 CurrentValue["FontCapHeight"]/
                    AbsoluteCurrentValue[Magnification]}]], "GrayLevel[0]"], 
                    Appearance -> None, BaseStyle -> {}, BaselinePosition -> 
                    Baseline, DefaultBaseStyle -> {}, ButtonFunction :> 
                    With[{Typeset`box$ = EvaluationBox[]}, 
                    If[
                    Not[
                    AbsoluteCurrentValue["Deployed"]], 
                    SelectionMove[Typeset`box$, All, Expression]; 
                    FrontEnd`Private`$ColorSelectorInitialAlpha = 1; 
                    FrontEnd`Private`$ColorSelectorInitialColor = 
                    GrayLevel[0]; 
                    FrontEnd`Private`$ColorSelectorUseMakeBoxes = True; 
                    MathLink`CallFrontEnd[
                    FrontEnd`AttachCell[Typeset`box$, 
                    FrontEndResource["GrayLevelColorValueSelector"], {
                    0, {Left, Bottom}}, {Left, Top}, 
                    "ClosingActions" -> {
                    "SelectionDeparture", "ParentChanged", 
                    "EvaluatorQuit"}]]]], BaseStyle -> Inherited, Evaluator -> 
                    Automatic, Method -> "Preemptive"], 
                    GrayLevel[0], Editable -> False, Selectable -> False], 
                    ",", 
                    RowBox[{"Opacity", "[", "0.5`", "]"}], ",", 
                    RowBox[{"CapForm", "[", "\"Butt\"", "]"}]}], "]"}]}], 
                 "}"}], ",", 
               RowBox[{"{", 
                 RowBox[{"0.65`", ",", 
                   RowBox[{"Directive", "[", 
                    RowBox[{
                    InterpretationBox[
                    ButtonBox[
                    TooltipBox[
                    GraphicsBox[{{
                    GrayLevel[0], 
                    RectangleBox[{0, 0}]}, {
                    GrayLevel[0], 
                    RectangleBox[{1, -1}]}, {
                    GrayLevel[0], 
                    RectangleBox[{0, -1}, {2, 1}]}}, AspectRatio -> 1, Frame -> 
                    True, FrameStyle -> GrayLevel[0.], FrameTicks -> None, 
                    PlotRangePadding -> None, ImageSize -> 
                    Dynamic[{Automatic, 1.35 CurrentValue["FontCapHeight"]/
                    AbsoluteCurrentValue[Magnification]}]], "GrayLevel[0]"], 
                    Appearance -> None, BaseStyle -> {}, BaselinePosition -> 
                    Baseline, DefaultBaseStyle -> {}, ButtonFunction :> 
                    With[{Typeset`box$ = EvaluationBox[]}, 
                    If[
                    Not[
                    AbsoluteCurrentValue["Deployed"]], 
                    SelectionMove[Typeset`box$, All, Expression]; 
                    FrontEnd`Private`$ColorSelectorInitialAlpha = 1; 
                    FrontEnd`Private`$ColorSelectorInitialColor = 
                    GrayLevel[0]; 
                    FrontEnd`Private`$ColorSelectorUseMakeBoxes = True; 
                    MathLink`CallFrontEnd[
                    FrontEnd`AttachCell[Typeset`box$, 
                    FrontEndResource["GrayLevelColorValueSelector"], {
                    0, {Left, Bottom}}, {Left, Top}, 
                    "ClosingActions" -> {
                    "SelectionDeparture", "ParentChanged", 
                    "EvaluatorQuit"}]]]], BaseStyle -> Inherited, Evaluator -> 
                    Automatic, Method -> "Preemptive"], 
                    GrayLevel[0], Editable -> False, Selectable -> False], 
                    ",", 
                    RowBox[{"Opacity", "[", "0.5`", "]"}], ",", 
                    RowBox[{"CapForm", "[", "\"Butt\"", "]"}]}], "]"}]}], 
                 "}"}], ",", 
               RowBox[{"{", 
                 RowBox[{"0.75`", ",", 
                   RowBox[{"Directive", "[", 
                    RowBox[{
                    InterpretationBox[
                    ButtonBox[
                    TooltipBox[
                    GraphicsBox[{{
                    GrayLevel[0], 
                    RectangleBox[{0, 0}]}, {
                    GrayLevel[0], 
                    RectangleBox[{1, -1}]}, {
                    GrayLevel[0], 
                    RectangleBox[{0, -1}, {2, 1}]}}, AspectRatio -> 1, Frame -> 
                    True, FrameStyle -> GrayLevel[0.], FrameTicks -> None, 
                    PlotRangePadding -> None, ImageSize -> 
                    Dynamic[{Automatic, 1.35 CurrentValue["FontCapHeight"]/
                    AbsoluteCurrentValue[Magnification]}]], "GrayLevel[0]"], 
                    Appearance -> None, BaseStyle -> {}, BaselinePosition -> 
                    Baseline, DefaultBaseStyle -> {}, ButtonFunction :> 
                    With[{Typeset`box$ = EvaluationBox[]}, 
                    If[
                    Not[
                    AbsoluteCurrentValue["Deployed"]], 
                    SelectionMove[Typeset`box$, All, Expression]; 
                    FrontEnd`Private`$ColorSelectorInitialAlpha = 1; 
                    FrontEnd`Private`$ColorSelectorInitialColor = 
                    GrayLevel[0]; 
                    FrontEnd`Private`$ColorSelectorUseMakeBoxes = True; 
                    MathLink`CallFrontEnd[
                    FrontEnd`AttachCell[Typeset`box$, 
                    FrontEndResource["GrayLevelColorValueSelector"], {
                    0, {Left, Bottom}}, {Left, Top}, 
                    "ClosingActions" -> {
                    "SelectionDeparture", "ParentChanged", 
                    "EvaluatorQuit"}]]]], BaseStyle -> Inherited, Evaluator -> 
                    Automatic, Method -> "Preemptive"], 
                    GrayLevel[0], Editable -> False, Selectable -> False], 
                    ",", 
                    RowBox[{"Opacity", "[", "0.5`", "]"}], ",", 
                    RowBox[{"CapForm", "[", "\"Butt\"", "]"}]}], "]"}]}], 
                 "}"}], ",", 
               RowBox[{"{", 
                 RowBox[{"0.85`", ",", 
                   RowBox[{"Directive", "[", 
                    RowBox[{
                    InterpretationBox[
                    ButtonBox[
                    TooltipBox[
                    GraphicsBox[{{
                    GrayLevel[0], 
                    RectangleBox[{0, 0}]}, {
                    GrayLevel[0], 
                    RectangleBox[{1, -1}]}, {
                    GrayLevel[0], 
                    RectangleBox[{0, -1}, {2, 1}]}}, AspectRatio -> 1, Frame -> 
                    True, FrameStyle -> GrayLevel[0.], FrameTicks -> None, 
                    PlotRangePadding -> None, ImageSize -> 
                    Dynamic[{Automatic, 1.35 CurrentValue["FontCapHeight"]/
                    AbsoluteCurrentValue[Magnification]}]], "GrayLevel[0]"], 
                    Appearance -> None, BaseStyle -> {}, BaselinePosition -> 
                    Baseline, DefaultBaseStyle -> {}, ButtonFunction :> 
                    With[{Typeset`box$ = EvaluationBox[]}, 
                    If[
                    Not[
                    AbsoluteCurrentValue["Deployed"]], 
                    SelectionMove[Typeset`box$, All, Expression]; 
                    FrontEnd`Private`$ColorSelectorInitialAlpha = 1; 
                    FrontEnd`Private`$ColorSelectorInitialColor = 
                    GrayLevel[0]; 
                    FrontEnd`Private`$ColorSelectorUseMakeBoxes = True; 
                    MathLink`CallFrontEnd[
                    FrontEnd`AttachCell[Typeset`box$, 
                    FrontEndResource["GrayLevelColorValueSelector"], {
                    0, {Left, Bottom}}, {Left, Top}, 
                    "ClosingActions" -> {
                    "SelectionDeparture", "ParentChanged", 
                    "EvaluatorQuit"}]]]], BaseStyle -> Inherited, Evaluator -> 
                    Automatic, Method -> "Preemptive"], 
                    GrayLevel[0], Editable -> False, Selectable -> False], 
                    ",", 
                    RowBox[{"Opacity", "[", "0.5`", "]"}], ",", 
                    RowBox[{"CapForm", "[", "\"Butt\"", "]"}]}], "]"}]}], 
                 "}"}], ",", 
               RowBox[{"{", 
                 RowBox[{"0.95`", ",", 
                   RowBox[{"Directive", "[", 
                    RowBox[{
                    InterpretationBox[
                    ButtonBox[
                    TooltipBox[
                    GraphicsBox[{{
                    GrayLevel[0], 
                    RectangleBox[{0, 0}]}, {
                    GrayLevel[0], 
                    RectangleBox[{1, -1}]}, {
                    GrayLevel[0], 
                    RectangleBox[{0, -1}, {2, 1}]}}, AspectRatio -> 1, Frame -> 
                    True, FrameStyle -> GrayLevel[0.], FrameTicks -> None, 
                    PlotRangePadding -> None, ImageSize -> 
                    Dynamic[{Automatic, 1.35 CurrentValue["FontCapHeight"]/
                    AbsoluteCurrentValue[Magnification]}]], "GrayLevel[0]"], 
                    Appearance -> None, BaseStyle -> {}, BaselinePosition -> 
                    Baseline, DefaultBaseStyle -> {}, ButtonFunction :> 
                    With[{Typeset`box$ = EvaluationBox[]}, 
                    If[
                    Not[
                    AbsoluteCurrentValue["Deployed"]], 
                    SelectionMove[Typeset`box$, All, Expression]; 
                    FrontEnd`Private`$ColorSelectorInitialAlpha = 1; 
                    FrontEnd`Private`$ColorSelectorInitialColor = 
                    GrayLevel[0]; 
                    FrontEnd`Private`$ColorSelectorUseMakeBoxes = True; 
                    MathLink`CallFrontEnd[
                    FrontEnd`AttachCell[Typeset`box$, 
                    FrontEndResource["GrayLevelColorValueSelector"], {
                    0, {Left, Bottom}}, {Left, Top}, 
                    "ClosingActions" -> {
                    "SelectionDeparture", "ParentChanged", 
                    "EvaluatorQuit"}]]]], BaseStyle -> Inherited, Evaluator -> 
                    Automatic, Method -> "Preemptive"], 
                    GrayLevel[0], Editable -> False, Selectable -> False], 
                    ",", 
                    RowBox[{"Opacity", "[", "0.5`", "]"}], ",", 
                    RowBox[{"CapForm", "[", "\"Butt\"", "]"}]}], "]"}]}], 
                 "}"}], ",", 
               RowBox[{"{", 
                 RowBox[{"1.05`", ",", 
                   RowBox[{"Directive", "[", 
                    RowBox[{
                    InterpretationBox[
                    ButtonBox[
                    TooltipBox[
                    GraphicsBox[{{
                    GrayLevel[0], 
                    RectangleBox[{0, 0}]}, {
                    GrayLevel[0], 
                    RectangleBox[{1, -1}]}, {
                    GrayLevel[0], 
                    RectangleBox[{0, -1}, {2, 1}]}}, AspectRatio -> 1, Frame -> 
                    True, FrameStyle -> GrayLevel[0.], FrameTicks -> None, 
                    PlotRangePadding -> None, ImageSize -> 
                    Dynamic[{Automatic, 1.35 CurrentValue["FontCapHeight"]/
                    AbsoluteCurrentValue[Magnification]}]], "GrayLevel[0]"], 
                    Appearance -> None, BaseStyle -> {}, BaselinePosition -> 
                    Baseline, DefaultBaseStyle -> {}, ButtonFunction :> 
                    With[{Typeset`box$ = EvaluationBox[]}, 
                    If[
                    Not[
                    AbsoluteCurrentValue["Deployed"]], 
                    SelectionMove[Typeset`box$, All, Expression]; 
                    FrontEnd`Private`$ColorSelectorInitialAlpha = 1; 
                    FrontEnd`Private`$ColorSelectorInitialColor = 
                    GrayLevel[0]; 
                    FrontEnd`Private`$ColorSelectorUseMakeBoxes = True; 
                    MathLink`CallFrontEnd[
                    FrontEnd`AttachCell[Typeset`box$, 
                    FrontEndResource["GrayLevelColorValueSelector"], {
                    0, {Left, Bottom}}, {Left, Top}, 
                    "ClosingActions" -> {
                    "SelectionDeparture", "ParentChanged", 
                    "EvaluatorQuit"}]]]], BaseStyle -> Inherited, Evaluator -> 
                    Automatic, Method -> "Preemptive"], 
                    GrayLevel[0], Editable -> False, Selectable -> False], 
                    ",", 
                    RowBox[{"Opacity", "[", "0.5`", "]"}], ",", 
                    RowBox[{"CapForm", "[", "\"Butt\"", "]"}]}], "]"}]}], 
                 "}"}], ",", 
               RowBox[{"{", 
                 RowBox[{"1.15`", ",", 
                   RowBox[{"Directive", "[", 
                    RowBox[{
                    InterpretationBox[
                    ButtonBox[
                    TooltipBox[
                    GraphicsBox[{{
                    GrayLevel[0], 
                    RectangleBox[{0, 0}]}, {
                    GrayLevel[0], 
                    RectangleBox[{1, -1}]}, {
                    GrayLevel[0], 
                    RectangleBox[{0, -1}, {2, 1}]}}, AspectRatio -> 1, Frame -> 
                    True, FrameStyle -> GrayLevel[0.], FrameTicks -> None, 
                    PlotRangePadding -> None, ImageSize -> 
                    Dynamic[{Automatic, 1.35 CurrentValue["FontCapHeight"]/
                    AbsoluteCurrentValue[Magnification]}]], "GrayLevel[0]"], 
                    Appearance -> None, BaseStyle -> {}, BaselinePosition -> 
                    Baseline, DefaultBaseStyle -> {}, ButtonFunction :> 
                    With[{Typeset`box$ = EvaluationBox[]}, 
                    If[
                    Not[
                    AbsoluteCurrentValue["Deployed"]], 
                    SelectionMove[Typeset`box$, All, Expression]; 
                    FrontEnd`Private`$ColorSelectorInitialAlpha = 1; 
                    FrontEnd`Private`$ColorSelectorInitialColor = 
                    GrayLevel[0]; 
                    FrontEnd`Private`$ColorSelectorUseMakeBoxes = True; 
                    MathLink`CallFrontEnd[
                    FrontEnd`AttachCell[Typeset`box$, 
                    FrontEndResource["GrayLevelColorValueSelector"], {
                    0, {Left, Bottom}}, {Left, Top}, 
                    "ClosingActions" -> {
                    "SelectionDeparture", "ParentChanged", 
                    "EvaluatorQuit"}]]]], BaseStyle -> Inherited, Evaluator -> 
                    Automatic, Method -> "Preemptive"], 
                    GrayLevel[0], Editable -> False, Selectable -> False], 
                    ",", 
                    RowBox[{"Opacity", "[", "0.5`", "]"}], ",", 
                    RowBox[{"CapForm", "[", "\"Butt\"", "]"}]}], "]"}]}], 
                 "}"}], ",", 
               RowBox[{"{", 
                 RowBox[{"1.25`", ",", 
                   RowBox[{"Directive", "[", 
                    RowBox[{
                    InterpretationBox[
                    ButtonBox[
                    TooltipBox[
                    GraphicsBox[{{
                    GrayLevel[0], 
                    RectangleBox[{0, 0}]}, {
                    GrayLevel[0], 
                    RectangleBox[{1, -1}]}, {
                    GrayLevel[0], 
                    RectangleBox[{0, -1}, {2, 1}]}}, AspectRatio -> 1, Frame -> 
                    True, FrameStyle -> GrayLevel[0.], FrameTicks -> None, 
                    PlotRangePadding -> None, ImageSize -> 
                    Dynamic[{Automatic, 1.35 CurrentValue["FontCapHeight"]/
                    AbsoluteCurrentValue[Magnification]}]], "GrayLevel[0]"], 
                    Appearance -> None, BaseStyle -> {}, BaselinePosition -> 
                    Baseline, DefaultBaseStyle -> {}, ButtonFunction :> 
                    With[{Typeset`box$ = EvaluationBox[]}, 
                    If[
                    Not[
                    AbsoluteCurrentValue["Deployed"]], 
                    SelectionMove[Typeset`box$, All, Expression]; 
                    FrontEnd`Private`$ColorSelectorInitialAlpha = 1; 
                    FrontEnd`Private`$ColorSelectorInitialColor = 
                    GrayLevel[0]; 
                    FrontEnd`Private`$ColorSelectorUseMakeBoxes = True; 
                    MathLink`CallFrontEnd[
                    FrontEnd`AttachCell[Typeset`box$, 
                    FrontEndResource["GrayLevelColorValueSelector"], {
                    0, {Left, Bottom}}, {Left, Top}, 
                    "ClosingActions" -> {
                    "SelectionDeparture", "ParentChanged", 
                    "EvaluatorQuit"}]]]], BaseStyle -> Inherited, Evaluator -> 
                    Automatic, Method -> "Preemptive"], 
                    GrayLevel[0], Editable -> False, Selectable -> False], 
                    ",", 
                    RowBox[{"Opacity", "[", "0.5`", "]"}], ",", 
                    RowBox[{"CapForm", "[", "\"Butt\"", "]"}]}], "]"}]}], 
                 "}"}], ",", 
               RowBox[{"{", 
                 RowBox[{"1.35`", ",", 
                   RowBox[{"Directive", "[", 
                    RowBox[{
                    InterpretationBox[
                    ButtonBox[
                    TooltipBox[
                    GraphicsBox[{{
                    GrayLevel[0], 
                    RectangleBox[{0, 0}]}, {
                    GrayLevel[0], 
                    RectangleBox[{1, -1}]}, {
                    GrayLevel[0], 
                    RectangleBox[{0, -1}, {2, 1}]}}, AspectRatio -> 1, Frame -> 
                    True, FrameStyle -> GrayLevel[0.], FrameTicks -> None, 
                    PlotRangePadding -> None, ImageSize -> 
                    Dynamic[{Automatic, 1.35 CurrentValue["FontCapHeight"]/
                    AbsoluteCurrentValue[Magnification]}]], "GrayLevel[0]"], 
                    Appearance -> None, BaseStyle -> {}, BaselinePosition -> 
                    Baseline, DefaultBaseStyle -> {}, ButtonFunction :> 
                    With[{Typeset`box$ = EvaluationBox[]}, 
                    If[
                    Not[
                    AbsoluteCurrentValue["Deployed"]], 
                    SelectionMove[Typeset`box$, All, Expression]; 
                    FrontEnd`Private`$ColorSelectorInitialAlpha = 1; 
                    FrontEnd`Private`$ColorSelectorInitialColor = 
                    GrayLevel[0]; 
                    FrontEnd`Private`$ColorSelectorUseMakeBoxes = True; 
                    MathLink`CallFrontEnd[
                    FrontEnd`AttachCell[Typeset`box$, 
                    FrontEndResource["GrayLevelColorValueSelector"], {
                    0, {Left, Bottom}}, {Left, Top}, 
                    "ClosingActions" -> {
                    "SelectionDeparture", "ParentChanged", 
                    "EvaluatorQuit"}]]]], BaseStyle -> Inherited, Evaluator -> 
                    Automatic, Method -> "Preemptive"], 
                    GrayLevel[0], Editable -> False, Selectable -> False], 
                    ",", 
                    RowBox[{"Opacity", "[", "0.5`", "]"}], ",", 
                    RowBox[{"CapForm", "[", "\"Butt\"", "]"}]}], "]"}]}], 
                 "}"}], ",", 
               RowBox[{"{", 
                 RowBox[{"1.45`", ",", 
                   RowBox[{"Directive", "[", 
                    RowBox[{
                    InterpretationBox[
                    ButtonBox[
                    TooltipBox[
                    GraphicsBox[{{
                    GrayLevel[0], 
                    RectangleBox[{0, 0}]}, {
                    GrayLevel[0], 
                    RectangleBox[{1, -1}]}, {
                    GrayLevel[0], 
                    RectangleBox[{0, -1}, {2, 1}]}}, AspectRatio -> 1, Frame -> 
                    True, FrameStyle -> GrayLevel[0.], FrameTicks -> None, 
                    PlotRangePadding -> None, ImageSize -> 
                    Dynamic[{Automatic, 1.35 CurrentValue["FontCapHeight"]/
                    AbsoluteCurrentValue[Magnification]}]], "GrayLevel[0]"], 
                    Appearance -> None, BaseStyle -> {}, BaselinePosition -> 
                    Baseline, DefaultBaseStyle -> {}, ButtonFunction :> 
                    With[{Typeset`box$ = EvaluationBox[]}, 
                    If[
                    Not[
                    AbsoluteCurrentValue["Deployed"]], 
                    SelectionMove[Typeset`box$, All, Expression]; 
                    FrontEnd`Private`$ColorSelectorInitialAlpha = 1; 
                    FrontEnd`Private`$ColorSelectorInitialColor = 
                    GrayLevel[0]; 
                    FrontEnd`Private`$ColorSelectorUseMakeBoxes = True; 
                    MathLink`CallFrontEnd[
                    FrontEnd`AttachCell[Typeset`box$, 
                    FrontEndResource["GrayLevelColorValueSelector"], {
                    0, {Left, Bottom}}, {Left, Top}, 
                    "ClosingActions" -> {
                    "SelectionDeparture", "ParentChanged", 
                    "EvaluatorQuit"}]]]], BaseStyle -> Inherited, Evaluator -> 
                    Automatic, Method -> "Preemptive"], 
                    GrayLevel[0], Editable -> False, Selectable -> False], 
                    ",", 
                    RowBox[{"Opacity", "[", "0.5`", "]"}], ",", 
                    RowBox[{"CapForm", "[", "\"Butt\"", "]"}]}], "]"}]}], 
                 "}"}]}], "}"}], ",", 
           RowBox[{"LabelStyle", "\[Rule]", 
             RowBox[{"{", "}"}]}], ",", 
           RowBox[{"LegendLayout", "\[Rule]", "\"Column\""}], ",", 
           RowBox[{"Charting`TickAnnotations", "\[Rule]", "None"}], ",", 
           RowBox[{"ScalingFunctions", "\[Rule]", 
             RowBox[{"{", 
               RowBox[{"Identity", ",", "Identity"}], "}"}]}], ",", 
           RowBox[{"Charting`TickSide", "\[Rule]", "Right"}], ",", 
           RowBox[{"ColorFunctionScaling", "\[Rule]", "False"}]}], "]"}]& )], 
     TraditionalForm], TraditionalForm]},
  "Legended",
  DisplayFunction->(GridBox[{{
      TagBox[
       ItemBox[
        PaneBox[
         TagBox[#, "SkipImageSizeLevel"], Alignment -> {Center, Baseline}, 
         BaselinePosition -> Baseline], DefaultBaseStyle -> "Labeled"], 
       "SkipImageSizeLevel"], 
      ItemBox[#2, DefaultBaseStyle -> "LabeledLabel"]}}, 
    GridBoxAlignment -> {"Columns" -> {{Center}}, "Rows" -> {{Center}}}, 
    AutoDelete -> False, GridBoxItemSize -> Automatic, 
    BaselinePosition -> {1, 1}]& ),
  Editable->True,
  InterpretationFunction->(RowBox[{"Legended", "[", 
     RowBox[{#, ",", 
       RowBox[{"Placed", "[", 
         RowBox[{#2, ",", "After"}], "]"}]}], "]"}]& )]], "Output",
 CellChangeTimes->{
  3.7156043627041607`*^9, 3.715604402875938*^9, 3.7165633198867903`*^9, 
   3.717413756366269*^9, 3.7174181128617163`*^9, 3.717779680045195*^9, 
   3.7179537491754417`*^9, 3.718204926843404*^9, 3.7183268059357023`*^9, {
   3.718326854966547*^9, 3.7183268745291343`*^9}, 3.7183269131675577`*^9, 
   3.718327208887049*^9, 3.7183274474506707`*^9, 3.718645387914267*^9, 
   3.73807208835879*^9},ExpressionUUID->"c5fe7f1b-b782-48ad-b548-\
a6e763f9a42f"]
}, Open  ]],

Cell[TextData[{
 StyleBox["Calculating ",
  FontSize->16],
 Cell[BoxData[
  FormBox[
   RowBox[{"P", "(", 
    RowBox[{
     SubscriptBox["T", "x"], ",", 
     SubscriptBox["T", "y"]}]}], TraditionalForm]],ExpressionUUID->
  "4b2fc2da-a5a1-4a8b-ac17-cdf1f01d42e0"],
 StyleBox[" | ",
  FontSize->16],
 Cell[BoxData[
  FormBox[
   RowBox[{
    RowBox[{
     SubscriptBox["S", "1"], "x", " ", 
     SubscriptBox["S", "2"]}], ";", 
    RowBox[{
     SubscriptBox["S", "1"], "x", " ", 
     SubscriptBox["S", "3"], " ", "incompatibility"}]}], TraditionalForm]],
  ExpressionUUID->"ec8450d5-a688-4142-918c-88c8a0c4c25e"],
 StyleBox["), labeled here as ",
  FontSize->16],
 StyleBox["S1xS2$S1xS3$PMatrix ", "Input",
  FontSize->16],
 StyleBox["and\n",
  FontSize->16],
 Cell[BoxData[
  FormBox[
   RowBox[{"P", "(", 
    RowBox[{
     SubscriptBox["T", "x"], ",", 
     SubscriptBox["T", "y"]}]}], TraditionalForm]],ExpressionUUID->
  "e78bfbd2-6b48-4724-bf53-3c6c5074c779"],
 StyleBox[" | ",
  FontSize->16],
 Cell[BoxData[
  FormBox[
   RowBox[{
    RowBox[{
     SubscriptBox["S", "1"], "x", " ", 
     SubscriptBox["S", "2"]}], ";", 
    RowBox[{
     SubscriptBox["S", "2"], "x", " ", 
     SubscriptBox["S", "3"], " ", "incompatibility"}]}], TraditionalForm]],
  ExpressionUUID->"be441b7f-58cc-4bbb-b756-cfa8fb0fa273"],
 StyleBox["), labeled here as ",
  FontSize->16],
 StyleBox["S1xS2$S2xS3$PMatrix", "Input",
  FontSize->16]
}], "Text",
 CellFrame->{{0, 0}, {0, 0.5}},
 CellChangeTimes->{{3.715600768753125*^9, 3.715600802023633*^9}, {
   3.715600837400281*^9, 3.7156009500392847`*^9}, {3.7156009925885487`*^9, 
   3.715601043406618*^9}, {3.7156011205193043`*^9, 3.7156012017104*^9}, {
   3.7156012317110443`*^9, 3.715601233670101*^9}, {3.715601288301659*^9, 
   3.715601297117827*^9}, {3.7156014500945053`*^9, 3.7156014802850847`*^9}, {
   3.715601522996624*^9, 3.715601536652759*^9}, {3.715601601917417*^9, 
   3.715601615740666*^9}, {3.71560164618009*^9, 3.715601649013526*^9}, {
   3.7156017057724257`*^9, 3.715601763187093*^9}, {3.715601795306655*^9, 
   3.7156018020032043`*^9}, 3.715601876802701*^9, {3.715602094625388*^9, 
   3.715602164441001*^9}, {3.715602194825859*^9, 3.7156022293048773`*^9}, {
   3.715602282768447*^9, 3.715602300464942*^9}, {3.715602335840823*^9, 
   3.7156023421124763`*^9}, {3.715602373176178*^9, 3.7156029621013317`*^9}, {
   3.7156030388139553`*^9, 3.715603059044969*^9}, {3.715603228725794*^9, 
   3.7156032367725*^9}, 3.7156036999220743`*^9, {3.7156044764553556`*^9, 
   3.7156046296570787`*^9}},ExpressionUUID->"c025d9b8-8ac0-42ec-901e-\
b64aaa5a25e7"],

Cell[BoxData[{
 RowBox[{
  RowBox[{"S1xS2$S1xS3$MutationMatrix", " ", "=", " ", 
   RowBox[{"Outer", "[", 
    RowBox[{
     RowBox[{
      RowBox[{"GetBranchProducts", "[", 
       RowBox[{"##", ",", "S1xS2$S1xS3"}], "]"}], "&"}], ",", "trees", ",", 
     "trees"}], "]"}]}], ";"}], "\[IndentingNewLine]", 
 RowBox[{
  RowBox[{"S1xS2$S1xS3$TreeMatrix", " ", "=", " ", 
   RowBox[{"Outer", "[", 
    RowBox[{"Times", ",", "tree$probabilities", ",", "tree$probabilities"}], 
    "]"}]}], " ", ";"}], "\[IndentingNewLine]", 
 RowBox[{
  RowBox[{"S1xS2$S1xS3$PMatrix", "=", 
   RowBox[{"S1xS2$S1xS3$MutationMatrix", "*", "S1xS2$S1xS3$TreeMatrix"}]}], 
  ";"}]}], "Input",
 CellChangeTimes->{{3.7156046455019407`*^9, 3.7156047281085367`*^9}, 
   3.715616266797406*^9},ExpressionUUID->"50b2598b-0b2b-472f-af2e-\
28fa84367666"],

Cell[BoxData[{
 RowBox[{
  RowBox[{"S1xS2$S1xS3$MarginalConcordant", "=", "\[IndentingNewLine]", 
   RowBox[{"Simplify", "[", 
    RowBox[{
     RowBox[{"(", 
      RowBox[{"1", "/", "2"}], ")"}], 
     RowBox[{"(", 
      RowBox[{
       RowBox[{"Total", "[", 
        RowBox[{"S1xS2$S1xS3$PMatrix", "[", 
         RowBox[{"[", "1", "]"}], "]"}], "]"}], "+", 
       RowBox[{"Total", "[", 
        RowBox[{"S1xS2$S1xS3$PMatrix", "[", 
         RowBox[{"[", "2", "]"}], "]"}], "]"}], "+", "\[IndentingNewLine]", 
       RowBox[{"Total", "[", 
        RowBox[{"S1xS2$S1xS3$PMatrix", "[", 
         RowBox[{"[", 
          RowBox[{"All", ",", "1"}], "]"}], "]"}], "]"}], "+", 
       RowBox[{"Total", "[", 
        RowBox[{"S1xS2$S1xS3$PMatrix", "[", 
         RowBox[{"[", 
          RowBox[{"All", ",", "2"}], "]"}], "]"}], "]"}]}], ")"}]}], "]"}]}], 
  ";"}], "\[IndentingNewLine]", 
 RowBox[{
  RowBox[{"S1xS2$S1xS3$MarginalDiscordant", "=", "\[IndentingNewLine]", 
   RowBox[{"Simplify", "[", 
    RowBox[{
     RowBox[{"(", 
      RowBox[{"1", "/", "2"}], ")"}], 
     RowBox[{"(", 
      RowBox[{
       RowBox[{"Total", "[", 
        RowBox[{"S1xS2$S1xS3$PMatrix", "[", 
         RowBox[{"[", "3", "]"}], "]"}], "]"}], "+", 
       RowBox[{"Total", "[", 
        RowBox[{"S1xS2$S1xS3$PMatrix", "[", 
         RowBox[{"[", "4", "]"}], "]"}], "]"}], "+", "\[IndentingNewLine]", 
       RowBox[{"Total", "[", 
        RowBox[{"S1xS2$S1xS3$PMatrix", "[", 
         RowBox[{"[", 
          RowBox[{"All", ",", "3"}], "]"}], "]"}], "]"}], "+", 
       RowBox[{"Total", "[", 
        RowBox[{"S1xS2$S1xS3$PMatrix", "[", 
         RowBox[{"[", 
          RowBox[{"All", ",", "4"}], "]"}], "]"}], "]"}]}], ")"}]}], "]"}]}], 
  ";"}]}], "Input",
 CellChangeTimes->{{3.7156047543975487`*^9, 3.7156048190045977`*^9}, 
   3.715661889056357*^9},ExpressionUUID->"99a10b89-3ff4-48d7-bdc3-\
5f679f1de34d"],

Cell[CellGroupData[{

Cell[BoxData[
 RowBox[{"S1xS2$S1xS3$ConcordanceRatio", "=", 
  RowBox[{"FullSimplify", "[", 
   RowBox[{"S1xS2$S1xS3$MarginalConcordant", " ", "/", " ", 
    RowBox[{"(", 
     RowBox[{
     "S1xS2$S1xS3$MarginalConcordant", " ", "+", " ", 
      "S1xS2$S1xS3$MarginalDiscordant"}], ")"}]}], "]"}]}]], "Input",
 CellChangeTimes->{{3.715604837117002*^9, 3.715604838716256*^9}, {
  3.715661854113677*^9, 
  3.7156618813471155`*^9}},ExpressionUUID->"1e3c8bc2-b70d-456f-b636-\
af37206b8281"],

Cell[BoxData[
 RowBox[{"1", "-", 
  FractionBox[
   RowBox[{"2", " ", 
    SuperscriptBox["\[ExponentialE]", 
     RowBox[{"-", 
      SubscriptBox["t", "2"]}]], " ", 
    RowBox[{"(", 
     RowBox[{"7", "+", 
      RowBox[{"3", " ", 
       SubscriptBox["t", "1"]}], "+", 
      RowBox[{"3", " ", 
       SubscriptBox["t", "2"]}]}], ")"}]}], 
   RowBox[{"9", " ", 
    RowBox[{"(", 
     RowBox[{"2", "+", 
      SubscriptBox["t", "1"]}], ")"}]}]]}]], "Output",
 CellChangeTimes->{3.71560484000607*^9, 3.7156618355245914`*^9, 
  3.715663313797738*^9, 3.716563328308639*^9, 3.717418504783289*^9, 
  3.7177796928010817`*^9, 3.7179537496538353`*^9, 3.7182049273902273`*^9, 
  3.718645388446107*^9, 
  3.738072088712636*^9},ExpressionUUID->"8c5859a1-8735-4664-ad0b-\
468ec9bb2326"]
}, Open  ]],

Cell[BoxData[{
 RowBox[{
  RowBox[{"S1xS2$S2xS3$MutationMatrix", " ", "=", " ", 
   RowBox[{"Outer", "[", 
    RowBox[{
     RowBox[{
      RowBox[{"GetBranchProducts", "[", 
       RowBox[{"##", ",", "S1xS2$S2xS3"}], "]"}], "&"}], ",", "trees", ",", 
     "trees"}], "]"}]}], ";"}], "\[IndentingNewLine]", 
 RowBox[{
  RowBox[{"S1xS2$S2xS3$TreeMatrix", " ", "=", " ", 
   RowBox[{"Outer", "[", 
    RowBox[{"Times", ",", "tree$probabilities", ",", "tree$probabilities"}], 
    "]"}]}], " ", ";"}], "\[IndentingNewLine]", 
 RowBox[{
  RowBox[{"S1xS2$S2xS3$PMatrix", "=", 
   RowBox[{"S1xS2$S2xS3$MutationMatrix", "*", "S1xS2$S2xS3$TreeMatrix"}]}], 
  ";"}]}], "Input",
 CellChangeTimes->{{3.7156046455019407`*^9, 3.7156047281085367`*^9}, {
   3.715604862092558*^9, 3.7156048710240507`*^9}, 
   3.7156162674268217`*^9},ExpressionUUID->"6746507e-5452-40fd-8565-\
afe8ed53bbcd"],

Cell[BoxData[{
 RowBox[{
  RowBox[{"S1xS2$S2xS3$MarginalConcordant", "=", "\[IndentingNewLine]", 
   RowBox[{"Simplify", "[", 
    RowBox[{
     RowBox[{"(", 
      RowBox[{"1", "/", "2"}], ")"}], 
     RowBox[{"(", 
      RowBox[{
       RowBox[{"Total", "[", 
        RowBox[{"S1xS2$S2xS3$PMatrix", "[", 
         RowBox[{"[", "1", "]"}], "]"}], "]"}], "+", 
       RowBox[{"Total", "[", 
        RowBox[{"S1xS2$S2xS3$PMatrix", "[", 
         RowBox[{"[", "2", "]"}], "]"}], "]"}], "+", "\[IndentingNewLine]", 
       RowBox[{"Total", "[", 
        RowBox[{"S1xS2$S2xS3$PMatrix", "[", 
         RowBox[{"[", 
          RowBox[{"All", ",", "1"}], "]"}], "]"}], "]"}], "+", 
       RowBox[{"Total", "[", 
        RowBox[{"S1xS2$S2xS3$PMatrix", "[", 
         RowBox[{"[", 
          RowBox[{"All", ",", "2"}], "]"}], "]"}], "]"}]}], ")"}]}], "]"}]}], 
  ";"}], "\[IndentingNewLine]", 
 RowBox[{
  RowBox[{"S1xS2$S2xS3$MarginalDiscordant", "=", "\[IndentingNewLine]", 
   RowBox[{"Simplify", "[", 
    RowBox[{
     RowBox[{"(", 
      RowBox[{"1", "/", "2"}], ")"}], 
     RowBox[{"(", 
      RowBox[{
       RowBox[{"Total", "[", 
        RowBox[{"S1xS2$S2xS3$PMatrix", "[", 
         RowBox[{"[", "3", "]"}], "]"}], "]"}], "+", 
       RowBox[{"Total", "[", 
        RowBox[{"S1xS2$S2xS3$PMatrix", "[", 
         RowBox[{"[", "4", "]"}], "]"}], "]"}], "+", "\[IndentingNewLine]", 
       RowBox[{"Total", "[", 
        RowBox[{"S1xS2$S2xS3$PMatrix", "[", 
         RowBox[{"[", 
          RowBox[{"All", ",", "3"}], "]"}], "]"}], "]"}], "+", 
       RowBox[{"Total", "[", 
        RowBox[{"S1xS2$S2xS3$PMatrix", "[", 
         RowBox[{"[", 
          RowBox[{"All", ",", "4"}], "]"}], "]"}], "]"}]}], ")"}]}], "]"}]}], 
  ";"}]}], "Input",
 CellChangeTimes->{{3.7156047543975487`*^9, 3.7156048190045977`*^9}, {
   3.715604871721694*^9, 3.715604875085396*^9}, 
   3.7156619049457207`*^9},ExpressionUUID->"775a8bad-53d3-4c86-9548-\
5a80260ab990"],

Cell[BoxData[
 RowBox[{
  RowBox[{"S1xS2$S2xS3$ConcordanceRatio", "=", 
   RowBox[{"FullSimplify", "[", 
    RowBox[{"S1xS2$S2xS3$MarginalConcordant", " ", "/", " ", 
     RowBox[{"(", 
      RowBox[{
      "S1xS2$S2xS3$MarginalConcordant", " ", "+", " ", 
       "S1xS2$S2xS3$MarginalDiscordant"}], ")"}]}], "]"}]}], ";"}]], "Input",
 CellChangeTimes->{{3.715604837117002*^9, 3.715604838716256*^9}, 
   3.71560487555424*^9, {3.7156618220343714`*^9, 3.7156618293150682`*^9}, {
   3.716563699966749*^9, 
   3.716563743981498*^9}},ExpressionUUID->"2df20f98-cb75-4898-af10-\
17dcc9a75689"],

Cell[CellGroupData[{

Cell[BoxData[
 RowBox[{"S1xS2$S2xS3$ConcordanceRatio", "\[Equal]", 
  "S1xS2$S1xS3$ConcordanceRatio"}]], "Input",
 CellChangeTimes->{{3.7165637472538433`*^9, 
  3.716563755114702*^9}},ExpressionUUID->"a1d810d7-30bc-4095-9c6c-\
693e4cf305fc"],

Cell[BoxData["True"], "Output",
 CellChangeTimes->{3.716563755971716*^9, 3.7174185050392036`*^9, 
  3.717779693080868*^9, 3.717953749988966*^9, 3.718204927468353*^9, 
  3.7186453890104313`*^9, 
  3.738072088896411*^9},ExpressionUUID->"0c0c5c19-7ec0-4af7-8a55-\
1b69fd44482e"]
}, Open  ]],

Cell[CellGroupData[{

Cell[BoxData[
 RowBox[{"ContourPlot", "[", 
  RowBox[{
   RowBox[{"S1xS2$S2xS3$ConcordanceRatio", "/", 
    RowBox[{"(", 
     RowBox[{"1", "-", 
      FractionBox[
       RowBox[{"2", " ", 
        SuperscriptBox["\[ExponentialE]", 
         RowBox[{"-", 
          SubscriptBox["t", "2"]}]]}], "3"]}], ")"}]}], ",", 
   RowBox[{"{", 
    RowBox[{
     SubscriptBox["t", "2"], ",", "0", ",", "3"}], "}"}], ",", 
   RowBox[{"{", 
    RowBox[{
     SubscriptBox["t", "1"], ",", "0", ",", "3"}], "}"}], ",", 
   RowBox[{"PlotLegends", "\[Rule]", "Automatic"}], ",", 
   "\[IndentingNewLine]", 
   RowBox[{"Contours", "\[Rule]", 
    RowBox[{"{", 
     RowBox[{
     "0.55", ",", "0.65", ",", "0.75", ",", "0.85", ",", "0.95", ",", "1.05", 
      ",", "1.15", ",", "1.25", ",", "1.35", ",", "1.45"}], "}"}]}], ",", 
   "\[IndentingNewLine]", 
   RowBox[{"ColorFunctionScaling", "\[Rule]", "False"}], ",", 
   "\[IndentingNewLine]", 
   RowBox[{"ColorFunction", "\[Rule]", 
    RowBox[{"ColorData", "[", 
     RowBox[{"{", 
      RowBox[{"\"\<ThermometerColors\>\"", ",", 
       RowBox[{"{", 
        RowBox[{"1.45", ",", "0.6"}], "}"}]}], "}"}], "]"}]}]}], 
  "]"}]], "Input",
 CellChangeTimes->{{3.715605131003847*^9, 3.7156051325632257`*^9}, 
   3.717779694544653*^9, {3.718326941308281*^9, 3.7183269446207867`*^9}, 
   3.718327204230838*^9},ExpressionUUID->"b723549b-4a7b-481d-b671-\
6169bc2b9fe3"],

Cell[BoxData[
 TemplateBox[{GraphicsBox[
    GraphicsComplexBox[CompressedData["
1:eJx1WgdYVMcW3kYRo/I0+nwaEAsYbE9UIlg4o9FYY69BjVGxoNgT1CgqCCai
REDFhh2fCFijDxtB1Ci2gIASlrZ0WaUuTSmPx3rmfnNW9/Nz+Hfmzp1/zn/K
nbudF6ya4qKQyWS6xv/+39KP+rpb478nIGI1x93GBDT+yyH9Wo6buruVkvE6
jhuaPlUcpzRd/57ja023q+d4dNN8coZYvxwFx/r5VRw3DR9jzLH+Y0qwxPPj
rZpj5Cv2azlGvuJ4HcfIFzHyRYx8ESNfxMhXnF/FMfIV7WZKsGTHj/OUWpGv
mvBVE75qwldN+KoJXzXhqyZ81YSvmvBVE75qwtdQpx+3o8STtsgXMfIVx+k4
Rr6IkS9i5IsY+SJGvuL8Ko6Rr+h3pgRLfvhxnaoNeIn9UivaV0vsqyX21RL7
aol9tcS+WmJfLbGvlthXS+xrGGc+7odqA7tRXohpi3wRI1/EyBcx8kWMfBEj
X3F+FcfIV4ybpgRLcfTjcUZtoEtqN8pLHC+1op51RM86omcd0bOO6FlH9Kwj
etYRPRvmiY/HUbWB31FdUrtRXohpi3wRI1/EyBcx8hXnV3GMfMW8Z0qwlAeR
L42bNK5Qv6O6pHajvBDTFvkiRr6Ika84v4pj5CvmdVP2qTyPfGleoHGTxhXq
d1SX1G6UF2LaIl/EyFecX8Ux8hXrFlP2qToG+dK8R/MCjZs0rlC/o7qkdqO8
ENMW+YrzqzhGvmJdZso+VachX5rXad6jeYHGTRpXqN9RXVK7UV6IaYt8ESNf
xMhXxFIdKsZnlUEdI8ZnlUEepHmCxlEaZ6gfUp1SO1KetBXjs4rzFbFUZyNf
EasN6haa12neo3mBxk0aV6jfUV1Su1FeiGmLfEWMH1pX07qT1mW0bqF5neY9
mhdo3KRxhfod1SW1G+VlatDq13sLsEXmiPXrN2Fiv+F1OA6vR/ypls5Dr6Pr
oOsW1xUG2Or5f/p72or3kcbR7+n96X1kwsfU4PuP3xd5aMj+F3Cst18lxyua
/qjhWD9fIm9xPsR4vdiP60gk9tMYzKPXVxnHOB9i0a6GPPTXFxFcRngaMcSi
/aXrscXxn5pXHF8GTc11JUMsXi+tA3nheMoT9x3HI9b7r5whxusR437q/baO
z4cYr0eM4/2b/pAx7EeM+4vf43g6DjFt8XpcJ46nGPdJXLcJ7xd1lGOgIzFu
Fnyizqf6fkL2WTrHoDoX804lx6J/JpL4JZ2HUL0iD4zPVP/YT3mLfl/A61Oq
X5oHqf6xH8fjPNgvYq2BH+G6Mf5T/Yt5p4DXydgv1hk53A64D7TOovqnzy9U
z2J9Lid1SyKpZ6X6FO1F9YvroNehPsW8KJNRfeM+Iab1BdoZeaCu9PNmfVj3
/Q/rruJYPy6Zt2K8T+bjcB79uso51q+jBFY2ff/6w/dGDDG2eJ3+/ipG5+na
dJ93H+ymYIhxHfVN+1XH14Pj9HaVMcTiOJMP+5TH86r+ftUEp3/Yv3je4vf6
cRUEhwHOq19fGcd6vsb8vnq+b/k4fYv5Q7oO16XHGP+r+X31dq/l69Pzw3gq
teL6MK438HWhvsT1I1Yy+j2uAzHuL+pLjFdP+L7jOsVxGt6PvBCjH6LuUcei
39QBtTPOK+YBNceoH9QJ+p14HwnjONSpGE8TSdxK5PpAvojxvmI81JDnCg23
C+6HiLM+GZcRo75oi34p1hNFJN4WcT2KOjVieL247koebxGL/lXBMcYZ3G8c
j/YUr1cy8Xq0SxW3N+pftGcDtzO2aE8xbsq5H4hYxlvxvnXcbuK5jhGfB/cJ
McY95IE6RH2jXtBf0N7oV7jPYlzKIs8DUt2C/agX7Ec7inndiDzH5vF8irxp
fhWfY5U8HotxRcq34jlGOo/XiMX8KuVL3D/0C7E+SCR1TiLnjf5G61axLkjk
OhTju4bUU2qOUV+4bvR/MT6VG/SjP+E+I0Y/QrugjpAX6gbtIuqjiO8LYhwv
+qtUx2G+xfwizlNJ6rpKPh51i/bH+TAO4ny4fjEeqDjG8WJc1HC7oP0wr6Cd
8L6YRxDr++9z3VE/R/8VdVXH9w11KOZlJY8naEfRrwt43Y12wXWIz7NPCI/7
BroS/TyZ8/2UzkUdabhdRX2WkX0s43bFfrQrzi+uW80xrg/9W9zfOnIOK/kv
7ivGIzH/PgHxuSseRDsl8jyA/Rjn8T5of4wrYn5u4DoT/Sae20PE6cQOZSRO
xpM4KCfnkHKuGzE+ZHF/xf1HneH8aE/9PDoSBypIPNDxeP3x/kSua8R4Pxrf
RB2rOcb1476Jea2G+zNi3GexHi8g8TwHxHoti8d/sY6q5v1iPash+k83WB/G
D9wfnA/XI+arPD7/0nDLg6Yrpef7Az6Z4zLbSe/tLHuFD/MqTTJ4Hl+suXQ3
2/cFt1uvDn1ujO6YCqvn9sh1n1hi8HwclLh3UNTpXIj6dtjMKj/p+RjbB612
mw+2aKz/mYX67DHD59/05z+Oe1xYCsHdY8N1tdLzL+7LMvlPw5oPqAb/2J8t
YvdL7xGsj/Wb5jU7heffJ7MTTy44Fm3wvJn/m8mj3sfl7FK3qq9KI6XnTbzO
NqDqt3kvjVnP3+Jy21pL57f2JefHby7OAqupcT97Zd2HYpstVd02VoFz0Yyg
9K8egseViI3DwpJ56+57sN7tgAnb37pfnE3nxuc2h/Rk/9r7ELGsKLuhIgvC
7bqOaneiBE5VuL6KWlQIJzd/09LJVsU6XXpX1S+6HNa65DoXnlOwqWe3W18y
fQ+TrG+/GxuTAlOaXYwKuFQPb3UHnCzvPoAgecveZ7YpmCZ8eYVXgoxN/KXL
wu93Kdg/C92ejphUD3ZOsbuW3zRh9u6l65OLq+FqXp9jLd9HgHV59N42EzIg
8p9mXR2C4sEvdtvVeWaV0DZtdahdUALsTWrjmpIYD/WXHr+65psBjpNT4zfW
GDMzP+WKvhsyocM0Va4srIi3vbectbnVoQhgnvkoq6PFkJ8ScLt0iBHLrVs1
eHb7Iqj4l31Lp575sOfywkP30ivALOXnizdDlOxp54S22TaVsMdvWuDM3Uo2
OarFqF7HKkHz21fre1zIgC/eHr+bsKUWHPKGfHtiiYK9fHD+wuTpteAeub/G
PVLOmqWl+x6Vy9jIC0dbBfW4BLZTZ62KmaNk3c//+bznNhl7Nd3RLnGrko2w
HdXKpqwB3tg8mhRiIdUdJSGDW5psvwV+d54HuO4zPA/zabM23P/WU5634y/f
HXlkx114tuXOkNDZ1Xw85v3mzmMUyx1ecD+aFjvgqMOjJFgybeT8NZ6pBudh
7b2/7HcrLxXWheQVJCcb1scP7CN/cXJL534Kf4Rd3BmmgRYdPQPPBz3j6/Tz
MtNoLa8Z1Mctim9EXuyfAwme3pFhu8v5+Hv3B02fsbqMxJsyWP9+k6vTqGye
b93HP+8Vd7UAht+JW+HvbHg+Fm6lfZv6XRE8th/jc6FWOg/GeGUffP/iIY83
cGxKWPRc/0KD869DBwKfVVlVQCfTHXMz5xief2mGlTtHJ1VA+yXr28/Iy+L5
2qyuxNhBoSHv0zWgmOGd+5+J0nlX8dkHm++p3sG3+6ev+KNQOv9C+3yfMKXX
8sX1sMxmm7fcQarPBxQ5LlpbJJ13YT6c8ZVLbcfN9eB3NuG/Xv1ekPe7iRAy
1NU8/YKU/8cHBU8/b6RgK5sfndblrOF5WETlSY/itko2N6Dq13FK6TwMn4eu
Ow14udNPyZZ99o+Bi20Mz788LQf+EGajYuE1A0wiw6Tzr2Z2UR7rT5qwpOgT
fUJ8XsGxbftPjxkdA8nHOwS9dcuGzODJIVe/KYfgMnMby/caGLg3fKL9UyO2
2uV9XM3G19Bbu8PEO8KIBeaa9/RYWQhFNX7O8SdfQ0ThqUUzwsthb4y9e8PS
15C6pGppbFo5PLf3vDG7r4ot2Pd+9/jj5XB+6M6yjFFZYGG3dLjn6Hcw5ceH
jtdKZEz3xdxWaf0V7MVK7x8H76+Hm/5/LQsb1RifvLMnOTrmgdndNg8Uq87D
uYcpDi4ROXArxtbx5b6bYFGurvjvTzUQ3eZmZZrpXli1ru3SPad10Gz+ptcP
r6jhou9Rx/FP9oFn7+99TjvkQmaoYk3z4lKYvGHC+sHd8+BRqlGJy++loFg+
9MqszDw4X7vmwNr5xswn1N5+e3EOnPHM+Gl91zfQe0NauzVbS8E+Y2XsmMsq
5hqVFhC4oBTMt8z6seh6TmMcW3huSutqGD+8e+hNayXrERqUc2hfNayNCVj2
WKdgFXajTbvsqIETy81a9n6VCf9+/G7Dsn3vYUZJXN8W3nGQl7hz+ywPOZu1
54BZSPunELS2hcXkCjl783aUZ/AIqXWrvxVxZ14wrF7oXGaxWckGXVjgU2HZ
AEn3P9tU4CqdXynb3j7qOTMXvIrvjDWPySfnWHnwdFHXvhHfhcLl1mM/P3FO
Op/f/jDO4Xa+Cevl3V7bIy4B1p22mn+k0Q492ITABu9U2MOsXvp/J51H6XVn
wiZ5zJx2e3YyHHgRudZ3mFSn+tuuXtPv3wq2PFfVq8qzDoIHTjWftOAlr397
T99/7487SdDax3Zx4EoZq7lemX1gpfT+ojrEc3RzFxlLnFPSNeaFkm1vs9HT
pDFPoF9ZLHHsc6ZQB9VO8b+P/SwFrMDS6tz0CmjXOab1g+Ov4M3wLoPHZknn
SQNK21gfDDBmR9st+XvTimww6Rwqqw4zZh12nFFkXsyC0abbo+P3SO+nCm8m
lvq6vIVsh5OLTy4rgZYW194Ns5HeV41rFXomOEfFao2qRr/eWgIe816HdK9U
MT9Nx/R19iXQz2vkEuXVPJ4HslW5nTUtc6HTqRny3+9WwZbu8f5bSxrrosCC
R1BdCeN/L+wZfkx6X9XQaUfDdBcl6/Lr4a4Vc6rgouWeLmbLFWyQbqfVk69r
oXCCJqFneTJc3hm1wXxTAzx0WnfUdkQyWIYlJOY+bIB93QtsnY9L5z2BzOO7
/dly5vcmXf715w1wPMAoV7tYzkr9v45wyJKxsBqXTkaNOtT57loadErG7MbF
DdUdkbGZ+xYsGNpHyU63nH/geXQDj+NvAlfnhH4uY4//dn1x708VKy046zXS
uQF0i7PDHJoZs4K+bu5/7WyA9Qev38q/Z8RMM+aMjL4g/e6tk4N3oPYL6bxn
Ui+f/zx1uwEJM9umj5uC+SoMrm+JsPpblQvuISabvlwhnefkqlPbqXa9Ib/f
ewsb/lB8Pq2xjnp7aFdaTZT0u4zmt4zWrXss/d7M5XK/IzZfK8nvFJTMKdWr
JCSrCl6ZjtvhkadgF/5xwLTuaQ2ELZu3tWRQGtRGWV3JDJLObwJjJw7vmVoL
E7u0lh+cKJ3fWMWVu27rL53fMOuYlZfHaSBSkbOmv9lT6H6w3fOE6Erwmvr3
jb49/4LO57YfCx+TBMlt507vYJ0K/fsN8XDTlcPTRyXV1+IzYNXh2PBnumII
zHaOb7fzDcx5+D7Usp0x+9L38byC/vkQHfVrRoVXY7x+maa98qcW1g70y4es
QlBc0A65sr8MLpYlbFEtLoDNwzcvHPdAB0YK55SObiq2MWNFlzb+ZaAbdGrC
jnwl62+6LO9wuQ5shh3emLo1G9xeDWof0rsGnOq+PeeYHAWvVw1/drdSwVql
KJPCm8vZn6MyfDvky9m6jUXzwq/Xw5ft+wTbtTZhg5qfjXQNzIFfHzbffO+n
W/DK45cv1vSvhh/OVJx+dCYK+lRPb+4hSwX3XZummVsnQensETdGHi6DQ50X
2da0yoEJm0J+OPVNKZjFye2sRhRARa++j9NbaqDvjvKOaQvew4mAk391KJez
qgDLGafv1sP9PN1wrW0C1OaW7PapkrHCTt1OfO//BPYuHrd7kELBOp6fknC7
j4xFPD/ionFXsf8BR7eG3g==
     "], {{{}, {}, {
        EdgeForm[], 
        RGBColor[
        0.7190641176470588, 0.3023587058823529, 0.30464629411764704`], 
        GraphicsGroupBox[{
          PolygonBox[CompressedData["
1:eJxFkj1OAlEUhd/cYQHM2wBYyDSMiYWlmzBRJFETsZBKWzdgb+IO1N7RjbgB
QgEdRgsKCgrjubmfsThz/879fbMzuT26sZTSgVAKC8HtSlgL38JS6BKr8K2w
L0XeL1KaSJ4JQ+lfkhdCI30uuSFHZqr1uRay9BPFBtI/LXI891zy1II3k/wR
r0/fEfwHyWkRffvETXovRQ3Pyfi75DrX4N8rfyz9kHrHwhaux//qjKj1JN6e
5CM7TamTuVVJ/TE9BtTrCC8i3Ml+ttjTY75HK/kK3+8x5Cber6H+lnvl9B+r
8Gf6+owNc8642y7134qY2/ermenDwn9l8SZr3sVnaeF36FHybhve25i5x9uv
2N+Yp+JfWXDLJflu+23e2XfOHWsLX4v/F/GpRTw=
           "]], 
          
          PolygonBox[{{573, 345, 305, 609}, {569, 341, 294, 598}, {571, 343, 
           300, 604}, {612, 434, 345, 645}, {611, 433, 432, 718}, {718, 432, 
           434, 612}, {549, 295, 341, 569}, {584, 360, 301, 606}, {605, 300, 
           359, 582}, {610, 305, 360, 584}, {582, 359, 295, 600}, {655, 4, 
           376, 676}, {656, 294, 4, 655}, {551, 301, 343, 571}, {659, 46, 433,
            719}}]}]}, {
        EdgeForm[], 
        RGBColor[0.8434764705882354, 0.5597372941176473, 0.4687080588235295], 
        
        GraphicsGroupBox[{
          PolygonBox[CompressedData["
1:eJxNll1o12UUx5/fY8vhhTf+92cg4TZbtUGtzbAi3MtFNmhro2BUcwNXWrpZ
SKGY2V3SNCg3Y04rIsKrguqmiwqcF/OFKEov7GLShRcJc26GeuGivt/OZ6yL
w3l+z3Oe85yX7znnVzv0+rOv5ZTSvGiFSR9/FimdElWLOkWj2v9d+7u17hV/
V9Si9cvim3TWLepKcf6UaL/Wr+jsLq0Pin8iOqa9t8T7tfeYqFI0qO8VfkP8
TfG9opMp9Fr/z+I/ieq19434uSJ03qvvVfq+XsR9c38/7DdEO0XDouPan/Q7
Key2fR+LL4rfwS/L9Yu2iD7DjufER9gbED2p7+3aPyK+L8W990S3tHezCNkP
dLZN6w9zxKCaOFh2H3ZtSOF3i3iz5HaJT4p3F/Gufa8ULYpWivq011jE94Tk
esV/FX9e9I/Wm8WP5tC7XfyeInRZj3N4R7wk2qj1TtFK0W++I/6d+EVs+CFH
nj8XrS3Cjwe4f0F8tahH6z34dskYwe5HxKfET4vWSGa2CNvqRBU5vqeL8NNv
+U3b0oI9xo95awocOJ9DOe4bg+vB5BT6N+P7gPgv6BoXrxKVRG0pzi1vHWPg
xzj6Iwf2GsUPiLq0/lT8BVGD1rM54mV8rUfHKfTcEF8AfzWSW8d734oOae9r
8Tn8aEqxrsKeEvLNxOW//KfAbZl7G/8Xj1EwXpUiduvA9pKu9hS6y+xbV0eK
/Vl8eZGY1OTl92uQr+HM6/4cGJvJgbMy2DNOO7D1DDm0/HXJPar1DseeeDqu
Fdjr+M2Dccfwfb+v793ibjStWl9Bh9/YQJ5LyE8Tb/tkTE2BJ+v2G3enwGUF
b5XZs81ni7DVGHJOHEefP8S7h3LEtYQ+59814970Nnj4S/xV7LOvO1h/RFwX
qVFjYZ48lcit418mtnPEr5kYukc6t8ZHD7ls56wO353/JmTG3G/Q4T7UhY5n
OG+jNy3tvUM9ui4H2fM7M+T3vhxxKuO7/WgkPmfon47bZWOhiFq13/3k6e8i
+qb7g2vatV2boh9spd+5x92k7/ncei2zyH3HeQv3nuD8LDKObR/xPcjs2OZ+
W0TvraS3XAMPrdRYGzGcB0tl5oKxujQbmqjpefqJe+NV+lsX8fUMWIuPo2Bj
CHxM43MdPcH9yJi1r7fwdxX+LNVpDzm4jUyJfLqf+sx7t7nbiqxz6Rl3nj5j
OzynPGuOcM+Y8XxzrD1XSugfIfbeHya+juv9OXRMpNDjeMwRk4vY08s7i+TI
dXMObLtv2H/j+AtmnGfdeWTcW3/MMWu/zzFvR8DmJFgawb9B9id4z2/5fdvh
GeM8jKTlmTyMr9eIfy25c/zXpGWfLddAn3e/H6X+66mpFvz1G+4DtuMKPcG9
oQ99j2P/cfBvXHeCbf+LWM9L4ieQsZ5OasK5sr4T7HeQs3ZyOoo9ZeLrGjT+
PGfdyx5kvnvOH8Z+yxp/J4mZ66CBWnDtHkZmaw7/NoFLx8g9bk8R89Gz5asc
dn4pfjrHrJ/K0e+M9QPU3AJ5nwGzjrHroJtaWI1/xuIb9Hb3ePcIz4IO7l7m
/lXscXyt+wZ16lqpAFvVxM/YvcQ/xt4c+fC9+hy1u8Dd0Rx27MpRMwPUsHvm
UfBsGybJ4358dwxcb0u9ahCM+r7/h3z36Rx5G0PPMXLg+Nu/cXy8QD1bZhx5
7/8LkzY2QA==
           "]], 
          PolygonBox[CompressedData["
1:eJwlkz9IlWEUh7/v6Nxim5PDtRRC7AqGkFAghhqIgqU3Ba9oIlj4ByUVcXHQ
llKDqBS56uaQDS3moJO4SNESRA0NIlGES0OEPj9+wwPP+d73vu855z23LP+4
7VEkSVILxXBC8C1NkmG8Gv8Jp8QlxB1ag0PiIujBf8BnvJX1a3g+vFZF3Itn
wr894NtX/Dsc4Rm+VeC/BHEZ8QP8Q/juV3zbw8uhEu+AOnwfCvgdyOI74bMW
id/hczCJj8M63h72uzCL14Q9D7e1FxrxEfiCL8MQPgEF/D0s4cvQhO+Gc3ut
M8M5KbcK6MTrIYfXwiB+C3pT3zGBvwivZcl5BV+DFuKXxKv4os4gvgQL+Ntw
bU91RriH6uU5++/jb8K5TxOP4r/hjLgYHoZrVK26YybcM/VOOSm3j+G3WyH+
hHeFaxmABvUebqSuSbVNhXP9T3yGD4Rr0Z26Wzkol7/Ef/D+cC56c739lfBb
a4Y0S9qjvZdhLNxT9VY90GBuQ2nqNz/Au8O1a2Y0O8PhXmkGNYsj4bM0w5rl
5+FansBWOGflrjOn8T64nvrNj/ENuIr3wyZ+MzzL2jMfngHNgnoyFH4TvY1m
NIffg3+J/zP67zSHe6sZ0iw9C5+tPdp7ASZ7btg=
           "]]}]}, {
        EdgeForm[], 
        RGBColor[0.9040585294117647, 0.7717507647058823, 0.6375525294117647], 
        
        GraphicsGroupBox[{
          PolygonBox[CompressedData["
1:eJxNmGlwl1cVxt/3KnaoLBbGCgnGoTAgpSraQjHaKhCg4HQQmkLFUXZcallC
q2ObytpRWZLiGCyUhDCVgbAElzaGrS5ACg20VQph+UClUGZax2akM0VntD4/
zpP558OZc+977z333LM85963/+yFUxakLMuu5Vn2IfH/iX8gKhHNV3+qaJro
tPozxReK7hONFH1RtCiL77NES0RzRHPNHxCViypEszuN8e1BUZtknhH1Eh0W
9dG3waKjah8RZaKxYsNFI0TjzO8WjTdHj3mWh66fzkJOX9Fi6zXbfLJois8z
3ueYarn032Jv0euiM6IW0Uuig6ITolbRBulUI5pguVN8TvYfa1n0x4jKRD3z
2BcbvSlD36P+I+Ktecxh/Um1T4i6WS52LbWdyix3lcZWijaq/a7oiuiy6JOi
7qIeombRDlGD6OOau0D8SdFV7TdG/cXideK19u1I22uIaJ/X7bSNB9kX+/1t
l+iA+W7RHlGtqM79ze4z/qz7jR7fIvq79nxD1F90MQ89/+C98VWRqEse+w63
bwdbv36ibj4n824WfdTrurr/X7fxfbHHWfNoFjFHjFzU+e/UHvPEb7cs5lbp
2zrRHbY9OjE+1OP97I+Ob/jkLuvZNY82vuwlubek8Ml1fV8vvkK0PIv206Jl
5tVZ2ANbNKn9ddvmBeuL3h35BO/IIfhi+7nZNhxkn6HPpyRjr3i97b63kx8a
7bfN9lmHr3bZx5vMG+zLPZ7X4Phgv43u7/B5c9ut2LbBRrOs4yL7pK/98g3N
/wS2FD8nflz0suis6Jj7fexzfI8th9r+RZbd4ZtS+wp/drEPBjtuRnjPIZYF
jfQYfi61rkMsY6TPvd/n5Mzk/AH3j1u/5/Kw63qfDV8uzSLPfpJFrpFn5F5l
FnmGH+d5bJ1obRYYutRrljoWqkx1tv1/tPbfoiLRGvtpk9dUdZK12WPV9ned
x2o9hh+WW9di2bMohbw28bGS/ViKGALnWrJCnu+3v495jG+t9td+c+xCvIKZ
Rxwvh2y7LEWbmEvEieg27XcrOJYV4ps2ObLX+mPfp7NC/LZ5f/Roso7s1yJ5
v6ZuiF+wbieyQhxjE/ZED2RvFx8G7oiPcs3Bb/9Sf6Laj6fA6i8Zr7+fAo8n
itenyM9lKXw7ymun5xF/xN5LGpuk9gjxd7LA5h7W9XQWNYXcnOT85BxnPHYD
Qyyn1DkySHy4aCt2SKFXN+t2Bp3U/qM4xZuz3C/+MfGvGtsXWk/0/ba/M37W
nBr4WBb+wBeXtL6UXBYf4HMSs03imy3r5jzmUKOGopP4BvF2UZm+V4h/VzRa
3+8V7yc6oO99RW+l0GGYeHfbeia+d1zsNZYMM55w/5joevd+FjWvJ/GfAicf
SBF7/Y2flepvFx9t+79rH2Dv22zzf6aw83zxBtFDan85RXy12R/3Wv/bxf+R
xZ3gdfOrjvOfprDFw5Y33b57Io89S0TXrAO6tHstMnZrzlrRZ/OoWUPzwMiB
4uV5xPLdkntSfGuKuObbec+54Dh/z3LRsYvlDXJeMvecz3/F+hz1/uh/OQ9Z
J5xXZ33+415Hf671Yd4jzgt89jnspvFnxGeqP845DY6Ba+AiGLXAfbAHDKpw
ri9x7ldlBfxb5nXMG2t5xOYKr2NNdae5YNs6y6jPAi/A5C2eR7/O49UeW255
JY6pHVmhHi+3vCetU0kKrCRuwTBwrTErYB9Y2ACWiF60P8A85rZ6/KDtuc9r
wF3kg9nEG5jbbL8Qx8QweEaN+UUWNRY9wbLTntdifzVbbovXIavReVSeAvfX
+kwrXT+QQz25bvzlnl/ie1i74+lUFjFL7PZ0bLU7buYYu8Aw5rzv2Lrkb/jh
h9p7tfgo8QrnL3t8K4977wzbtsz18ZUOTFH7uvdChzst588pvjFG/vwpRbx9
Qfxt5w/3hXGuk5xrRh41GPk7HOP4hXqwxnb5S4r79G7xnSnWThbvnSKHc+dT
5py61XGO/IeMUcx52LgNfl8zH2Pfd9yRv5lCzvgUGEGuck/7nveg/2PrsCvF
XZa7DveX8445Yor7bLHHyM3HnZ9bjRUXUtQJ6sV51zhwu5ftsdC1gPt/vfOL
NwdvD/CO2kKf+gLxPuFt8pEU35lD3tZ6LfeoV+y7XrYdNtmWAtPWpzgP59rp
Okw9Jl+I09x1+WoeNYI43ZRC9ukU3/HRaufBjfEsMA0fccd+EP+pfdyyk+Uf
SnH2g+KvWk9q1ROu9dT8JY7Ddteoq96LmLnsuCG233R8r/Ic9LjiOdj9B66b
lxyT7zguz+VRa8FKZCAL3+AP3rzg4yLXRGrjZcsFb3ukmEO+MI+3N1jaw7WT
Pn4h5lp9vledS/iY+l1pzBlg3OE9fdjxTJs3NvcMYvOIv1fmYVvqBfg3MBVk
DLTM77jmUUtrfMZp9kml8+IZ14hTvgMgi9wb6DZysNmv8rhLFHseeAtGcfcF
A2uNI3Up5m7w/Oo83mzcE9i/xnau8Rza9/tedCBFvlZ7fpH3WOkYrnJs7DV+
gqN3eIw3AjFK7DYaRzLHGDZf57W84cBTsHSKxrdh0xSx8LbtTK5T97H371K0
f5sCF/j2G8fmU3nE+4QUOp9McWbOxv8KYhaMw4bEAjExw5i72thJDaU2g1vE
CvNmZlG/u3s+b6tePuuNfxJ5jPf2d/JrtO9Ud6WwxS2ez7v1plQ4902ex1k/
nOK83JvBlCbHzoBUeHvAweEPvJ61TznHNhqXiG9i+5rbox23yD/sOO1tPbmD
4ofXOHuK/Jue4m4OznZxzrU5p5BxxH4hfshV7sTcBcH3VeJ/Ez2v9l+NEyWO
z8+nwFP+qbzmfZ8Xf8+6oud84yTvvgqv32xdsSHvWeyNfO5Vp5wv+8Qftf/a
Op2fmnLGuHADC/K4l4Px5435R1NgE1iGjQ+6TUwgA/26Ou65A6wQ/3mK2rxa
/JzokNo/SvEmRIdnU7wHyNWfpagxYN7L4p9JETf80xpiW180lrJ3X/NDbu/J
w7bgA3c69l+exdn4XzbFdWdWFrFKf7b79zg28R3/2bDrXK+b43kd/wf5V1ae
Ff5BUnPLvE/H/zLeZcM9l7Hu/o5fXkiBCb9P8f+Ib9TdqfbrPOvHfXWh/YJP
wOkmx/zXUmAxeVvqeMaXk71fuXUf6/PQ7/inyRn4H3Gf+/yfmOA+MYoO4O3+
FFjXbBye1mnNtKzwX3Oq9/hlivtKTQps5Z7Jvbg1xV32GBhhrOStfN04yVxq
1Bbv3WS8485JrWTtScc7dwvq9xa3mU/+8eYB/8akuEeuc73b4bU7LedF5yY4
cth95oC7YAxYwd7UKsb530O89TOulKW4G1WlOB81t17fv5LiDbwmxXsR/Gqy
DPbqY3tw/yaXKh2vxCq1qcQ1a5vnYBNkP+f5651TfOdNzv1qUop9+O+53fq/
4fb/AdO4xyE=
           "]], 
          PolygonBox[CompressedData["
1:eJwtlFlsTlEURs/Z8UI8iBfhoVIRQYOaRSMabSWGaBWJIWjMVfzmsQhqLqIx
BFWVmCqVmMdWTDU3Qkx9kGiQmBIRfZII67P7sPKvc+/9zz3n7G/f5CmJ3HkW
QhgHTWAUg+QYQg6U4w+hAj8NY/AFkIFPhmL8HBTjlfAUr4QifCOcwS9CGvPu
ZHwJHw778f4wB/8Kn/BanumLD4PmjNPgCn4XjuHHIRe/BmN5dh/j6/gj87Xd
5No6/DZsC76GO/gBSERfc3f8FSzhfjnj1/gv+Iuf5FohXgNHg7/zvuaCidov
17rin6E++hmtwVdDUvQ5NFeR1qe96z/4dOiJj4dN2ivURd9DNzzbfC1l2gP+
BT5EX0NvfAQcYZwO8/HR0A7Phgf4T/iNt4EVeD9YiU+DTPysihu9RufNa6La
DIVV+Hf4hrdSBvCR5nMNhlv4DWiJl0I1XmXul+ElfgpSo++5Ai+DhdHPRGez
AdpHr7FqrcwoO5mwCJ8BvfAC2IO/h9roGZiNH4Ks6DU7qOzAXMYDoAv+Ed5E
X6OCvB0m4S0ggV8wz94uGIIvh5LgZ6azq4dn0TOagj9XZqO/Q+/aDSn4H+5n
mddUtS2EE+YZVVb1nxd4ATSLPqfm7gyDgu9Je+tgftY1jN+Zn6HOUhlVVpdB
NV4Fb/EcaB39Wp35Nd1TxpeaZ0rZ0hnONO8B9YLx26CzNN+7apSHPzbvNfX0
EzwfmuIN8ENzme9VmVA20iEveg0W4z3Ms6FruqeeUG+oBqqF9qS9KXMTGtdg
jZldr1qb95p6SL1Uap4F7VF7/f8NwfOhBF8LbaP3hHpji/m3Q2e8Gd8BU6M/
o2dVc9VePaZeU0+pt9RD6iXNqbnVk53we+bfFmVC2Ug17zVlaCB+1fxbo2+W
vl19zHtP78wwPzOdnWo8S9k0z6a+GVvVi+a9pp44rCya96Z6Qr2x1zz7qoFq
oUwpW0nM1xH/B9LCuyg=
           "]]}]}, {
        EdgeForm[], 
        RGBColor[0.8960738101331571, 0.8692780079796063, 0.7584374532048572], 
        
        GraphicsGroupBox[{
          PolygonBox[CompressedData["
1:eJxNll9o1mUUx3+/RxiGiyZebILCZgRBiBHMCgTFutleWeytLiZC0U0bjU0w
bV7k3OzdhCiErZC6yvmnEMTtdbR54XTrjyVN30GBWjovHCnsYqAX3vn9dj6j
XRzO83ue8zznnO/5nvO+DR90F7tSlmU3Jasktfr4RHpAsiR5IPkX8XpeMiQZ
kZyQDEtO8t2XZ9mC5LDkK32f4myO+xXJZckNyXXJoOyekb8B6WrpNZIbWr8t
eUHyt2xuW0s+1HqC9z/TukW6XnJe61nJHck/Wdz3OwWt17BuJoZpyQz+HccV
YrrC2RRx+b3X87jfTJ5jklHO7+LPuV2QlMlvnvdG2BvD1zx3alLk41wq0nO8
79wrrDulG/FdlJyVPC95TzZbnLt0m+w6JO3Yl7lzSWfrpN+Svpbi7u/guzpF
/F1aj0u2sWf8jeG7KfxcTVHH78DZ+DmWArlPgd127a0lF/uu8pvkPA2mjsX5
HgCPmRVnFbCZpjYVMHH9nF+D/N7Kg4vmiXOw733O0/Hkgedz2O33OZiN4sNx
PobHi3DpFvG0wZXd0hf1xnGtJ6U3pfDtPijRD+6F9dJ17Bm7Z4nTGDgG4/Cr
9Bl9vyPdmcJmF/HZpp13zONauFkNPy+nwLwVLlTTC77reBzzXq13creWOI2P
49qIjdf2YRv7WU/MLXDDHNnLugX8aoh/Ezn6HfvZyDt14GKf3l8Hhovwfg5+
X6emDdgfAPMaMHAdz9Cz9mvsjElvin7+IgVHyvRVUwpelVPUt8hcGNf3MekL
KWaE99z75nM99Tc/NuTRu67XcWrWL5tW6UfSD1PMmiPSByVNWi+l4FiB+bKL
Ok6ksLP9lyk4fwze2/Y0/ubBwHz+JcX+zyn6bhs9U0xhO5Mi9llm1x1mj3Ec
IA9zuMgMmAWbEWbPNP3mve4UPfl5Cu6Pcmbufp3FPK6n543/f33FuXP4lP69
RC7L+RfA0BhU4Pz7euOc1n8wPwapaR/Y/ib9KlgZY8c6TAwvpZit91LkMcTZ
Kc4d6yHiqWIOOi7Pn0e838esamUmuO/PruBHMf9/hnfyxmnmp+fojhSz7ZUU
cdjuI+k34dNr0m+A01bpJ8yQe1nE5fg2Z/E7VyL+PXm800z8vdg8gNu9xH6U
mH9IYfO98Utx/yh9XEffLdDD9tOfx1w2Xi+Si3MaIo5h6um69mTB5X7snX8j
OG5gzzVd4E1j0Uicjtd1KK3gzgBvb4Fj91PkMUguZXrBPsyH1fzm9NBTP6Ww
8575fA4Mq+iZJmLazhx6WfqbFPPuWzDZycxZSx+1wecTcP1jaroD3u2HC/eJ
uRvOTNFjznUfHO/g98C/BUvE3MO9LnrWs7iAzRy94J64mEecrpdx9zzrYH6d
hNdj4G2+jzOLnMMk95dn7PJvTolecE37qP8Qb/dQ48NwowQ3H8PPRb49lyfw
UUsObbzhc3Pa/+f+ks8fdfZniv9Zntee757X7fiaxJfxda62dz2eAlRQQ6E=

           "]], 
          PolygonBox[CompressedData["
1:eJwlkssrhFEYh7/zJjsrWxtZuqaQUlPYjAUZ7CxkY2EaU8zChkxqlMhKYiEb
gynUkMvCKHdSIhRWFv4Oz6938dTznnO+c97LVz06kUhZFEUNUAbPBPshisoh
jvfDFj4He3gzzEe+dokXzc+uwDH+CWfBz0zhR+Z7RXjRHqzpLLzhp1ARfO1c
d0MjXs/3HfgixIjHiGP4BqR1FjL4MgzgP+x34wswTNxDXIcfaI24H7J4H1Ti
nVDCm8zv/iH+w9/hJPgb6/g1xPEqSOCbMIn3Qgv+BRfB17SnN/X2K/GvegeZ
4Dm2mdek2maJd/Edc5+BPP4NpeDf6NsCZIPnMG1es2pXj9Vr1aBalPMHfmWe
6zbcmvdYvU6px/iSee6H5NBlPlPNVm/oLc1Is0rCKv5g3rsaGDLvkXqlHqbN
79TdmlEjfm9+tgBP+I15LuqRejUO7cFnlMMfzc+qZtWunql3+ieS5jkoF31T
q38TcsFnqtkOQj74mvZazWvT2p15T9Vb/dMj+D9t52R0
           "]]}]}}, {{}, 
       TagBox[
        TooltipBox[{
          Directive[
           GrayLevel[0], 
           Opacity[0.5], 
           CapForm["Butt"]], 
          LineBox[CompressedData["
1:eJwNw00rA2AAAODX/sluyspSZocVZRclsjg5kCuZg9V2ko+aEkeJg3bxMcWB
FQ4ozFdKaRQnKytuyg/Y89QTnchmpltCCKO2RkLYccwlU+67567jPtvnsRVP
fHHdNr+ctOiyMetO2e+p55756obtfpt1xW7jNpxxwAsHvfTNmptumfPdWXvs
8Mohyx5Y8M+8N2a8tuqtH27b6Y9zrtprwjuHPfTIBf+d98ER733y0U9Ldvnr
omumTdoE5XQ2Xw==
           "]]}, "0.95`"], Annotation[#, 0.95, "Tooltip"]& ], 
       TagBox[
        TooltipBox[{
          Directive[
           GrayLevel[0], 
           Opacity[0.5], 
           CapForm["Butt"]], 
          LineBox[CompressedData["
1:eJwNw08rA3AAANDffBMXRVmJ0w4rSmpLyQ5rdlP+lokVhclJTS5EUmiX3Shz
sIPtwHkXcpiDrCg7CM0X8F697unlyVwkhJB2pyuEkim3bTvkiFv+WfDCczfs
uOmVlz5476DDrtl03RcnPHPVX/Puu+KnA576bM26d46b88OoexZd8t1+T3z0
yapJb024aMs+487744LHHjnrt3PuOuObvR7asOKN146Z9dUeY2b8cspRDyz7
DwGeMsc=
           "]]}, "0.85`"], Annotation[#, 0.85, "Tooltip"]& ], 
       TagBox[
        TooltipBox[{
          Directive[
           GrayLevel[0], 
           Opacity[0.5], 
           CapForm["Butt"]], 
          
          LineBox[{674, 659, 719, 611, 718, 612, 645, 573, 609, 610, 584, 606,
            734, 551, 571, 604, 749, 605, 582, 600, 732, 549, 569, 598, 747, 
           599, 656, 655, 676, 675}]}, "0.75`"], 
        Annotation[#, 0.75, "Tooltip"]& ], {}, {}, {}, {}}}], {
    DisplayFunction -> Identity, Ticks -> {Automatic, Automatic}, 
     AxesOrigin -> {0., 0.}, 
     FrameTicks -> {{Automatic, Automatic}, {Automatic, Automatic}}, 
     GridLines -> {None, None}, AxesLabel -> {None, None}, 
     FrameLabel -> {{None, None}, {None, None}}, DisplayFunction -> Identity, 
     AspectRatio -> 1, AxesLabel -> {None, None}, DisplayFunction :> Identity,
      Frame -> True, FrameLabel -> {{None, None}, {None, None}}, 
     FrameTicks -> {{Automatic, Automatic}, {Automatic, Automatic}}, 
     GridLinesStyle -> Directive[
       GrayLevel[0.5, 0.4]], 
     Method -> {
      "DefaultBoundaryStyle" -> Automatic, "GridLinesInFront" -> True}, 
     PlotRange -> {{0, 3}, {0, 3}}, PlotRangeClipping -> True, 
     PlotRangePadding -> {{
        Scaled[0.02], 
        Scaled[0.02]}, {
        Scaled[0.02], 
        Scaled[0.02]}}, Ticks -> {Automatic, Automatic}}],FormBox[
    FormBox[
     TemplateBox[{
       FormBox[
        StyleBox[
         StyleBox[
          PaneBox[
           GraphicsBox[{{}, {}, 
             
             RasterBox[{{{0.7190641176470588, 0.3023587058823529, 
              0.30464629411764704`}}, {{0.8434764705882354, 
              0.5597372941176473, 0.4687080588235295}}, {{0.9040585294117647, 
              0.7717507647058823, 0.6375525294117647}}, {{0.8960738101331571, 
              0.8692780079796063, 0.7584374532048572}}}, {{
                Rational[-15, 2], -50}, {
                Rational[15, 2], 50}}], {Antialiasing -> False, 
              AbsoluteThickness[0.1], 
              Directive[
               Opacity[0.3], 
               GrayLevel[0]], 
              LineBox[
               NCache[{{
                  Rational[15, 2], -50}, {
                  Rational[-15, 2], -50}, {
                  Rational[-15, 2], 50}, {
                  Rational[15, 2], 50}, {
                  Rational[15, 2], -50}}, {{
                 7.5, -50}, {-7.5, -50}, {-7.5, 50}, {7.5, 50}, {
                 7.5, -50}}]]}, {
              CapForm[None], {{
                Directive[
                 GrayLevel[0], 
                 Opacity[0.5], 
                 CapForm["Butt"]], 
                CapForm["Butt"], 
                LineBox[
                 NCache[{{
                    Rational[-15, 2], -24.99999999999997}, {
                    Rational[
                    15, 2], -24.99999999999997}}, {{-7.5, \
-24.99999999999997}, {7.5, -24.99999999999997}}]]}, {
                Directive[
                 GrayLevel[0], 
                 Opacity[0.5], 
                 CapForm["Butt"]], 
                CapForm["Butt"], 
                LineBox[
                 NCache[{{
                    Rational[-15, 2], 0.}, {
                    Rational[15, 2], 0.}}, {{-7.5, 0.}, {7.5, 0.}}]]}, {
                Directive[
                 GrayLevel[0], 
                 Opacity[0.5], 
                 CapForm["Butt"]], 
                CapForm["Butt"], 
                LineBox[
                 NCache[{{
                    Rational[-15, 2], 25.}, {
                    Rational[15, 2], 25.}}, {{-7.5, 25.}, {7.5, 25.}}]]}}}, {
             Antialiasing -> False, 
              StyleBox[
               
               LineBox[{{7.499999999999999, -50.00000000000001}, {
                7.499999999999999, 50.00000000000001}}], 
               Directive[
                AbsoluteThickness[0.2], 
                Opacity[0.3], 
                GrayLevel[0]], StripOnInput -> False], 
              StyleBox[
               StyleBox[{{
                  StyleBox[
                   LineBox[{{{7.499999999999999, -24.99999999999998}, 
                    
                    Offset[{4., 0}, {
                    7.499999999999999, -24.99999999999998}]}, {{
                    7.499999999999999, 0.}, 
                    Offset[{4., 0}, {7.499999999999999, 0.}]}, {{
                    7.499999999999999, 24.99999999999998}, 
                    
                    Offset[{4., 0}, {7.499999999999999, 
                    24.99999999999998}]}}], 
                   Directive[
                    AbsoluteThickness[0.2], 
                    GrayLevel[0.4]], StripOnInput -> False]}, 
                 StyleBox[
                  StyleBox[{{
                    StyleBox[{
                    InsetBox[
                    FormBox[
                    TagBox[
                    InterpretationBox["\"0.75\"", 0.75, AutoDelete -> True], 
                    NumberForm[#, {
                    DirectedInfinity[1], 2}]& ], TraditionalForm], 
                    
                    Offset[{7., 0.}, {
                    7.499999999999999, -24.99999999999998}], {-1, 0.}, 
                    Automatic, {1, 0}], 
                    InsetBox[
                    FormBox[
                    TagBox[
                    InterpretationBox["\"0.85\"", 0.85, AutoDelete -> True], 
                    NumberForm[#, {
                    DirectedInfinity[1], 2}]& ], TraditionalForm], 
                    Offset[{7., 0.}, {7.499999999999999, 0.}], {-1, 0.}, 
                    Automatic, {1, 0}], 
                    InsetBox[
                    FormBox[
                    TagBox[
                    InterpretationBox["\"0.95\"", 0.95, AutoDelete -> True], 
                    NumberForm[#, {
                    DirectedInfinity[1], 2}]& ], TraditionalForm], 
                    
                    Offset[{7., 0.}, {7.499999999999999, 
                    24.99999999999998}], {-1, 0.}, Automatic, {1, 0}]}, 
                    Directive[
                    AbsoluteThickness[0.2], 
                    GrayLevel[0.4]], {
                    Directive[
                    Opacity[1]]}, StripOnInput -> False]}, {}}, {
                    Directive[
                    Opacity[1]]}, StripOnInput -> False], "GraphicsLabel", 
                  StripOnInput -> False]}, "GraphicsTicks", StripOnInput -> 
                False], 
               Directive[
                AbsoluteThickness[0.2], 
                Opacity[0.3], 
                GrayLevel[0]], StripOnInput -> False]}}, PlotRangePadding -> 
            Scaled[0.02], PlotRange -> All, Frame -> True, 
            FrameTicks -> {{False, False}, {True, False}}, FrameStyle -> 
            Opacity[0], FrameTicksStyle -> Opacity[0], 
            ImageSize -> {Automatic, 100}, BaseStyle -> {}], Alignment -> 
           Left, AppearanceElements -> None, ImageMargins -> {{5, 5}, {5, 5}},
            ImageSizeAction -> "ResizeToFit"], LineIndent -> 0, StripOnInput -> 
          False], {FontFamily -> "Arial"}, Background -> Automatic, 
         StripOnInput -> False], TraditionalForm]}, "BarLegend", 
      DisplayFunction -> (#& ), 
      InterpretationFunction :> (RowBox[{"BarLegend", "[", 
         RowBox[{
           RowBox[{"{", 
             RowBox[{
               RowBox[{
                 RowBox[{"Blend", "[", 
                   RowBox[{
                    RowBox[{"{", 
                    RowBox[{
                    RowBox[{"{", 
                    RowBox[{"1.45`", ",", 
                    InterpretationBox[
                    ButtonBox[
                    TooltipBox[
                    GraphicsBox[{{
                    GrayLevel[0], 
                    RectangleBox[{0, 0}]}, {
                    GrayLevel[0], 
                    RectangleBox[{1, -1}]}, {
                    RGBColor[0.163302, 0.119982, 0.79353], 
                    RectangleBox[{0, -1}, {2, 1}]}}, AspectRatio -> 1, Frame -> 
                    True, FrameStyle -> RGBColor[0.108868, 0.079988, 0.52902],
                     FrameTicks -> None, PlotRangePadding -> None, ImageSize -> 
                    Dynamic[{Automatic, 1.35 CurrentValue["FontCapHeight"]/
                    AbsoluteCurrentValue[Magnification]}]], 
                    "RGBColor[0.163302, 0.119982, 0.79353]"], Appearance -> 
                    None, BaseStyle -> {}, BaselinePosition -> Baseline, 
                    DefaultBaseStyle -> {}, ButtonFunction :> 
                    With[{Typeset`box$ = EvaluationBox[]}, 
                    If[
                    Not[
                    AbsoluteCurrentValue["Deployed"]], 
                    SelectionMove[Typeset`box$, All, Expression]; 
                    FrontEnd`Private`$ColorSelectorInitialAlpha = 1; 
                    FrontEnd`Private`$ColorSelectorInitialColor = 
                    RGBColor[0.163302, 0.119982, 0.79353]; 
                    FrontEnd`Private`$ColorSelectorUseMakeBoxes = True; 
                    MathLink`CallFrontEnd[
                    FrontEnd`AttachCell[Typeset`box$, 
                    FrontEndResource["RGBColorValueSelector"], {
                    0, {Left, Bottom}}, {Left, Top}, 
                    "ClosingActions" -> {
                    "SelectionDeparture", "ParentChanged", 
                    "EvaluatorQuit"}]]]], BaseStyle -> Inherited, Evaluator -> 
                    Automatic, Method -> "Preemptive"], 
                    RGBColor[0.163302, 0.119982, 0.79353], Editable -> False, 
                    Selectable -> False]}], "}"}], ",", 
                    RowBox[{"{", 
                    RowBox[{"1.3727272727272726`", ",", 
                    InterpretationBox[
                    ButtonBox[
                    TooltipBox[
                    GraphicsBox[{{
                    GrayLevel[0], 
                    RectangleBox[{0, 0}]}, {
                    GrayLevel[0], 
                    RectangleBox[{1, -1}]}, {
                    RGBColor[0.254221, 0.313173, 0.892833], 
                    RectangleBox[{0, -1}, {2, 1}]}}, AspectRatio -> 1, Frame -> 
                    True, FrameStyle -> 
                    RGBColor[0.16948066666666667`, 0.208782, 0.595222], 
                    FrameTicks -> None, PlotRangePadding -> None, ImageSize -> 
                    Dynamic[{Automatic, 1.35 CurrentValue["FontCapHeight"]/
                    AbsoluteCurrentValue[Magnification]}]], 
                    "RGBColor[0.254221, 0.313173, 0.892833]"], Appearance -> 
                    None, BaseStyle -> {}, BaselinePosition -> Baseline, 
                    DefaultBaseStyle -> {}, ButtonFunction :> 
                    With[{Typeset`box$ = EvaluationBox[]}, 
                    If[
                    Not[
                    AbsoluteCurrentValue["Deployed"]], 
                    SelectionMove[Typeset`box$, All, Expression]; 
                    FrontEnd`Private`$ColorSelectorInitialAlpha = 1; 
                    FrontEnd`Private`$ColorSelectorInitialColor = 
                    RGBColor[0.254221, 0.313173, 0.892833]; 
                    FrontEnd`Private`$ColorSelectorUseMakeBoxes = True; 
                    MathLink`CallFrontEnd[
                    FrontEnd`AttachCell[Typeset`box$, 
                    FrontEndResource["RGBColorValueSelector"], {
                    0, {Left, Bottom}}, {Left, Top}, 
                    "ClosingActions" -> {
                    "SelectionDeparture", "ParentChanged", 
                    "EvaluatorQuit"}]]]], BaseStyle -> Inherited, Evaluator -> 
                    Automatic, Method -> "Preemptive"], 
                    RGBColor[0.254221, 0.313173, 0.892833], Editable -> False,
                     Selectable -> False]}], "}"}], ",", 
                    RowBox[{"{", 
                    RowBox[{"1.2954545454545454`", ",", 
                    InterpretationBox[
                    ButtonBox[
                    TooltipBox[
                    GraphicsBox[{{
                    GrayLevel[0], 
                    RectangleBox[{0, 0}]}, {
                    GrayLevel[0], 
                    RectangleBox[{1, -1}]}, {
                    RGBColor[0.407119, 0.543513, 0.938275], 
                    RectangleBox[{0, -1}, {2, 1}]}}, AspectRatio -> 1, Frame -> 
                    True, FrameStyle -> 
                    RGBColor[0.2714126666666667, 0.36234200000000005`, 
                    0.6255166666666667], FrameTicks -> None, PlotRangePadding -> 
                    None, ImageSize -> 
                    Dynamic[{Automatic, 1.35 CurrentValue["FontCapHeight"]/
                    AbsoluteCurrentValue[Magnification]}]], 
                    "RGBColor[0.407119, 0.543513, 0.938275]"], Appearance -> 
                    None, BaseStyle -> {}, BaselinePosition -> Baseline, 
                    DefaultBaseStyle -> {}, ButtonFunction :> 
                    With[{Typeset`box$ = EvaluationBox[]}, 
                    If[
                    Not[
                    AbsoluteCurrentValue["Deployed"]], 
                    SelectionMove[Typeset`box$, All, Expression]; 
                    FrontEnd`Private`$ColorSelectorInitialAlpha = 1; 
                    FrontEnd`Private`$ColorSelectorInitialColor = 
                    RGBColor[0.407119, 0.543513, 0.938275]; 
                    FrontEnd`Private`$ColorSelectorUseMakeBoxes = True; 
                    MathLink`CallFrontEnd[
                    FrontEnd`AttachCell[Typeset`box$, 
                    FrontEndResource["RGBColorValueSelector"], {
                    0, {Left, Bottom}}, {Left, Top}, 
                    "ClosingActions" -> {
                    "SelectionDeparture", "ParentChanged", 
                    "EvaluatorQuit"}]]]], BaseStyle -> Inherited, Evaluator -> 
                    Automatic, Method -> "Preemptive"], 
                    RGBColor[0.407119, 0.543513, 0.938275], Editable -> False,
                     Selectable -> False]}], "}"}], ",", 
                    RowBox[{"{", 
                    RowBox[{"1.2181818181818183`", ",", 
                    InterpretationBox[
                    ButtonBox[
                    TooltipBox[
                    GraphicsBox[{{
                    GrayLevel[0], 
                    RectangleBox[{0, 0}]}, {
                    GrayLevel[0], 
                    RectangleBox[{1, -1}]}, {
                    RGBColor[0.572715, 0.73338, 0.95065], 
                    RectangleBox[{0, -1}, {2, 1}]}}, AspectRatio -> 1, Frame -> 
                    True, FrameStyle -> 
                    RGBColor[0.38181, 0.48892, 0.6337666666666667], 
                    FrameTicks -> None, PlotRangePadding -> None, ImageSize -> 
                    Dynamic[{Automatic, 1.35 CurrentValue["FontCapHeight"]/
                    AbsoluteCurrentValue[Magnification]}]], 
                    "RGBColor[0.572715, 0.73338, 0.95065]"], Appearance -> 
                    None, BaseStyle -> {}, BaselinePosition -> Baseline, 
                    DefaultBaseStyle -> {}, ButtonFunction :> 
                    With[{Typeset`box$ = EvaluationBox[]}, 
                    If[
                    Not[
                    AbsoluteCurrentValue["Deployed"]], 
                    SelectionMove[Typeset`box$, All, Expression]; 
                    FrontEnd`Private`$ColorSelectorInitialAlpha = 1; 
                    FrontEnd`Private`$ColorSelectorInitialColor = 
                    RGBColor[0.572715, 0.73338, 0.95065]; 
                    FrontEnd`Private`$ColorSelectorUseMakeBoxes = True; 
                    MathLink`CallFrontEnd[
                    FrontEnd`AttachCell[Typeset`box$, 
                    FrontEndResource["RGBColorValueSelector"], {
                    0, {Left, Bottom}}, {Left, Top}, 
                    "ClosingActions" -> {
                    "SelectionDeparture", "ParentChanged", 
                    "EvaluatorQuit"}]]]], BaseStyle -> Inherited, Evaluator -> 
                    Automatic, Method -> "Preemptive"], 
                    RGBColor[0.572715, 0.73338, 0.95065], Editable -> False, 
                    Selectable -> False]}], "}"}], ",", 
                    RowBox[{"{", 
                    RowBox[{"1.1409090909090909`", ",", 
                    InterpretationBox[
                    ButtonBox[
                    TooltipBox[
                    GraphicsBox[{{
                    GrayLevel[0], 
                    RectangleBox[{0, 0}]}, {
                    GrayLevel[0], 
                    RectangleBox[{1, -1}]}, {
                    RGBColor[0.720374, 0.855234, 0.928635], 
                    RectangleBox[{0, -1}, {2, 1}]}}, AspectRatio -> 1, Frame -> 
                    True, FrameStyle -> 
                    RGBColor[0.4802493333333333, 0.5701560000000001, 0.61909],
                     FrameTicks -> None, PlotRangePadding -> None, ImageSize -> 
                    Dynamic[{Automatic, 1.35 CurrentValue["FontCapHeight"]/
                    AbsoluteCurrentValue[Magnification]}]], 
                    "RGBColor[0.720374, 0.855234, 0.928635]"], Appearance -> 
                    None, BaseStyle -> {}, BaselinePosition -> Baseline, 
                    DefaultBaseStyle -> {}, ButtonFunction :> 
                    With[{Typeset`box$ = EvaluationBox[]}, 
                    If[
                    Not[
                    AbsoluteCurrentValue["Deployed"]], 
                    SelectionMove[Typeset`box$, All, Expression]; 
                    FrontEnd`Private`$ColorSelectorInitialAlpha = 1; 
                    FrontEnd`Private`$ColorSelectorInitialColor = 
                    RGBColor[0.720374, 0.855234, 0.928635]; 
                    FrontEnd`Private`$ColorSelectorUseMakeBoxes = True; 
                    MathLink`CallFrontEnd[
                    FrontEnd`AttachCell[Typeset`box$, 
                    FrontEndResource["RGBColorValueSelector"], {
                    0, {Left, Bottom}}, {Left, Top}, 
                    "ClosingActions" -> {
                    "SelectionDeparture", "ParentChanged", 
                    "EvaluatorQuit"}]]]], BaseStyle -> Inherited, Evaluator -> 
                    Automatic, Method -> "Preemptive"], 
                    RGBColor[0.720374, 0.855234, 0.928635], Editable -> False,
                     Selectable -> False]}], "}"}], ",", 
                    RowBox[{"{", 
                    RowBox[{"1.0636363636363635`", ",", 
                    InterpretationBox[
                    ButtonBox[
                    TooltipBox[
                    GraphicsBox[{{
                    GrayLevel[0], 
                    RectangleBox[{0, 0}]}, {
                    GrayLevel[0], 
                    RectangleBox[{1, -1}]}, {
                    RGBColor[0.831017, 0.903518, 0.868326], 
                    RectangleBox[{0, -1}, {2, 1}]}}, AspectRatio -> 1, Frame -> 
                    True, FrameStyle -> 
                    RGBColor[0.5540113333333334, 0.6023453333333334, 
                    0.5788840000000001], FrameTicks -> None, PlotRangePadding -> 
                    None, ImageSize -> 
                    Dynamic[{Automatic, 1.35 CurrentValue["FontCapHeight"]/
                    AbsoluteCurrentValue[Magnification]}]], 
                    "RGBColor[0.831017, 0.903518, 0.868326]"], Appearance -> 
                    None, BaseStyle -> {}, BaselinePosition -> Baseline, 
                    DefaultBaseStyle -> {}, ButtonFunction :> 
                    With[{Typeset`box$ = EvaluationBox[]}, 
                    If[
                    Not[
                    AbsoluteCurrentValue["Deployed"]], 
                    SelectionMove[Typeset`box$, All, Expression]; 
                    FrontEnd`Private`$ColorSelectorInitialAlpha = 1; 
                    FrontEnd`Private`$ColorSelectorInitialColor = 
                    RGBColor[0.831017, 0.903518, 0.868326]; 
                    FrontEnd`Private`$ColorSelectorUseMakeBoxes = True; 
                    MathLink`CallFrontEnd[
                    FrontEnd`AttachCell[Typeset`box$, 
                    FrontEndResource["RGBColorValueSelector"], {
                    0, {Left, Bottom}}, {Left, Top}, 
                    "ClosingActions" -> {
                    "SelectionDeparture", "ParentChanged", 
                    "EvaluatorQuit"}]]]], BaseStyle -> Inherited, Evaluator -> 
                    Automatic, Method -> "Preemptive"], 
                    RGBColor[0.831017, 0.903518, 0.868326], Editable -> False,
                     Selectable -> False]}], "}"}], ",", 
                    RowBox[{"{", 
                    RowBox[{"0.9863636363636363`", ",", 
                    InterpretationBox[
                    ButtonBox[
                    TooltipBox[
                    GraphicsBox[{{
                    GrayLevel[0], 
                    RectangleBox[{0, 0}]}, {
                    GrayLevel[0], 
                    RectangleBox[{1, -1}]}, {
                    RGBColor[0.894452, 0.880139, 0.77279], 
                    RectangleBox[{0, -1}, {2, 1}]}}, AspectRatio -> 1, Frame -> 
                    True, FrameStyle -> 
                    RGBColor[0.5963013333333333, 0.5867593333333334, 
                    0.5151933333333334], FrameTicks -> None, PlotRangePadding -> 
                    None, ImageSize -> 
                    Dynamic[{Automatic, 1.35 CurrentValue["FontCapHeight"]/
                    AbsoluteCurrentValue[Magnification]}]], 
                    "RGBColor[0.894452, 0.880139, 0.77279]"], Appearance -> 
                    None, BaseStyle -> {}, BaselinePosition -> Baseline, 
                    DefaultBaseStyle -> {}, ButtonFunction :> 
                    With[{Typeset`box$ = EvaluationBox[]}, 
                    If[
                    Not[
                    AbsoluteCurrentValue["Deployed"]], 
                    SelectionMove[Typeset`box$, All, Expression]; 
                    FrontEnd`Private`$ColorSelectorInitialAlpha = 1; 
                    FrontEnd`Private`$ColorSelectorInitialColor = 
                    RGBColor[0.894452, 0.880139, 0.77279]; 
                    FrontEnd`Private`$ColorSelectorUseMakeBoxes = True; 
                    MathLink`CallFrontEnd[
                    FrontEnd`AttachCell[Typeset`box$, 
                    FrontEndResource["RGBColorValueSelector"], {
                    0, {Left, Bottom}}, {Left, Top}, 
                    "ClosingActions" -> {
                    "SelectionDeparture", "ParentChanged", 
                    "EvaluatorQuit"}]]]], BaseStyle -> Inherited, Evaluator -> 
                    Automatic, Method -> "Preemptive"], 
                    RGBColor[0.894452, 0.880139, 0.77279], Editable -> False, 
                    Selectable -> False]}], "}"}], ",", 
                    RowBox[{"{", 
                    RowBox[{"0.9090909090909091`", ",", 
                    InterpretationBox[
                    ButtonBox[
                    TooltipBox[
                    GraphicsBox[{{
                    GrayLevel[0], 
                    RectangleBox[{0, 0}]}, {
                    GrayLevel[0], 
                    RectangleBox[{1, -1}]}, {
                    RGBColor[0.907999, 0.789417, 0.652903], 
                    RectangleBox[{0, -1}, {2, 1}]}}, AspectRatio -> 1, Frame -> 
                    True, FrameStyle -> 
                    RGBColor[0.6053326666666667, 0.526278, 
                    0.4352686666666667], FrameTicks -> None, PlotRangePadding -> 
                    None, ImageSize -> 
                    Dynamic[{Automatic, 1.35 CurrentValue["FontCapHeight"]/
                    AbsoluteCurrentValue[Magnification]}]], 
                    "RGBColor[0.907999, 0.789417, 0.652903]"], Appearance -> 
                    None, BaseStyle -> {}, BaselinePosition -> Baseline, 
                    DefaultBaseStyle -> {}, ButtonFunction :> 
                    With[{Typeset`box$ = EvaluationBox[]}, 
                    If[
                    Not[
                    AbsoluteCurrentValue["Deployed"]], 
                    SelectionMove[Typeset`box$, All, Expression]; 
                    FrontEnd`Private`$ColorSelectorInitialAlpha = 1; 
                    FrontEnd`Private`$ColorSelectorInitialColor = 
                    RGBColor[0.907999, 0.789417, 0.652903]; 
                    FrontEnd`Private`$ColorSelectorUseMakeBoxes = True; 
                    MathLink`CallFrontEnd[
                    FrontEnd`AttachCell[Typeset`box$, 
                    FrontEndResource["RGBColorValueSelector"], {
                    0, {Left, Bottom}}, {Left, Top}, 
                    "ClosingActions" -> {
                    "SelectionDeparture", "ParentChanged", 
                    "EvaluatorQuit"}]]]], BaseStyle -> Inherited, Evaluator -> 
                    Automatic, Method -> "Preemptive"], 
                    RGBColor[0.907999, 0.789417, 0.652903], Editable -> False,
                     Selectable -> False]}], "}"}], ",", 
                    RowBox[{"{", 
                    RowBox[{"0.8318181818181818`", ",", 
                    InterpretationBox[
                    ButtonBox[
                    TooltipBox[
                    GraphicsBox[{{
                    GrayLevel[0], 
                    RectangleBox[{0, 0}]}, {
                    GrayLevel[0], 
                    RectangleBox[{1, -1}]}, {
                    RGBColor[0.874505, 0.639254, 0.522424], 
                    RectangleBox[{0, -1}, {2, 1}]}}, AspectRatio -> 1, Frame -> 
                    True, FrameStyle -> 
                    RGBColor[0.5830033333333333, 0.42616933333333334`, 
                    0.3482826666666667], FrameTicks -> None, PlotRangePadding -> 
                    None, ImageSize -> 
                    Dynamic[{Automatic, 1.35 CurrentValue["FontCapHeight"]/
                    AbsoluteCurrentValue[Magnification]}]], 
                    "RGBColor[0.874505, 0.639254, 0.522424]"], Appearance -> 
                    None, BaseStyle -> {}, BaselinePosition -> Baseline, 
                    DefaultBaseStyle -> {}, ButtonFunction :> 
                    With[{Typeset`box$ = EvaluationBox[]}, 
                    If[
                    Not[
                    AbsoluteCurrentValue["Deployed"]], 
                    SelectionMove[Typeset`box$, All, Expression]; 
                    FrontEnd`Private`$ColorSelectorInitialAlpha = 1; 
                    FrontEnd`Private`$ColorSelectorInitialColor = 
                    RGBColor[0.874505, 0.639254, 0.522424]; 
                    FrontEnd`Private`$ColorSelectorUseMakeBoxes = True; 
                    MathLink`CallFrontEnd[
                    FrontEnd`AttachCell[Typeset`box$, 
                    FrontEndResource["RGBColorValueSelector"], {
                    0, {Left, Bottom}}, {Left, Top}, 
                    "ClosingActions" -> {
                    "SelectionDeparture", "ParentChanged", 
                    "EvaluatorQuit"}]]]], BaseStyle -> Inherited, Evaluator -> 
                    Automatic, Method -> "Preemptive"], 
                    RGBColor[0.874505, 0.639254, 0.522424], Editable -> False,
                     Selectable -> False]}], "}"}], ",", 
                    RowBox[{"{", 
                    RowBox[{"0.7545454545454545`", ",", 
                    InterpretationBox[
                    ButtonBox[
                    TooltipBox[
                    GraphicsBox[{{
                    GrayLevel[0], 
                    RectangleBox[{0, 0}]}, {
                    GrayLevel[0], 
                    RectangleBox[{1, -1}]}, {
                    RGBColor[0.79915, 0.446142, 0.391971], 
                    RectangleBox[{0, -1}, {2, 1}]}}, AspectRatio -> 1, Frame -> 
                    True, FrameStyle -> 
                    RGBColor[0.5327666666666667, 0.297428, 
                    0.26131400000000005`], FrameTicks -> None, 
                    PlotRangePadding -> None, ImageSize -> 
                    Dynamic[{Automatic, 1.35 CurrentValue["FontCapHeight"]/
                    AbsoluteCurrentValue[Magnification]}]], 
                    "RGBColor[0.79915, 0.446142, 0.391971]"], Appearance -> 
                    None, BaseStyle -> {}, BaselinePosition -> Baseline, 
                    DefaultBaseStyle -> {}, ButtonFunction :> 
                    With[{Typeset`box$ = EvaluationBox[]}, 
                    If[
                    Not[
                    AbsoluteCurrentValue["Deployed"]], 
                    SelectionMove[Typeset`box$, All, Expression]; 
                    FrontEnd`Private`$ColorSelectorInitialAlpha = 1; 
                    FrontEnd`Private`$ColorSelectorInitialColor = 
                    RGBColor[0.79915, 0.446142, 0.391971]; 
                    FrontEnd`Private`$ColorSelectorUseMakeBoxes = True; 
                    MathLink`CallFrontEnd[
                    FrontEnd`AttachCell[Typeset`box$, 
                    FrontEndResource["RGBColorValueSelector"], {
                    0, {Left, Bottom}}, {Left, Top}, 
                    "ClosingActions" -> {
                    "SelectionDeparture", "ParentChanged", 
                    "EvaluatorQuit"}]]]], BaseStyle -> Inherited, Evaluator -> 
                    Automatic, Method -> "Preemptive"], 
                    RGBColor[0.79915, 0.446142, 0.391971], Editable -> False, 
                    Selectable -> False]}], "}"}], ",", 
                    RowBox[{"{", 
                    RowBox[{"0.6772727272727272`", ",", 
                    InterpretationBox[
                    ButtonBox[
                    TooltipBox[
                    GraphicsBox[{{
                    GrayLevel[0], 
                    RectangleBox[{0, 0}]}, {
                    GrayLevel[0], 
                    RectangleBox[{1, -1}]}, {
                    RGBColor[0.685695, 0.242449, 0.268261], 
                    RectangleBox[{0, -1}, {2, 1}]}}, AspectRatio -> 1, Frame -> 
                    True, FrameStyle -> 
                    RGBColor[0.45713000000000004`, 0.16163266666666667`, 
                    0.1788406666666667], FrameTicks -> None, PlotRangePadding -> 
                    None, ImageSize -> 
                    Dynamic[{Automatic, 1.35 CurrentValue["FontCapHeight"]/
                    AbsoluteCurrentValue[Magnification]}]], 
                    "RGBColor[0.685695, 0.242449, 0.268261]"], Appearance -> 
                    None, BaseStyle -> {}, BaselinePosition -> Baseline, 
                    DefaultBaseStyle -> {}, ButtonFunction :> 
                    With[{Typeset`box$ = EvaluationBox[]}, 
                    If[
                    Not[
                    AbsoluteCurrentValue["Deployed"]], 
                    SelectionMove[Typeset`box$, All, Expression]; 
                    FrontEnd`Private`$ColorSelectorInitialAlpha = 1; 
                    FrontEnd`Private`$ColorSelectorInitialColor = 
                    RGBColor[0.685695, 0.242449, 0.268261]; 
                    FrontEnd`Private`$ColorSelectorUseMakeBoxes = True; 
                    MathLink`CallFrontEnd[
                    FrontEnd`AttachCell[Typeset`box$, 
                    FrontEndResource["RGBColorValueSelector"], {
                    0, {Left, Bottom}}, {Left, Top}, 
                    "ClosingActions" -> {
                    "SelectionDeparture", "ParentChanged", 
                    "EvaluatorQuit"}]]]], BaseStyle -> Inherited, Evaluator -> 
                    Automatic, Method -> "Preemptive"], 
                    RGBColor[0.685695, 0.242449, 0.268261], Editable -> False,
                     Selectable -> False]}], "}"}], ",", 
                    RowBox[{"{", 
                    RowBox[{"0.6`", ",", 
                    InterpretationBox[
                    ButtonBox[
                    TooltipBox[
                    GraphicsBox[{{
                    GrayLevel[0], 
                    RectangleBox[{0, 0}]}, {
                    GrayLevel[0], 
                    RectangleBox[{1, -1}]}, {
                    RGBColor[0.534081, 0.0853132, 0.16669], 
                    RectangleBox[{0, -1}, {2, 1}]}}, AspectRatio -> 1, Frame -> 
                    True, FrameStyle -> 
                    RGBColor[0.35605400000000004`, 0.05687546666666667, 
                    0.11112666666666668`], FrameTicks -> None, 
                    PlotRangePadding -> None, ImageSize -> 
                    Dynamic[{Automatic, 1.35 CurrentValue["FontCapHeight"]/
                    AbsoluteCurrentValue[Magnification]}]], 
                    "RGBColor[0.534081, 0.0853132, 0.16669]"], Appearance -> 
                    None, BaseStyle -> {}, BaselinePosition -> Baseline, 
                    DefaultBaseStyle -> {}, ButtonFunction :> 
                    With[{Typeset`box$ = EvaluationBox[]}, 
                    If[
                    Not[
                    AbsoluteCurrentValue["Deployed"]], 
                    SelectionMove[Typeset`box$, All, Expression]; 
                    FrontEnd`Private`$ColorSelectorInitialAlpha = 1; 
                    FrontEnd`Private`$ColorSelectorInitialColor = 
                    RGBColor[0.534081, 0.0853132, 0.16669]; 
                    FrontEnd`Private`$ColorSelectorUseMakeBoxes = True; 
                    MathLink`CallFrontEnd[
                    FrontEnd`AttachCell[Typeset`box$, 
                    FrontEndResource["RGBColorValueSelector"], {
                    0, {Left, Bottom}}, {Left, Top}, 
                    "ClosingActions" -> {
                    "SelectionDeparture", "ParentChanged", 
                    "EvaluatorQuit"}]]]], BaseStyle -> Inherited, Evaluator -> 
                    Automatic, Method -> "Preemptive"], 
                    RGBColor[0.534081, 0.0853132, 0.16669], Editable -> False,
                     Selectable -> False]}], "}"}]}], "}"}], ",", "#1"}], 
                   "]"}], "&"}], ",", 
               RowBox[{"{", 
                 RowBox[{"0.6666666666666669`", ",", "0.9771127548321098`"}], 
                 "}"}]}], "}"}], ",", 
           RowBox[{"{", 
             RowBox[{
               RowBox[{"{", 
                 RowBox[{"0.55`", ",", 
                   RowBox[{"Directive", "[", 
                    RowBox[{
                    InterpretationBox[
                    ButtonBox[
                    TooltipBox[
                    GraphicsBox[{{
                    GrayLevel[0], 
                    RectangleBox[{0, 0}]}, {
                    GrayLevel[0], 
                    RectangleBox[{1, -1}]}, {
                    GrayLevel[0], 
                    RectangleBox[{0, -1}, {2, 1}]}}, AspectRatio -> 1, Frame -> 
                    True, FrameStyle -> GrayLevel[0.], FrameTicks -> None, 
                    PlotRangePadding -> None, ImageSize -> 
                    Dynamic[{Automatic, 1.35 CurrentValue["FontCapHeight"]/
                    AbsoluteCurrentValue[Magnification]}]], "GrayLevel[0]"], 
                    Appearance -> None, BaseStyle -> {}, BaselinePosition -> 
                    Baseline, DefaultBaseStyle -> {}, ButtonFunction :> 
                    With[{Typeset`box$ = EvaluationBox[]}, 
                    If[
                    Not[
                    AbsoluteCurrentValue["Deployed"]], 
                    SelectionMove[Typeset`box$, All, Expression]; 
                    FrontEnd`Private`$ColorSelectorInitialAlpha = 1; 
                    FrontEnd`Private`$ColorSelectorInitialColor = 
                    GrayLevel[0]; 
                    FrontEnd`Private`$ColorSelectorUseMakeBoxes = True; 
                    MathLink`CallFrontEnd[
                    FrontEnd`AttachCell[Typeset`box$, 
                    FrontEndResource["GrayLevelColorValueSelector"], {
                    0, {Left, Bottom}}, {Left, Top}, 
                    "ClosingActions" -> {
                    "SelectionDeparture", "ParentChanged", 
                    "EvaluatorQuit"}]]]], BaseStyle -> Inherited, Evaluator -> 
                    Automatic, Method -> "Preemptive"], 
                    GrayLevel[0], Editable -> False, Selectable -> False], 
                    ",", 
                    RowBox[{"Opacity", "[", "0.5`", "]"}], ",", 
                    RowBox[{"CapForm", "[", "\"Butt\"", "]"}]}], "]"}]}], 
                 "}"}], ",", 
               RowBox[{"{", 
                 RowBox[{"0.65`", ",", 
                   RowBox[{"Directive", "[", 
                    RowBox[{
                    InterpretationBox[
                    ButtonBox[
                    TooltipBox[
                    GraphicsBox[{{
                    GrayLevel[0], 
                    RectangleBox[{0, 0}]}, {
                    GrayLevel[0], 
                    RectangleBox[{1, -1}]}, {
                    GrayLevel[0], 
                    RectangleBox[{0, -1}, {2, 1}]}}, AspectRatio -> 1, Frame -> 
                    True, FrameStyle -> GrayLevel[0.], FrameTicks -> None, 
                    PlotRangePadding -> None, ImageSize -> 
                    Dynamic[{Automatic, 1.35 CurrentValue["FontCapHeight"]/
                    AbsoluteCurrentValue[Magnification]}]], "GrayLevel[0]"], 
                    Appearance -> None, BaseStyle -> {}, BaselinePosition -> 
                    Baseline, DefaultBaseStyle -> {}, ButtonFunction :> 
                    With[{Typeset`box$ = EvaluationBox[]}, 
                    If[
                    Not[
                    AbsoluteCurrentValue["Deployed"]], 
                    SelectionMove[Typeset`box$, All, Expression]; 
                    FrontEnd`Private`$ColorSelectorInitialAlpha = 1; 
                    FrontEnd`Private`$ColorSelectorInitialColor = 
                    GrayLevel[0]; 
                    FrontEnd`Private`$ColorSelectorUseMakeBoxes = True; 
                    MathLink`CallFrontEnd[
                    FrontEnd`AttachCell[Typeset`box$, 
                    FrontEndResource["GrayLevelColorValueSelector"], {
                    0, {Left, Bottom}}, {Left, Top}, 
                    "ClosingActions" -> {
                    "SelectionDeparture", "ParentChanged", 
                    "EvaluatorQuit"}]]]], BaseStyle -> Inherited, Evaluator -> 
                    Automatic, Method -> "Preemptive"], 
                    GrayLevel[0], Editable -> False, Selectable -> False], 
                    ",", 
                    RowBox[{"Opacity", "[", "0.5`", "]"}], ",", 
                    RowBox[{"CapForm", "[", "\"Butt\"", "]"}]}], "]"}]}], 
                 "}"}], ",", 
               RowBox[{"{", 
                 RowBox[{"0.75`", ",", 
                   RowBox[{"Directive", "[", 
                    RowBox[{
                    InterpretationBox[
                    ButtonBox[
                    TooltipBox[
                    GraphicsBox[{{
                    GrayLevel[0], 
                    RectangleBox[{0, 0}]}, {
                    GrayLevel[0], 
                    RectangleBox[{1, -1}]}, {
                    GrayLevel[0], 
                    RectangleBox[{0, -1}, {2, 1}]}}, AspectRatio -> 1, Frame -> 
                    True, FrameStyle -> GrayLevel[0.], FrameTicks -> None, 
                    PlotRangePadding -> None, ImageSize -> 
                    Dynamic[{Automatic, 1.35 CurrentValue["FontCapHeight"]/
                    AbsoluteCurrentValue[Magnification]}]], "GrayLevel[0]"], 
                    Appearance -> None, BaseStyle -> {}, BaselinePosition -> 
                    Baseline, DefaultBaseStyle -> {}, ButtonFunction :> 
                    With[{Typeset`box$ = EvaluationBox[]}, 
                    If[
                    Not[
                    AbsoluteCurrentValue["Deployed"]], 
                    SelectionMove[Typeset`box$, All, Expression]; 
                    FrontEnd`Private`$ColorSelectorInitialAlpha = 1; 
                    FrontEnd`Private`$ColorSelectorInitialColor = 
                    GrayLevel[0]; 
                    FrontEnd`Private`$ColorSelectorUseMakeBoxes = True; 
                    MathLink`CallFrontEnd[
                    FrontEnd`AttachCell[Typeset`box$, 
                    FrontEndResource["GrayLevelColorValueSelector"], {
                    0, {Left, Bottom}}, {Left, Top}, 
                    "ClosingActions" -> {
                    "SelectionDeparture", "ParentChanged", 
                    "EvaluatorQuit"}]]]], BaseStyle -> Inherited, Evaluator -> 
                    Automatic, Method -> "Preemptive"], 
                    GrayLevel[0], Editable -> False, Selectable -> False], 
                    ",", 
                    RowBox[{"Opacity", "[", "0.5`", "]"}], ",", 
                    RowBox[{"CapForm", "[", "\"Butt\"", "]"}]}], "]"}]}], 
                 "}"}], ",", 
               RowBox[{"{", 
                 RowBox[{"0.85`", ",", 
                   RowBox[{"Directive", "[", 
                    RowBox[{
                    InterpretationBox[
                    ButtonBox[
                    TooltipBox[
                    GraphicsBox[{{
                    GrayLevel[0], 
                    RectangleBox[{0, 0}]}, {
                    GrayLevel[0], 
                    RectangleBox[{1, -1}]}, {
                    GrayLevel[0], 
                    RectangleBox[{0, -1}, {2, 1}]}}, AspectRatio -> 1, Frame -> 
                    True, FrameStyle -> GrayLevel[0.], FrameTicks -> None, 
                    PlotRangePadding -> None, ImageSize -> 
                    Dynamic[{Automatic, 1.35 CurrentValue["FontCapHeight"]/
                    AbsoluteCurrentValue[Magnification]}]], "GrayLevel[0]"], 
                    Appearance -> None, BaseStyle -> {}, BaselinePosition -> 
                    Baseline, DefaultBaseStyle -> {}, ButtonFunction :> 
                    With[{Typeset`box$ = EvaluationBox[]}, 
                    If[
                    Not[
                    AbsoluteCurrentValue["Deployed"]], 
                    SelectionMove[Typeset`box$, All, Expression]; 
                    FrontEnd`Private`$ColorSelectorInitialAlpha = 1; 
                    FrontEnd`Private`$ColorSelectorInitialColor = 
                    GrayLevel[0]; 
                    FrontEnd`Private`$ColorSelectorUseMakeBoxes = True; 
                    MathLink`CallFrontEnd[
                    FrontEnd`AttachCell[Typeset`box$, 
                    FrontEndResource["GrayLevelColorValueSelector"], {
                    0, {Left, Bottom}}, {Left, Top}, 
                    "ClosingActions" -> {
                    "SelectionDeparture", "ParentChanged", 
                    "EvaluatorQuit"}]]]], BaseStyle -> Inherited, Evaluator -> 
                    Automatic, Method -> "Preemptive"], 
                    GrayLevel[0], Editable -> False, Selectable -> False], 
                    ",", 
                    RowBox[{"Opacity", "[", "0.5`", "]"}], ",", 
                    RowBox[{"CapForm", "[", "\"Butt\"", "]"}]}], "]"}]}], 
                 "}"}], ",", 
               RowBox[{"{", 
                 RowBox[{"0.95`", ",", 
                   RowBox[{"Directive", "[", 
                    RowBox[{
                    InterpretationBox[
                    ButtonBox[
                    TooltipBox[
                    GraphicsBox[{{
                    GrayLevel[0], 
                    RectangleBox[{0, 0}]}, {
                    GrayLevel[0], 
                    RectangleBox[{1, -1}]}, {
                    GrayLevel[0], 
                    RectangleBox[{0, -1}, {2, 1}]}}, AspectRatio -> 1, Frame -> 
                    True, FrameStyle -> GrayLevel[0.], FrameTicks -> None, 
                    PlotRangePadding -> None, ImageSize -> 
                    Dynamic[{Automatic, 1.35 CurrentValue["FontCapHeight"]/
                    AbsoluteCurrentValue[Magnification]}]], "GrayLevel[0]"], 
                    Appearance -> None, BaseStyle -> {}, BaselinePosition -> 
                    Baseline, DefaultBaseStyle -> {}, ButtonFunction :> 
                    With[{Typeset`box$ = EvaluationBox[]}, 
                    If[
                    Not[
                    AbsoluteCurrentValue["Deployed"]], 
                    SelectionMove[Typeset`box$, All, Expression]; 
                    FrontEnd`Private`$ColorSelectorInitialAlpha = 1; 
                    FrontEnd`Private`$ColorSelectorInitialColor = 
                    GrayLevel[0]; 
                    FrontEnd`Private`$ColorSelectorUseMakeBoxes = True; 
                    MathLink`CallFrontEnd[
                    FrontEnd`AttachCell[Typeset`box$, 
                    FrontEndResource["GrayLevelColorValueSelector"], {
                    0, {Left, Bottom}}, {Left, Top}, 
                    "ClosingActions" -> {
                    "SelectionDeparture", "ParentChanged", 
                    "EvaluatorQuit"}]]]], BaseStyle -> Inherited, Evaluator -> 
                    Automatic, Method -> "Preemptive"], 
                    GrayLevel[0], Editable -> False, Selectable -> False], 
                    ",", 
                    RowBox[{"Opacity", "[", "0.5`", "]"}], ",", 
                    RowBox[{"CapForm", "[", "\"Butt\"", "]"}]}], "]"}]}], 
                 "}"}], ",", 
               RowBox[{"{", 
                 RowBox[{"1.05`", ",", 
                   RowBox[{"Directive", "[", 
                    RowBox[{
                    InterpretationBox[
                    ButtonBox[
                    TooltipBox[
                    GraphicsBox[{{
                    GrayLevel[0], 
                    RectangleBox[{0, 0}]}, {
                    GrayLevel[0], 
                    RectangleBox[{1, -1}]}, {
                    GrayLevel[0], 
                    RectangleBox[{0, -1}, {2, 1}]}}, AspectRatio -> 1, Frame -> 
                    True, FrameStyle -> GrayLevel[0.], FrameTicks -> None, 
                    PlotRangePadding -> None, ImageSize -> 
                    Dynamic[{Automatic, 1.35 CurrentValue["FontCapHeight"]/
                    AbsoluteCurrentValue[Magnification]}]], "GrayLevel[0]"], 
                    Appearance -> None, BaseStyle -> {}, BaselinePosition -> 
                    Baseline, DefaultBaseStyle -> {}, ButtonFunction :> 
                    With[{Typeset`box$ = EvaluationBox[]}, 
                    If[
                    Not[
                    AbsoluteCurrentValue["Deployed"]], 
                    SelectionMove[Typeset`box$, All, Expression]; 
                    FrontEnd`Private`$ColorSelectorInitialAlpha = 1; 
                    FrontEnd`Private`$ColorSelectorInitialColor = 
                    GrayLevel[0]; 
                    FrontEnd`Private`$ColorSelectorUseMakeBoxes = True; 
                    MathLink`CallFrontEnd[
                    FrontEnd`AttachCell[Typeset`box$, 
                    FrontEndResource["GrayLevelColorValueSelector"], {
                    0, {Left, Bottom}}, {Left, Top}, 
                    "ClosingActions" -> {
                    "SelectionDeparture", "ParentChanged", 
                    "EvaluatorQuit"}]]]], BaseStyle -> Inherited, Evaluator -> 
                    Automatic, Method -> "Preemptive"], 
                    GrayLevel[0], Editable -> False, Selectable -> False], 
                    ",", 
                    RowBox[{"Opacity", "[", "0.5`", "]"}], ",", 
                    RowBox[{"CapForm", "[", "\"Butt\"", "]"}]}], "]"}]}], 
                 "}"}], ",", 
               RowBox[{"{", 
                 RowBox[{"1.15`", ",", 
                   RowBox[{"Directive", "[", 
                    RowBox[{
                    InterpretationBox[
                    ButtonBox[
                    TooltipBox[
                    GraphicsBox[{{
                    GrayLevel[0], 
                    RectangleBox[{0, 0}]}, {
                    GrayLevel[0], 
                    RectangleBox[{1, -1}]}, {
                    GrayLevel[0], 
                    RectangleBox[{0, -1}, {2, 1}]}}, AspectRatio -> 1, Frame -> 
                    True, FrameStyle -> GrayLevel[0.], FrameTicks -> None, 
                    PlotRangePadding -> None, ImageSize -> 
                    Dynamic[{Automatic, 1.35 CurrentValue["FontCapHeight"]/
                    AbsoluteCurrentValue[Magnification]}]], "GrayLevel[0]"], 
                    Appearance -> None, BaseStyle -> {}, BaselinePosition -> 
                    Baseline, DefaultBaseStyle -> {}, ButtonFunction :> 
                    With[{Typeset`box$ = EvaluationBox[]}, 
                    If[
                    Not[
                    AbsoluteCurrentValue["Deployed"]], 
                    SelectionMove[Typeset`box$, All, Expression]; 
                    FrontEnd`Private`$ColorSelectorInitialAlpha = 1; 
                    FrontEnd`Private`$ColorSelectorInitialColor = 
                    GrayLevel[0]; 
                    FrontEnd`Private`$ColorSelectorUseMakeBoxes = True; 
                    MathLink`CallFrontEnd[
                    FrontEnd`AttachCell[Typeset`box$, 
                    FrontEndResource["GrayLevelColorValueSelector"], {
                    0, {Left, Bottom}}, {Left, Top}, 
                    "ClosingActions" -> {
                    "SelectionDeparture", "ParentChanged", 
                    "EvaluatorQuit"}]]]], BaseStyle -> Inherited, Evaluator -> 
                    Automatic, Method -> "Preemptive"], 
                    GrayLevel[0], Editable -> False, Selectable -> False], 
                    ",", 
                    RowBox[{"Opacity", "[", "0.5`", "]"}], ",", 
                    RowBox[{"CapForm", "[", "\"Butt\"", "]"}]}], "]"}]}], 
                 "}"}], ",", 
               RowBox[{"{", 
                 RowBox[{"1.25`", ",", 
                   RowBox[{"Directive", "[", 
                    RowBox[{
                    InterpretationBox[
                    ButtonBox[
                    TooltipBox[
                    GraphicsBox[{{
                    GrayLevel[0], 
                    RectangleBox[{0, 0}]}, {
                    GrayLevel[0], 
                    RectangleBox[{1, -1}]}, {
                    GrayLevel[0], 
                    RectangleBox[{0, -1}, {2, 1}]}}, AspectRatio -> 1, Frame -> 
                    True, FrameStyle -> GrayLevel[0.], FrameTicks -> None, 
                    PlotRangePadding -> None, ImageSize -> 
                    Dynamic[{Automatic, 1.35 CurrentValue["FontCapHeight"]/
                    AbsoluteCurrentValue[Magnification]}]], "GrayLevel[0]"], 
                    Appearance -> None, BaseStyle -> {}, BaselinePosition -> 
                    Baseline, DefaultBaseStyle -> {}, ButtonFunction :> 
                    With[{Typeset`box$ = EvaluationBox[]}, 
                    If[
                    Not[
                    AbsoluteCurrentValue["Deployed"]], 
                    SelectionMove[Typeset`box$, All, Expression]; 
                    FrontEnd`Private`$ColorSelectorInitialAlpha = 1; 
                    FrontEnd`Private`$ColorSelectorInitialColor = 
                    GrayLevel[0]; 
                    FrontEnd`Private`$ColorSelectorUseMakeBoxes = True; 
                    MathLink`CallFrontEnd[
                    FrontEnd`AttachCell[Typeset`box$, 
                    FrontEndResource["GrayLevelColorValueSelector"], {
                    0, {Left, Bottom}}, {Left, Top}, 
                    "ClosingActions" -> {
                    "SelectionDeparture", "ParentChanged", 
                    "EvaluatorQuit"}]]]], BaseStyle -> Inherited, Evaluator -> 
                    Automatic, Method -> "Preemptive"], 
                    GrayLevel[0], Editable -> False, Selectable -> False], 
                    ",", 
                    RowBox[{"Opacity", "[", "0.5`", "]"}], ",", 
                    RowBox[{"CapForm", "[", "\"Butt\"", "]"}]}], "]"}]}], 
                 "}"}], ",", 
               RowBox[{"{", 
                 RowBox[{"1.35`", ",", 
                   RowBox[{"Directive", "[", 
                    RowBox[{
                    InterpretationBox[
                    ButtonBox[
                    TooltipBox[
                    GraphicsBox[{{
                    GrayLevel[0], 
                    RectangleBox[{0, 0}]}, {
                    GrayLevel[0], 
                    RectangleBox[{1, -1}]}, {
                    GrayLevel[0], 
                    RectangleBox[{0, -1}, {2, 1}]}}, AspectRatio -> 1, Frame -> 
                    True, FrameStyle -> GrayLevel[0.], FrameTicks -> None, 
                    PlotRangePadding -> None, ImageSize -> 
                    Dynamic[{Automatic, 1.35 CurrentValue["FontCapHeight"]/
                    AbsoluteCurrentValue[Magnification]}]], "GrayLevel[0]"], 
                    Appearance -> None, BaseStyle -> {}, BaselinePosition -> 
                    Baseline, DefaultBaseStyle -> {}, ButtonFunction :> 
                    With[{Typeset`box$ = EvaluationBox[]}, 
                    If[
                    Not[
                    AbsoluteCurrentValue["Deployed"]], 
                    SelectionMove[Typeset`box$, All, Expression]; 
                    FrontEnd`Private`$ColorSelectorInitialAlpha = 1; 
                    FrontEnd`Private`$ColorSelectorInitialColor = 
                    GrayLevel[0]; 
                    FrontEnd`Private`$ColorSelectorUseMakeBoxes = True; 
                    MathLink`CallFrontEnd[
                    FrontEnd`AttachCell[Typeset`box$, 
                    FrontEndResource["GrayLevelColorValueSelector"], {
                    0, {Left, Bottom}}, {Left, Top}, 
                    "ClosingActions" -> {
                    "SelectionDeparture", "ParentChanged", 
                    "EvaluatorQuit"}]]]], BaseStyle -> Inherited, Evaluator -> 
                    Automatic, Method -> "Preemptive"], 
                    GrayLevel[0], Editable -> False, Selectable -> False], 
                    ",", 
                    RowBox[{"Opacity", "[", "0.5`", "]"}], ",", 
                    RowBox[{"CapForm", "[", "\"Butt\"", "]"}]}], "]"}]}], 
                 "}"}], ",", 
               RowBox[{"{", 
                 RowBox[{"1.45`", ",", 
                   RowBox[{"Directive", "[", 
                    RowBox[{
                    InterpretationBox[
                    ButtonBox[
                    TooltipBox[
                    GraphicsBox[{{
                    GrayLevel[0], 
                    RectangleBox[{0, 0}]}, {
                    GrayLevel[0], 
                    RectangleBox[{1, -1}]}, {
                    GrayLevel[0], 
                    RectangleBox[{0, -1}, {2, 1}]}}, AspectRatio -> 1, Frame -> 
                    True, FrameStyle -> GrayLevel[0.], FrameTicks -> None, 
                    PlotRangePadding -> None, ImageSize -> 
                    Dynamic[{Automatic, 1.35 CurrentValue["FontCapHeight"]/
                    AbsoluteCurrentValue[Magnification]}]], "GrayLevel[0]"], 
                    Appearance -> None, BaseStyle -> {}, BaselinePosition -> 
                    Baseline, DefaultBaseStyle -> {}, ButtonFunction :> 
                    With[{Typeset`box$ = EvaluationBox[]}, 
                    If[
                    Not[
                    AbsoluteCurrentValue["Deployed"]], 
                    SelectionMove[Typeset`box$, All, Expression]; 
                    FrontEnd`Private`$ColorSelectorInitialAlpha = 1; 
                    FrontEnd`Private`$ColorSelectorInitialColor = 
                    GrayLevel[0]; 
                    FrontEnd`Private`$ColorSelectorUseMakeBoxes = True; 
                    MathLink`CallFrontEnd[
                    FrontEnd`AttachCell[Typeset`box$, 
                    FrontEndResource["GrayLevelColorValueSelector"], {
                    0, {Left, Bottom}}, {Left, Top}, 
                    "ClosingActions" -> {
                    "SelectionDeparture", "ParentChanged", 
                    "EvaluatorQuit"}]]]], BaseStyle -> Inherited, Evaluator -> 
                    Automatic, Method -> "Preemptive"], 
                    GrayLevel[0], Editable -> False, Selectable -> False], 
                    ",", 
                    RowBox[{"Opacity", "[", "0.5`", "]"}], ",", 
                    RowBox[{"CapForm", "[", "\"Butt\"", "]"}]}], "]"}]}], 
                 "}"}]}], "}"}], ",", 
           RowBox[{"LabelStyle", "\[Rule]", 
             RowBox[{"{", "}"}]}], ",", 
           RowBox[{"LegendLayout", "\[Rule]", "\"Column\""}], ",", 
           RowBox[{"Charting`TickAnnotations", "\[Rule]", "None"}], ",", 
           RowBox[{"ScalingFunctions", "\[Rule]", 
             RowBox[{"{", 
               RowBox[{"Identity", ",", "Identity"}], "}"}]}], ",", 
           RowBox[{"Charting`TickSide", "\[Rule]", "Right"}], ",", 
           RowBox[{"ColorFunctionScaling", "\[Rule]", "False"}]}], "]"}]& )], 
     TraditionalForm], TraditionalForm]},
  "Legended",
  DisplayFunction->(GridBox[{{
      TagBox[
       ItemBox[
        PaneBox[
         TagBox[#, "SkipImageSizeLevel"], Alignment -> {Center, Baseline}, 
         BaselinePosition -> Baseline], DefaultBaseStyle -> "Labeled"], 
       "SkipImageSizeLevel"], 
      ItemBox[#2, DefaultBaseStyle -> "LabeledLabel"]}}, 
    GridBoxAlignment -> {"Columns" -> {{Center}}, "Rows" -> {{Center}}}, 
    AutoDelete -> False, GridBoxItemSize -> Automatic, 
    BaselinePosition -> {1, 1}]& ),
  Editable->True,
  InterpretationFunction->(RowBox[{"Legended", "[", 
     RowBox[{#, ",", 
       RowBox[{"Placed", "[", 
         RowBox[{#2, ",", "After"}], "]"}]}], "]"}]& )]], "Output",
 CellChangeTimes->{3.718326945042615*^9, 3.7183272048089676`*^9, 
  3.7186453899543247`*^9, 
  3.73807208901162*^9},ExpressionUUID->"3aabb13d-8610-4ccd-a551-54c3ed9e7eb3"]
}, Open  ]],

Cell[TextData[{
 StyleBox["Calculating ",
  FontSize->16],
 Cell[BoxData[
  FormBox[
   RowBox[{"P", "(", 
    RowBox[{
     SubscriptBox["T", "x"], ",", 
     SubscriptBox["T", "y"]}]}], TraditionalForm]],ExpressionUUID->
  "5c1a6b7a-5667-4e0e-8af4-aae4559d706c"],
 StyleBox[" | ",
  FontSize->16],
 Cell[BoxData[
  FormBox[
   RowBox[{
    SubscriptBox["S", "1"], "x", " ", 
    SubscriptBox["S", "3"]}], TraditionalForm]],ExpressionUUID->
  "8e96e1d2-0d12-4e69-a153-0a6a76afbd09"],
 StyleBox["), labeled here as ",
  FontSize->16],
 StyleBox["S1xS3$PMatrix", "Input",
  FontSize->16]
}], "Text",
 CellFrame->{{0, 0}, {0, 0.5}},
 CellChangeTimes->{{3.715600768753125*^9, 3.715600802023633*^9}, {
   3.715600837400281*^9, 3.7156009500392847`*^9}, {3.7156009925885487`*^9, 
   3.715601043406618*^9}, {3.7156011205193043`*^9, 3.7156012017104*^9}, {
   3.7156012317110443`*^9, 3.715601233670101*^9}, {3.715601288301659*^9, 
   3.715601297117827*^9}, {3.7156014500945053`*^9, 3.7156014802850847`*^9}, {
   3.715601522996624*^9, 3.715601536652759*^9}, {3.715601601917417*^9, 
   3.715601615740666*^9}, {3.71560164618009*^9, 3.715601649013526*^9}, {
   3.7156017057724257`*^9, 3.715601763187093*^9}, {3.715601795306655*^9, 
   3.7156018020032043`*^9}, 3.715601876802701*^9, {3.715602094625388*^9, 
   3.715602164441001*^9}, {3.715602194825859*^9, 3.7156022293048773`*^9}, {
   3.715602282768447*^9, 3.715602300464942*^9}, {3.715602335840823*^9, 
   3.7156023421124763`*^9}, {3.715602373176178*^9, 3.7156029621013317`*^9}, {
   3.7156030388139553`*^9, 3.715603059044969*^9}, {3.715603228725794*^9, 
   3.7156032367725*^9}, 3.7156036999220743`*^9, {3.7156044764553556`*^9, 
   3.7156046296570787`*^9}, {3.715605147127801*^9, 3.715605180250795*^9}, {
   3.7159222482239466`*^9, 
   3.715922251903158*^9}},ExpressionUUID->"ca1ee287-e6cc-4cdb-93c2-\
afd2a5b1fd94"],

Cell[BoxData[{
 RowBox[{
  RowBox[{"S1xS3$MutationMatrix", " ", "=", " ", 
   RowBox[{"Outer", "[", 
    RowBox[{
     RowBox[{
      RowBox[{"GetBranchProducts", "[", 
       RowBox[{"##", ",", "S1xS3"}], "]"}], "&"}], ",", "trees", ",", 
     "trees"}], "]"}]}], ";"}], "\[IndentingNewLine]", 
 RowBox[{
  RowBox[{"S1xS3$TreeMatrix", " ", "=", " ", 
   RowBox[{"Outer", "[", 
    RowBox[{"Times", ",", "tree$probabilities", ",", "tree$probabilities"}], 
    "]"}]}], " ", ";"}]}], "Input",
 CellChangeTimes->{{3.715603274853332*^9, 3.7156033094927187`*^9}, {
   3.715603389138886*^9, 3.715603414410825*^9}, {3.7156038012184973`*^9, 
   3.715603801651187*^9}, 3.7156038371371317`*^9, 3.715616266032597*^9, {
   3.715646888710043*^9, 3.715646907903077*^9}, {3.715661232607915*^9, 
   3.7156612505450115`*^9}},ExpressionUUID->"262ab33e-3226-436e-813d-\
fa8298fe7408"],

Cell[BoxData[
 RowBox[{
  RowBox[{
   RowBox[{
    SubscriptBox["f", "v"], "[", "x_", "]"}], "=", 
   RowBox[{
    RowBox[{"E", "^", 
     RowBox[{"-", "x"}]}], "/", 
    RowBox[{"(", 
     RowBox[{"1", "-", 
      RowBox[{"E", "^", 
       RowBox[{"-", "t2"}]}]}], ")"}]}]}], ";"}]], "Input",
 CellChangeTimes->{{3.707145079782794*^9, 3.707145126429908*^9}, 
   3.7156613736170335`*^9, {3.7156614100341887`*^9, 3.715661421714306*^9}, {
   3.7156614799050264`*^9, 
   3.7156614933301554`*^9}},ExpressionUUID->"8b4f6a06-bbaa-4836-80f8-\
87af00f7a5c0"],

Cell[BoxData[
 RowBox[{
  RowBox[{
   RowBox[{"f\[Tau]", "[", "t_", "]"}], "=", 
   RowBox[{"Simplify", "[", 
    RowBox[{
     RowBox[{"Limit", "[", 
      RowBox[{
       RowBox[{"Integrate", "[", 
        RowBox[{
         RowBox[{
          RowBox[{
           SubscriptBox["f", "v"], "[", "x", "]"}], "/", 
          RowBox[{"(", 
           RowBox[{"t2", "-", "x"}], ")"}]}], ",", "x"}], "]"}], ",", 
       RowBox[{"x", "\[Rule]", "t"}]}], "]"}], "-", 
     RowBox[{"Limit", "[", 
      RowBox[{
       RowBox[{"Integrate", "[", 
        RowBox[{
         RowBox[{
          RowBox[{
           SubscriptBox["f", "v"], "[", "x", "]"}], "/", 
          RowBox[{"(", 
           RowBox[{"t2", "-", "x"}], ")"}]}], ",", "x"}], "]"}], ",", 
       RowBox[{"x", "\[Rule]", "0"}]}], "]"}]}], "]"}]}], ";"}]], "Input",
 CellChangeTimes->{
  3.7156613784017267`*^9, {3.715661425170741*^9, 3.7156614342579503`*^9}, 
   3.71566149577845*^9},ExpressionUUID->"c01f7a94-c238-4026-9a97-\
91818c5f4f87"],

Cell[BoxData[
 RowBox[{
  RowBox[{
   RowBox[{"g", "[", "t2_", "]"}], "=", 
   RowBox[{"FullSimplify", "[", 
    RowBox[{
     RowBox[{"Integrate", "[", 
      RowBox[{
       RowBox[{"t", "*", 
        RowBox[{
         SubscriptBox["f", "v"], "[", "t", "]"}], "*", 
        RowBox[{"Integrate", "[", 
         RowBox[{
          RowBox[{"f\[Tau]", "[", "x", "]"}], ",", 
          RowBox[{"{", 
           RowBox[{"x", ",", "t", ",", "t2"}], "}"}]}], "]"}]}], ",", 
       RowBox[{"{", 
        RowBox[{"t", ",", "0", ",", "t2"}], "}"}]}], "]"}], "+", 
     "\[IndentingNewLine]", 
     RowBox[{"Integrate", "[", 
      RowBox[{
       RowBox[{"t", "*", 
        RowBox[{"f\[Tau]", "[", "t", "]"}], "*", 
        RowBox[{"Integrate", "[", 
         RowBox[{
          RowBox[{
           SubscriptBox["f", "v"], "[", "x", "]"}], ",", 
          RowBox[{"{", 
           RowBox[{"x", ",", "t", ",", "t2"}], "}"}]}], "]"}]}], ",", 
       RowBox[{"{", 
        RowBox[{"t", ",", "0", ",", "t2"}], "}"}]}], "]"}]}], "]"}]}], 
  ";"}]], "Input",
 CellChangeTimes->{{3.707145151494316*^9, 3.707145168862384*^9}, {
   3.7071452560535173`*^9, 3.7071452578068027`*^9}, {3.707154963244293*^9, 
   3.70715496572229*^9}, 3.7156613811691985`*^9, {3.7156615034883175`*^9, 
   3.715661516466114*^9}},ExpressionUUID->"5faa0bdc-99c6-4a46-b33d-\
1f9a5c3fcb20"],

Cell[BoxData[
 RowBox[{"(*", "\[IndentingNewLine]", 
  RowBox[{
  "Changes", " ", "to", " ", "the", " ", "probability", " ", "of", " ", "an", 
   " ", "incompatibility", " ", "due", " ", "to", " ", "mutation", " ", 
   RowBox[{"ordering", ".", " ", "Product"}], " ", "from", " ", "lengths", 
   " ", "of", " ", "segment", " ", 
   RowBox[{"dg", "/", "eg"}], " ", "and", " ", "gh", " ", 
   RowBox[{"(", 
    RowBox[{"also", " ", 
     RowBox[{"eh", "/", "dh"}], " ", "and", " ", "gh"}], ")"}], " ", "on", 
   " ", 
   RowBox[{"(", 
    RowBox[{"S1", ",", "S2"}], ")"}], "S3", " ", 
   RowBox[{"int", ".", " ", "tree"}], " ", 
   RowBox[{"subtracted", ".", " ", "Replaced"}], " ", "with", " ", 
   "calculations", " ", "with", "\[IndentingNewLine]", "mutation", " ", 
   "order", " ", "taken", " ", "into", " ", "account", " ", 
   RowBox[{
    RowBox[{"(", 
     RowBox[{"see", " ", "Supplemental", " ", "Material"}], ")"}], "."}]}], 
  "\[IndentingNewLine]", "*)"}]], "Input",
 CellChangeTimes->{{3.715922552391223*^9, 
  3.7159228276962185`*^9}},ExpressionUUID->"8a2264d7-234a-46fb-bea1-\
cf4358936f6d"],

Cell[CellGroupData[{

Cell[BoxData[
 RowBox[{"{", 
  RowBox[{
   RowBox[{
    RowBox[{
     RowBox[{"Outer", "[", 
      RowBox[{"Times", ",", 
       RowBox[{"{", 
        RowBox[{"1", ",", "0", ",", "0", ",", "0"}], "}"}], ",", 
       RowBox[{"{", 
        RowBox[{"0", ",", "1", ",", "1", ",", "1"}], "}"}]}], "]"}], "+", " ", 
     RowBox[{"Outer", "[", 
      RowBox[{"Times", ",", 
       RowBox[{"{", 
        RowBox[{"0", ",", "1", ",", "1", ",", "1"}], "}"}], ",", 
       RowBox[{"{", 
        RowBox[{"1", ",", "0", ",", "0", ",", "0"}], "}"}]}], "]"}]}], "//", 
    "MatrixForm"}], ",", "\[IndentingNewLine]", 
   RowBox[{
    RowBox[{"Outer", "[", 
     RowBox[{"Times", ",", 
      RowBox[{"{", 
       RowBox[{"1", ",", "0", ",", "0", ",", "0"}], "}"}], ",", 
      RowBox[{"{", 
       RowBox[{"1", ",", "0", ",", "0", ",", "0"}], "}"}]}], "]"}], " ", "//",
     "MatrixForm"}]}], "}"}]], "Input",
 CellChangeTimes->{{3.7159223430593357`*^9, 3.715922436494643*^9}, {
  3.7159224815222006`*^9, 3.7159225090237627`*^9}, {3.715922540611556*^9, 
  3.7159225437447357`*^9}},ExpressionUUID->"8aff0bac-eb87-42e8-8dac-\
897f107f6243"],

Cell[BoxData[
 RowBox[{"{", 
  RowBox[{
   TagBox[
    RowBox[{"(", "\[NoBreak]", GridBox[{
       {"0", "1", "1", "1"},
       {"1", "0", "0", "0"},
       {"1", "0", "0", "0"},
       {"1", "0", "0", "0"}
      },
      GridBoxAlignment->{
       "Columns" -> {{Center}}, "ColumnsIndexed" -> {}, 
        "Rows" -> {{Baseline}}, "RowsIndexed" -> {}},
      GridBoxSpacings->{"Columns" -> {
          Offset[0.27999999999999997`], {
           Offset[0.7]}, 
          Offset[0.27999999999999997`]}, "ColumnsIndexed" -> {}, "Rows" -> {
          Offset[0.2], {
           Offset[0.4]}, 
          Offset[0.2]}, "RowsIndexed" -> {}}], "\[NoBreak]", ")"}],
    Function[BoxForm`e$, 
     MatrixForm[BoxForm`e$]]], ",", 
   TagBox[
    RowBox[{"(", "\[NoBreak]", GridBox[{
       {"1", "0", "0", "0"},
       {"0", "0", "0", "0"},
       {"0", "0", "0", "0"},
       {"0", "0", "0", "0"}
      },
      GridBoxAlignment->{
       "Columns" -> {{Center}}, "ColumnsIndexed" -> {}, 
        "Rows" -> {{Baseline}}, "RowsIndexed" -> {}},
      GridBoxSpacings->{"Columns" -> {
          Offset[0.27999999999999997`], {
           Offset[0.7]}, 
          Offset[0.27999999999999997`]}, "ColumnsIndexed" -> {}, "Rows" -> {
          Offset[0.2], {
           Offset[0.4]}, 
          Offset[0.2]}, "RowsIndexed" -> {}}], "\[NoBreak]", ")"}],
    Function[BoxForm`e$, 
     MatrixForm[BoxForm`e$]]]}], "}"}]], "Output",
 CellChangeTimes->{3.715922509841809*^9, 3.715922544143755*^9, 
  3.716563380277741*^9, 3.7174181679847527`*^9, 3.717779741734005*^9, 
  3.7179537891285563`*^9, 3.718204967588088*^9, 3.7186454255559797`*^9, 
  3.738072124475594*^9},ExpressionUUID->"1686b8e2-57f4-42b1-9466-\
626620b942cf"]
}, Open  ]],

Cell[BoxData[{
 RowBox[{
  RowBox[{"S1xS3$MutationMatrix", " ", "+=", 
   RowBox[{
    RowBox[{"(", 
     RowBox[{
      RowBox[{"Outer", "[", 
       RowBox[{"Times", ",", 
        RowBox[{"{", 
         RowBox[{"1", ",", "0", ",", "0", ",", "0"}], "}"}], ",", 
        RowBox[{"{", 
         RowBox[{"0", ",", "1", ",", "1", ",", "1"}], "}"}]}], "]"}], "+", 
      "\[IndentingNewLine]", 
      RowBox[{"Outer", "[", 
       RowBox[{"Times", ",", 
        RowBox[{"{", 
         RowBox[{"0", ",", "1", ",", "1", ",", "1"}], "}"}], ",", 
        RowBox[{"{", 
         RowBox[{"1", ",", "0", ",", "0", ",", "0"}], "}"}]}], "]"}]}], ")"}], 
    RowBox[{"(", 
     RowBox[{
      RowBox[{
       RowBox[{"-", 
        RowBox[{"(", 
         RowBox[{
          SubscriptBox["t", "2"], "-", 
          RowBox[{"q", "[", 
           SubscriptBox["t", "2"], "]"}]}], ")"}]}], "*", 
       SubscriptBox["t", "2"]}], " ", "+", " ", 
      RowBox[{
       RowBox[{"(", 
        RowBox[{
         SubscriptBox["t", "2"], "-", 
         RowBox[{"q", "[", 
          SubscriptBox["t", "2"], "]"}]}], ")"}], 
       RowBox[{"(", 
        RowBox[{
         RowBox[{"(", 
          RowBox[{"1", "/", "2"}], ")"}], 
         RowBox[{"(", 
          RowBox[{
           RowBox[{"q", "[", 
            SubscriptBox["t", "2"], "]"}], "+", 
           SubscriptBox["t", "2"]}], ")"}]}], ")"}]}]}], ")"}]}]}], 
  ";"}], "\n", 
 RowBox[{
  RowBox[{"S1xS3$MutationMatrix", " ", "+=", " ", 
   RowBox[{
    RowBox[{"Outer", "[", 
     RowBox[{"Times", ",", 
      RowBox[{"{", 
       RowBox[{"1", ",", "0", ",", "0", ",", "0"}], "}"}], ",", 
      RowBox[{"{", 
       RowBox[{"1", ",", "0", ",", "0", ",", "0"}], "}"}]}], "]"}], " ", 
    RowBox[{"(", 
     RowBox[{
      RowBox[{
       RowBox[{"-", "2"}], "*", 
       RowBox[{"(", 
        RowBox[{
         SubscriptBox["t", "2"], "-", 
         RowBox[{"q", "[", 
          SubscriptBox["t", "2"], "]"}]}], ")"}], "*", 
       RowBox[{"q", "[", 
        SubscriptBox["t", "2"], "]"}]}], " ", "+", " ", 
      RowBox[{"2", "*", 
       RowBox[{"(", 
        RowBox[{
         SubscriptBox["t", "2"], "-", 
         RowBox[{"q", "[", 
          SubscriptBox["t", "2"], "]"}]}], ")"}], "*", 
       RowBox[{"g", "[", 
        SubscriptBox["t", "2"], "]"}]}]}], ")"}]}]}], ";"}]}], "Input",
 CellChangeTimes->{{3.715661255680407*^9, 3.715661291139591*^9}, {
  3.7156613414763603`*^9, 
  3.7156613452797747`*^9}},ExpressionUUID->"cb79b919-ce0b-4ee3-b2a1-\
70bfaa0f7167"],

Cell[BoxData[
 RowBox[{
  RowBox[{"S1xS3$PMatrix", "=", 
   RowBox[{"S1xS3$MutationMatrix", "*", "S1xS3$TreeMatrix"}]}], 
  ";"}]], "Input",ExpressionUUID->"197cfc33-9546-41ba-add7-64aae1c7eddf"],

Cell[BoxData[{
 RowBox[{
  RowBox[{"S1xS3$MarginalConcordant", "=", "\[IndentingNewLine]", 
   RowBox[{"Simplify", "[", 
    RowBox[{
     RowBox[{"(", 
      RowBox[{"1", "/", "2"}], ")"}], 
     RowBox[{"(", 
      RowBox[{
       RowBox[{"Total", "[", 
        RowBox[{"S1xS3$PMatrix", "[", 
         RowBox[{"[", "1", "]"}], "]"}], "]"}], "+", 
       RowBox[{"Total", "[", 
        RowBox[{"S1xS3$PMatrix", "[", 
         RowBox[{"[", "2", "]"}], "]"}], "]"}], "+", "\[IndentingNewLine]", 
       RowBox[{"Total", "[", 
        RowBox[{"S1xS3$PMatrix", "[", 
         RowBox[{"[", 
          RowBox[{"All", ",", "1"}], "]"}], "]"}], "]"}], "+", 
       RowBox[{"Total", "[", 
        RowBox[{"S1xS3$PMatrix", "[", 
         RowBox[{"[", 
          RowBox[{"All", ",", "2"}], "]"}], "]"}], "]"}]}], ")"}]}], "]"}]}], 
  ";"}], "\[IndentingNewLine]", 
 RowBox[{
  RowBox[{"S1xS3$MarginalDiscordant", "=", "\[IndentingNewLine]", 
   RowBox[{"Simplify", "[", 
    RowBox[{
     RowBox[{"(", 
      RowBox[{"1", "/", "2"}], ")"}], 
     RowBox[{"(", 
      RowBox[{
       RowBox[{"Total", "[", 
        RowBox[{"S1xS3$PMatrix", "[", 
         RowBox[{"[", "3", "]"}], "]"}], "]"}], "+", 
       RowBox[{"Total", "[", 
        RowBox[{"S1xS3$PMatrix", "[", 
         RowBox[{"[", "4", "]"}], "]"}], "]"}], "+", "\[IndentingNewLine]", 
       RowBox[{"Total", "[", 
        RowBox[{"S1xS3$PMatrix", "[", 
         RowBox[{"[", 
          RowBox[{"All", ",", "3"}], "]"}], "]"}], "]"}], "+", 
       RowBox[{"Total", "[", 
        RowBox[{"S1xS3$PMatrix", "[", 
         RowBox[{"[", 
          RowBox[{"All", ",", "4"}], "]"}], "]"}], "]"}]}], ")"}]}], "]"}]}], 
  ";"}]}], "Input",
 CellChangeTimes->{{3.715602827132608*^9, 3.7156028284931602`*^9}, {
  3.715602968844842*^9, 3.715602999797914*^9}, {3.715603441747924*^9, 
  3.71560344803613*^9}, {3.71560356321987*^9, 3.715603586946063*^9}, {
  3.715603710641979*^9, 3.7156037469948463`*^9}, {3.7156038409064083`*^9, 
  3.7156038592088537`*^9}, {3.7156461843698287`*^9, 3.7156461881822863`*^9}, {
  3.715646259651126*^9, 3.715646283307451*^9}, {3.715646913319684*^9, 
  3.7156469188628817`*^9}},ExpressionUUID->"c85360b5-e038-4059-bfb0-\
aea535ee7f8d"],

Cell[BoxData[
 RowBox[{
  RowBox[{"S1xS3$ConcordanceRatio", "=", 
   RowBox[{"Simplify", "[", 
    RowBox[{"S1xS3$MarginalConcordant", " ", "/", " ", 
     RowBox[{"(", 
      RowBox[{
      "S1xS3$MarginalConcordant", " ", "+", " ", "S1xS3$MarginalDiscordant"}],
       ")"}]}], "]"}]}], ";"}]], "Input",
 CellChangeTimes->{{3.7156030704183598`*^9, 3.715603116397002*^9}, {
  3.7156469197990956`*^9, 3.7156469216310043`*^9}, {3.7156615852171693`*^9, 
  3.715661588080744*^9}, {3.716560234238999*^9, 3.7165602378704233`*^9}, {
  3.717418176538465*^9, 
  3.717418228626491*^9}},ExpressionUUID->"6ce3106b-bb37-4e55-abdc-\
52c374621f35"],

Cell[BoxData[{
 RowBox[{
  RowBox[{"S2xS3$MutationMatrix", " ", "=", " ", 
   RowBox[{"Outer", "[", 
    RowBox[{
     RowBox[{
      RowBox[{"GetBranchProducts", "[", 
       RowBox[{"##", ",", "S2xS3"}], "]"}], "&"}], ",", "trees", ",", 
     "trees"}], "]"}]}], ";"}], "\[IndentingNewLine]", 
 RowBox[{
  RowBox[{"S2xS3$TreeMatrix", " ", "=", " ", 
   RowBox[{"Outer", "[", 
    RowBox[{"Times", ",", "tree$probabilities", ",", "tree$probabilities"}], 
    "]"}]}], " ", ";"}]}], "Input",
 CellChangeTimes->{{3.716563574590022*^9, 
  3.716563580341757*^9}},ExpressionUUID->"3304ec9e-f0c3-43ed-8d7d-\
015f74888db6"],

Cell[BoxData[{
 RowBox[{
  RowBox[{"S2xS3$MutationMatrix", " ", "+=", 
   RowBox[{
    RowBox[{"(", 
     RowBox[{
      RowBox[{"Outer", "[", 
       RowBox[{"Times", ",", 
        RowBox[{"{", 
         RowBox[{"1", ",", "0", ",", "0", ",", "0"}], "}"}], ",", 
        RowBox[{"{", 
         RowBox[{"0", ",", "1", ",", "1", ",", "1"}], "}"}]}], "]"}], "+", 
      "\[IndentingNewLine]", 
      RowBox[{"Outer", "[", 
       RowBox[{"Times", ",", 
        RowBox[{"{", 
         RowBox[{"0", ",", "1", ",", "1", ",", "1"}], "}"}], ",", 
        RowBox[{"{", 
         RowBox[{"1", ",", "0", ",", "0", ",", "0"}], "}"}]}], "]"}]}], ")"}], 
    RowBox[{"(", 
     RowBox[{
      RowBox[{
       RowBox[{"-", 
        RowBox[{"(", 
         RowBox[{
          SubscriptBox["t", "2"], "-", 
          RowBox[{"q", "[", 
           SubscriptBox["t", "2"], "]"}]}], ")"}]}], "*", 
       SubscriptBox["t", "2"]}], " ", "+", " ", 
      RowBox[{
       RowBox[{"(", 
        RowBox[{
         SubscriptBox["t", "2"], "-", 
         RowBox[{"q", "[", 
          SubscriptBox["t", "2"], "]"}]}], ")"}], 
       RowBox[{"(", 
        RowBox[{
         RowBox[{"(", 
          RowBox[{"1", "/", "2"}], ")"}], 
         RowBox[{"(", 
          RowBox[{
           RowBox[{"q", "[", 
            SubscriptBox["t", "2"], "]"}], "+", 
           SubscriptBox["t", "2"]}], ")"}]}], ")"}]}]}], ")"}]}]}], 
  ";"}], "\n", 
 RowBox[{
  RowBox[{"S2xS3$MutationMatrix", " ", "+=", " ", 
   RowBox[{
    RowBox[{"Outer", "[", 
     RowBox[{"Times", ",", 
      RowBox[{"{", 
       RowBox[{"1", ",", "0", ",", "0", ",", "0"}], "}"}], ",", 
      RowBox[{"{", 
       RowBox[{"1", ",", "0", ",", "0", ",", "0"}], "}"}]}], "]"}], " ", 
    RowBox[{"(", 
     RowBox[{
      RowBox[{
       RowBox[{"-", "2"}], "*", 
       RowBox[{"(", 
        RowBox[{
         SubscriptBox["t", "2"], "-", 
         RowBox[{"q", "[", 
          SubscriptBox["t", "2"], "]"}]}], ")"}], "*", 
       RowBox[{"q", "[", 
        SubscriptBox["t", "2"], "]"}]}], " ", "+", " ", 
      RowBox[{"2", "*", 
       RowBox[{"(", 
        RowBox[{
         SubscriptBox["t", "2"], "-", 
         RowBox[{"q", "[", 
          SubscriptBox["t", "2"], "]"}]}], ")"}], "*", 
       RowBox[{"g", "[", 
        SubscriptBox["t", "2"], "]"}]}]}], ")"}]}]}], ";"}]}], "Input",
 CellChangeTimes->{{3.716563594797779*^9, 
  3.7165635979271097`*^9}},ExpressionUUID->"f8bbb0a8-8f2f-4be8-8832-\
ea061cb022d3"],

Cell[BoxData[
 RowBox[{
  RowBox[{"S2xS3$PMatrix", "=", 
   RowBox[{"S2xS3$MutationMatrix", "*", "S2xS3$TreeMatrix"}]}], 
  ";"}]], "Input",
 CellChangeTimes->{{3.716563613533845*^9, 
  3.716563619125622*^9}},ExpressionUUID->"902db3de-fa4d-4fad-95bc-\
c0753fd1f904"],

Cell[BoxData[{
 RowBox[{
  RowBox[{"S2xS3$MarginalConcordant", "=", "\[IndentingNewLine]", 
   RowBox[{"Simplify", "[", 
    RowBox[{
     RowBox[{"(", 
      RowBox[{"1", "/", "2"}], ")"}], 
     RowBox[{"(", 
      RowBox[{
       RowBox[{"Total", "[", 
        RowBox[{"S2xS3$PMatrix", "[", 
         RowBox[{"[", "1", "]"}], "]"}], "]"}], "+", 
       RowBox[{"Total", "[", 
        RowBox[{"S2xS3$PMatrix", "[", 
         RowBox[{"[", "2", "]"}], "]"}], "]"}], "+", "\[IndentingNewLine]", 
       RowBox[{"Total", "[", 
        RowBox[{"S2xS3$PMatrix", "[", 
         RowBox[{"[", 
          RowBox[{"All", ",", "1"}], "]"}], "]"}], "]"}], "+", 
       RowBox[{"Total", "[", 
        RowBox[{"S2xS3$PMatrix", "[", 
         RowBox[{"[", 
          RowBox[{"All", ",", "2"}], "]"}], "]"}], "]"}]}], ")"}]}], "]"}]}], 
  ";"}], "\[IndentingNewLine]", 
 RowBox[{
  RowBox[{"S2xS3$MarginalDiscordant", "=", "\[IndentingNewLine]", 
   RowBox[{"Simplify", "[", 
    RowBox[{
     RowBox[{"(", 
      RowBox[{"1", "/", "2"}], ")"}], 
     RowBox[{"(", 
      RowBox[{
       RowBox[{"Total", "[", 
        RowBox[{"S2xS3$PMatrix", "[", 
         RowBox[{"[", "3", "]"}], "]"}], "]"}], "+", 
       RowBox[{"Total", "[", 
        RowBox[{"S2xS3$PMatrix", "[", 
         RowBox[{"[", "4", "]"}], "]"}], "]"}], "+", "\[IndentingNewLine]", 
       RowBox[{"Total", "[", 
        RowBox[{"S2xS3$PMatrix", "[", 
         RowBox[{"[", 
          RowBox[{"All", ",", "3"}], "]"}], "]"}], "]"}], "+", 
       RowBox[{"Total", "[", 
        RowBox[{"S2xS3$PMatrix", "[", 
         RowBox[{"[", 
          RowBox[{"All", ",", "4"}], "]"}], "]"}], "]"}]}], ")"}]}], "]"}]}], 
  ";"}]}], "Input",
 CellChangeTimes->{{3.715602827132608*^9, 3.7156028284931602`*^9}, {
  3.715602968844842*^9, 3.715602999797914*^9}, {3.715603441747924*^9, 
  3.71560344803613*^9}, {3.71560356321987*^9, 3.715603586946063*^9}, {
  3.715603710641979*^9, 3.7156037469948463`*^9}, {3.7156038409064083`*^9, 
  3.7156038592088537`*^9}, {3.7156461843698287`*^9, 3.7156461881822863`*^9}, {
  3.715646259651126*^9, 3.715646283307451*^9}, {3.715646913319684*^9, 
  3.7156469188628817`*^9}, {3.7165636217095547`*^9, 
  3.716563642949197*^9}},ExpressionUUID->"5fe38887-ee97-466f-bda9-\
c810b022620c"],

Cell[BoxData[
 RowBox[{
  RowBox[{"S2xS3$ConcordanceRatio", "=", 
   RowBox[{"Simplify", "[", 
    RowBox[{"S2xS3$MarginalConcordant", " ", "/", " ", 
     RowBox[{"(", 
      RowBox[{
      "S2xS3$MarginalConcordant", " ", "+", " ", "S2xS3$MarginalDiscordant"}],
       ")"}]}], "]"}]}], ";"}]], "Input",
 CellChangeTimes->{{3.716563648609867*^9, 3.716563682949851*^9}, {
  3.717418210858609*^9, 
  3.717418228178412*^9}},ExpressionUUID->"7ce97473-a475-4e8e-8508-\
88dbab86b52a"],

Cell[CellGroupData[{

Cell[BoxData[
 RowBox[{"S1xS3$ConcordanceRatio", "\[Equal]", 
  "S2xS3$ConcordanceRatio"}]], "Input",
 CellChangeTimes->{{3.716563685704123*^9, 
  3.7165636904914837`*^9}},ExpressionUUID->"bd6a07da-dcd2-46e1-8102-\
2350ef89f51c"],

Cell[BoxData["True"], "Output",
 CellChangeTimes->{3.717418189844145*^9, 3.717418232435918*^9, 
  3.717779742583332*^9, 3.717953790280011*^9, 3.7182049682130904`*^9, 
  3.718645426278049*^9, 
  3.7380721253272467`*^9},ExpressionUUID->"b3846f9f-1dc1-4d9a-a8c5-\
4c8b3b65019d"]
}, Open  ]],

Cell[CellGroupData[{

Cell[BoxData[
 RowBox[{"ContourPlot", "[", 
  RowBox[{
   RowBox[{"S1xS3$ConcordanceRatio", "/", 
    RowBox[{"(", 
     RowBox[{"1", "-", 
      FractionBox[
       RowBox[{"2", " ", 
        SuperscriptBox["\[ExponentialE]", 
         RowBox[{"-", 
          SubscriptBox["t", "2"]}]]}], "3"]}], ")"}]}], ",", 
   RowBox[{"{", 
    RowBox[{
     SubscriptBox["t", "2"], ",", "0", ",", "3"}], "}"}], ",", 
   RowBox[{"{", 
    RowBox[{
     SubscriptBox["t", "1"], ",", "0", ",", "3"}], "}"}], ",", 
   RowBox[{"PlotLegends", "\[Rule]", "Automatic"}], ",", 
   RowBox[{"PlotRange", "\[Rule]", "All"}], ",", "\[IndentingNewLine]", 
   RowBox[{"Contours", "\[Rule]", 
    RowBox[{"{", 
     RowBox[{
     "0.55", ",", "0.65", ",", "0.75", ",", "0.85", ",", "0.95", ",", "1", 
      ",", "1.05", ",", "1.15", ",", "1.25", ",", "1.35", ",", "1.45"}], 
     "}"}]}], ",", "\[IndentingNewLine]", 
   RowBox[{"ColorFunctionScaling", "\[Rule]", "False"}], ",", 
   "\[IndentingNewLine]", 
   RowBox[{"ColorFunction", "\[Rule]", 
    RowBox[{"ColorData", "[", 
     RowBox[{"{", 
      RowBox[{"\"\<ThermometerColors\>\"", ",", 
       RowBox[{"{", 
        RowBox[{"1.45", ",", "0.6"}], "}"}]}], "}"}], "]"}]}]}], 
  "]"}]], "Input",
 CellChangeTimes->{{3.7156616010285788`*^9, 3.7156616033788095`*^9}, 
   3.717779708713073*^9, {3.718326950073921*^9, 3.7183269615738955`*^9}, 
   3.7183271967151985`*^9},ExpressionUUID->"c4a64753-a3f7-4306-8774-\
47ac06e4f283"],

Cell[BoxData[
 TemplateBox[{GraphicsBox[
    GraphicsComplexBox[CompressedData["
1:eJydXXdcVNfyp4MlFmKLvZfYMU+Nhbn23ks0Vowae+y9l2hcO9ZgrBgL1gQV
XKSDwFJVFFlFOshSpDeBH+Ey5zKzyT8/P+/z7vty5p4zM2faKXdfqwW/TF5k
ZGBgcMHcwOCfp/bJyvL/6KwNKv/JWAMUawVuO+pU+X/iWbtO4IrmtpmMPkfg
sop/+QJHVrxfLPDjiuFKBR5Z0Z+hhFhmx0hguX8TgSvIR5kJLP+zELhSngp5
d5fLifLSp1ZglJe26wRGeSl9jsAoL2KUFzHKixjlRYzy0v5NBEZ56bxZSJRf
rfWq8v+2qyIXlVN5Unm1TF4tk1fL5NUyebVMXi2TV8vk1TJ5tUxeLZNXy+QV
clj/89/9q8wblwsxf6K8iFFeSpcjMMqLGOVFjPIiRnkRo7y0fxOBUV7qdxYS
5Vdr/Q++XcUu+bxxuWi78qTzq2Pzq2Pzq2Pzq2Pzq2Pzq2Pzq2Pzq2Pzq2Pz
qyP2rKrid9wu+bxxuRDzJ8qLGOVFjPIiRnkRo7yIUV7av4nAKC+NmxYS5Vdr
/U+/g6vEFe533C75vHG5KL3ypPacw+w5h9lzDrPnHGbPOcyec5g95zB7ziH2
XFglbvK4wv2O2yWfNy4XYv5EeRGjvIhRXsQoL+3fRGCUl+Y9C4FR3tJy9KBK
XuBxk8cV7nfcLvm8cbkQ8yfKixjlRYzy0v5NBEZ5aV63kJg81v/gxVXyHs8L
PG7yuML9jtslnzcuF2L+RHkRo7y0fxOBUV5at1hITJ4KeY9Vyes87/G8wOMm
jyvc77hd8nnjciHmT5SX9m8iMMpL6zILiclTEa+WValbaNzX6uU9nhd43ORx
hfsdt0s+b1wuxPyJ8iJGeRGjvEwe638ew6rUZTSvafXyOm3X6eUFHjd5XOF+
x+2SzxuXi/avPGl8NpFofBbyVMTnVlXqTpq3tXp1C8/rPO/xvMDjJo8r3O+4
XfJ543Ih5k+Ul8lj/Q/+Umb+H3W2Vq8u43ULz+s87/G8wOMmjyvc77hd8nnj
ctF1kfKU+VUDf8r9vBZYliNGYPn9ZIFlPtIZzhJY5iNP4BUV/6NQYFmuEoFP
VtAbCP5kPRkKXNH9E2PGv6lE+TWXKL+4fnytJy/OM84/1wO+/+/9KnpE+n8f
R0vqnap0XL9oV0iP7ZSfZNa/Ui9jO9Lz+UG7rBrP/mmn9FmMnxxGnyXo+fzy
egfbkZ7PP68XsB3puX3wfIvtSM/th+crbEd6bl883mM70nP74/ES26kdKPbJ
4w22U3v4LztDezAX9DTemOs96fsaZgfYruwHUb41zD41zP40zL40zH40zD40
bP41bH41bP40bH40TP8apl8NcLmpPh2AP2V5vQWW6cMElvuJEFiWL4rhWIFl
eRMFXlXxPz4JLMubxug/s/GyBJblzWZ857L+8hk/BQK3qRCoSGBZv18ELq3Q
b4nA8vyUMWwg9Cfry1Bg2X+NBJblMZYofyYCy/KZSpRfBcv6MmPj8fnj8ZrP
q5phJf7y+aX27qAXf/l8U3/A/pX4y+ef+ouDXvzl9kD9yUEv/nL7oP7moBd/
ub1Qf3TQi7/cfqi/OujFX25P1J8d9OIvty/q7w568ZfbG40HDnrxl9sfjRcO
evGX26OWxBMHvfjL7ZPHFxpPkX/v/7BjHD+C6T8W6HifmH19FpjGB7QnZf6p
/8v7D4q/43wYCPmoP2N/in7RX/9dLpQX8xN/ejO/UTM792bxWK33d/RfxFR/
aoGxHf2X4lhBjxjb0X8RU/2rBcZ29F/6/mdBj5jymyUwnT+1wFQPuWy8fEGP
mMpXIDCdf7XA2I7+i5jah1pgbEf/pViptxDTeTMUmNqXWmCqP2OJymsiUXlN
RDv6L5Vfqbe4vVL/VQv7xacB+WfB/m7B4o43/Bcdbcd4oGb1hZrVE2pWP6hZ
vaBm9YFa2Aftr0BgGp/VLL+rWT5Xs/ytZvlaLfTXltWJFGsFbluZT2m7TmDM
h5Q+R+iX7oN4s/1Ob7Yf6M32y7zZfhLaowmzN1wnJzO9///XpVgnoFxPKvM0
YszDiP9r3UP1FKP3RL7xieMgxnEQ4ziIcRz5vXQhF2KUC7Esn6nAmP9kPh3h
/T8NaWYCV9DNwvWIErcR8yfGb8ToHxTHCoz+ghjjM2L0H0r/mY2XJTDGX+qn
uczO9fMUle81kyuGjZfM5ElnWMkP1E68mZ14MzvxBrq+9RbziRjnk/KP/m0H
/InziFjm309gmW8PgWX+gxl+KbA8P+8EluV7I7AszwfWHi2wzH8c4yeW8Z3A
+Eti8qQI/LSiw2Q2XqrAsv7SGP+fGT8ZrP9Mxk8Wky+HjZfN5Mll+stl/eez
8fMEluNjgcCyPRQKLOfzIsZPERuvWGDZ3r6w/ksFluuJEoFPVIxXRvm1NJDI
+2kKruBnl4LleGEocAV7/gqu4NfeSCL89VawPJ6xwBXq3G3M+jdh/Biz8ZT2
ivnubcr6N2P8mLLxlHaMh7R/c8aPEj95u7Yy7lDswLCW2XsYs5d4Nr9R7H0d
s8dE1l8ms5c01n8Os1/F3ul6FMfLZfZUzPhT7JeuN+1YPWPH1pd2rL6xY+tJ
5NeQYRM6P6OYPYwyo/NrwOZb1IV2rD5yZOtDO5Y37Nj6xY6tT+zY+sOOrS/s
2PrBjq0P7Fj9b8fqeztWv9ux+tyO1d92rL5GebDu9RP5AJ/o34jR/xHj+IjR
/0l7byOB0f9JfysVjP5PxzNm/ZvQ/toqGP2fjmfK+jej/WmVdvR/nH/UD51v
PE9Q9qGwTpCxmtV3yn083o7xQeaDn8Mo+/rUj3h9y8+p+T64Ut9S/nF8fg+H
1/GvRRxATOt4pb5FORGjHLS+TWd1VKbANB5pRLzBdnrulgz03C1Z1E84Dsf0
XDld6Inq20RgjB+Ubwtmb4bMfhR7pflHK+aPxg2eD/g5ntJO/27H7MhO6IH6
ezrDWSwe5bF4UsjikRJv6DoK84MSj9HO0H9oPlXr5Vf5aUrpq8RjGn81Qh+8
jkVM+/ET9Rdiav8eIp+Q+RxlTOfTQOEP8wP6P/b3hORlvq/Mz1n5uYxy34/7
B79P8+/nX/lsvaTvp9hO949es/s5YSK/IH5C8rlGYGyn+VwjMLbTfK4RGNvR
/ih9IZOnROiL2quWrY8jhPxIT+1Zy9bPEUIfSE/tXSsw0qN+qP/mCoz6QUz1
ESPmC+2F6jMG6L2YKL330X9pvM1hdWGu3r4f9Re1wLjeQIzrDeo/xQLjegIx
rheI/1kaCP+g9h4m9IqY5oswYeeIMT9Qerwf6SHiOWKM59S/WX0g7pEo5wrc
buV+gpkeEOeK8TH+Icb4hxjjm/y+q/zeQswnL1lcVs4hcT5x/rAd481/7VtT
/mNFvS+3Jwo6rEvRH5EO6zl5FCd5fW2H+2t+jL+Xgh+qJ25PX5j9lIk4i2+i
naD/Ens6pdwvRX/Fdroe1jD/9BPrXcTy/OQJjOtnxLgepu35rJ2PXyLiNcqD
+kZ98XNktBukxzyE7fxcFv0G4zbah/x2BMsfWWK+ZXmz9fwQ7ZnaoYbFsWCx
34NY7vcNywdRrD2atceKdpmfOOZPsYIe+cZ2md8k0Y56xHZZ7hSB6X6QRtg1
ttP9II3wByrvZ8ZvBtNPFtsnU+5LoL6xHfeLqH6U8z70f/mpqpTHHuOgNdYd
2I5+iVjWzyNBT/1UVSmPv8Dy+L5ifBqnVJV8eop2Kie+HyrGo/ajqpT/FeP3
paCn+4cob6TA8vwp56nU3lDet6Kd7jeqKuf3gxiP2iPqI5rx+1HQo31iu9x/
PJM/ToxP7VdV+Yxl85vA9JsgxqP2jfpIYvwmCnq0d6pfHdNPihif+gPyz8+j
U5k+UsV41F9UlXEpnfGbxub3s2iX988+U3538/PvDNqfpdIu959J+fcX34dU
6jeLzpd9FtVf7yxBT/dvK+djVg6VLy2b6Seb8a+0y/rPZePlivFkslwmXx7j
N5fNbz6TN5/xm8/0l8f4F/WxNd1PxvEKxHh0f1lVud9TyPgtFPQ036oq93eK
Ba6oB/2V+wp0fxr5V9rlRzEb74sYj+5fo3xfGL8KPd3fRnlLGb/K/Re6/438
K/cr6H44jldG50vsj1fy15XhtDLKX5rSXqH/aoYCV/DzUrnPQffXVfJ6zU5p
l/WpvF/x143iewTZfv2V9gp9xCu44nlPoaf785Xx1M2I8vubcr+E7t9X8j+Z
3f8R+/mV43U1FuPJ/qS0VzzsFCzXywq9LK8Jk9eE8gvKfRd6PoD6ZveN/E3o
ePHivr813b+ptM/JCq6Ir01MBb0srxmT14zymyf2g6zp+QPqW2mX9WNGx7MT
9/Ot6flEZbyoZi5wuwp7Uuhlec2ZvOaU33vKfSBZ3+ZM3wqW/TuI5Zf3LD/x
/Kdj8YDH9xzmrzx+KfGidYW+Ff+U55/5Q54Rk4/N90JFfzK/eD8/iu1TJOrV
f08q4ztiuZ9cVpfjeYGWrceVe09Y52C9h3Wc/Hfl/i2OR+QReRjrFOVeHq4v
+D1Qul/M7+0p+2t0v9WP7bf6if0jvi/F7wHj+kjW53/tE8eKJ11PJQt6xEhH
1wPpTF86gZEO13NIT/eHdAIjPa73kJ7uD+kERnpcD8r0uE+D9ycyBcZ1hyyX
Od1f7M3u6/RW9g94/MG/U3tQ9pfpelQ5p8d5QkzfD2d29ZrhGIFx/hBXxKOV
ycz/ef2ZweIBqycts1l7Fu1vdx7rj9c/Sv1C5xfjjZLv6XxW4oUsP48yoPpu
wvJjmSHNDy+Nafx5Ykzj82+mNB6tNKXxR2Lxua05209Ti3hD128agbEd54/S
xwhM/SlYzAfFWWIdifUr+j/dT/XT0yfGEypPGJvfKDafiWx+0pg9ZbH+c1l/
Sr6g+9Mqth+N9mxI52eUMcsHyvzQ+4cqFt9VLK6rRJyi739i8irrI9lespn8
Sv1Pz4NV7DxYxc6DVWwfCfszYfGD1TenzNl+pnJ/CbHMt69YbyA91vtIjxjp
Zf8rEvRYfyM9YqTHehzjHNZb/B4r2hG19yzmL8o+DdoR2iPqneZ75bsonofR
7pCenjuEsbjDv5vTP0eh5xBhLB9GCYz+gU/qn58EXzQvFghM92OTWfzSCUz3
lxWM9oTv0/imE5juOysY7Y/mBVE/C4z06H90H89U5E/0RxqvlCfuDyGW+09g
+3GpLF5mMuzN4o2SL2n8VbFxVKKuo/73gcULvn+k1Mv/vn/D92vY/gnfL+H7
F1X2K9Cfabxg9TZfv1dZr//r+llvvczyZ5X1Kl8/yvnFmMavNJY/q6zX+PpJ
rg/M2Hjm7Lxe+T4PsawXJ7EeQlxBd4+tj4T/I9Yy/cezdr4/l8nolfUO1tt0
PhR90/NgFavjcX6YPk+ZsPxmJmE+x7iK9SfVt1pgpMP1M9LL+lXu9yNG+orH
RgXj+hzfp/OpFhjpZf2b0POzeOV9Ov9qgcl4bqb0Po8l+37A0oyO19WM8p9n
KtaDOP/83jqdJ7Xedxn8nJzf++XfXaBd0XotSjz53zEfoH2hHWLeonVVLqvL
c8U6Hvcjabw2ZPHXiOUHZX5wvULjngOLi/r3Ivk5Bak3T9mzeOwo3keM9LL8
j5if6X/Hw797ofrQCX1RudPZ74+kiXpSbsf6wlSi4yv5SqZTvmeR6ZT4RPdz
1AJjO8Yz6m/m4jyZ2Lm4x+XI8pT+PUast2ic8mD51ZWdByvfqVP9aVidrf+d
IOoD8zt9X8vqmyi9fYB/r4PSRfyk81Yg2unvrKQJv8T5w/iI9SH/Xgb1hvZN
5kWcFyp1ImK0T1y/Yn/0/kIYs0sNO4/3Y/cvw0R9Rv3BUNA/qcy3qDccV+ZX
+Q4D4wlinCeM/+iHFc+Xyv1aih1E/EZ6jN/E7+8p3xNjvEb6ivd/U+6nUuzA
7mfas/07O4YdhH8gPV1f2wlM8omoT5308h3GO2zH/Ibt6N/YzvMPtS8nlm+U
Op/HeRqP8pn9K+txWf+Goh42qPzH92lpPHYQ8R/jJ/9OEtcF3G4R03vAyncx
6FeIZfoctq5X1lF8HxHzDbbT+8JhYn2B9k+xToyP8qBf0zyify+f2K+oo3gc
dRAY6TFOUnsI1suDSI96p/ah5E3ElJ9wQU/XEw4CE38a9Z7tKyv3jBAT/z4V
w/STwPSTIOjl9xMEPV2vOAiM9Lg/SOVNZfKmMn3qBL0cTzMEPWIqb4agl5+Z
gh4x6X9WJuMnm/GTTfVjmc30mcv0mUv58c9h/Ocx/vOoPkV+cGTrMQeBkR7P
R6g9FDF7KBL0uD9K7bOY2WcxtU/7YkFP13sObP8G9Vki6Ol60EFgpMfzG6Sn
60UHgQk/Cw3Y+oOdY4h8Zy/Og5CerjcdBCb8NzFi6wUlvyFG+gp15fHvU3NE
PEZ7QEzjHdYNyvfhiGW782X3BZTvbvl3khjnZHvC9RrGOcxXWaLewns4lI9g
kU8wLqE94jj0/nyw0De2Y56g+0pKXYJ0Mh8RLH46inyFeQjjL9JR//IWGNuR
f5k/T7ZfrXyXihj5k/8ew+pULTtHi2DrNEfgT/k9tcijPB+gHVB6jaDn+UB+
X7+up/pR8gHOK+1fK+h5PpBxNMtvMYK+LcsHsn3FMX7iBT3PB/Lfk5j8yYKe
5wP5mcL41zF9KvkA7ydRfaUzeTOYfj4z/jJp/1XygTx+Fus/i+qnSj7A+0VU
nhzKT5V8QP3fUdgv0WeVfCA/85n8+YKe5wO834OY3q9/pJcP8H4PYvr9wCO9
fID3c6j8JUyfJay/UoHp9weP9PKBrF/F39AfCT9V8gGujyg/hoKe5wN5PhSM
cYvwXyUf4P0YOn9Ggp7mA1wvmrC4p/zeFY/HNG9EiHU0+iWNq1qBkZ79/ouI
d/weL/ZHf3czSoyH/cn889/rcWT+7sTqh5dA9CHugzqIeIPt9D6mg4gXNP4k
iXb0d2K/K9NZfZrF7JX/3lIu81+lHkN/wXZ6H85B2Dv1ny+0vrRU7JPeB3MQ
9kb4i0ccw/JrlND/3XbdfowsPiXyo/z3eBjtvrduo55XIS7q3Zd19z6LfIJ2
6Vo0cPmiOwdgYGaPUXtr8e//MqHV4z4vGr0MFHFq73e78mpHhIq4Mnjyqk81
74aKOOC+PiR5pV8gWLeps2PdS1w3xMO223dbDN6i/7vsU14F90/L0IHthLM/
lloGiH5rnXc5sNhL+Z6veF23t9tqKvdLIFTamF/ySWDPQb0GS7X1f7d8UVYM
GDQwkPLci6+3KVO+19u4YmaNpdkZ4j6PfaDV5vyRpTDtfsdEk0hfcJm2wXb8
6nhY5zVxtMsYHSS8rREU2zkAWnr32unzNh9at+r+y77RftA6PmHlxGrF8HTn
6jtzC1LgetjsSx5XSiE5xalvaitX6DdnX4/6M0ylrp77MyYMfQb2o33qjmhi
LoXNrT4posEzqHZv08BR3ZXf+xv6qNS3V+JuqJv26XOtuU7sezcNvN21z9u0
nQtYH934+8pZyu/9fW0z1+qXucr5fL0JjT5eeRMo8tHNvld3tzFVfq/v46Pe
XXPr+Yt4/6ff2A+LDX1E/Jx/Y2D441a7RR1V88KYd+v9XsDpokdN5sUWw/Hv
rzwdPesFXIq94z302hdovbJpi65nfSD17KL0uWfLYMib5K8br/eBOveuquq/
KoOm1X/qtn2LN2xLmnJp/OPy+bDc6m+1wRtC5i55ddfJQFrXbePFbUe9YMvB
OmO/7DGU/pju+1PkRU94lD8/Y954I8nk28wt2SM9IdCvYe+xp4yk9OIit/yb
HuD6oGzbrsbGUk2H62Uj1ruL/ZmtYf0mDjJ7LvZbzHr+b3bJcOdKecylY37z
nN13+wp/aZ170MC0yFXE26+bnxs+vIHyezg93tQzDijwEv73U6ujEz5mKd8T
ffx6Rdn+L4nwclrwm6hJf8M268BRMycmg6FXjaOpKU4wqFO1o0aFZbAzsqxT
nT2esErqPCznoaF0zTt8Nxx5BKebHjb0D/sIrSdNemxf7S34HX1QEnAhBgLO
Xjg980E0ZHX40ShtcSI83GPRN75WFoQ1vmllnp0I46MPNkuxyYYTC+dMWFwr
GUav/X1Z5qA88E9KbD+sxSc49POQyL4dCuHY/Jpq05/K66BGXqs8ZhhLdWs+
bT/FPQ3eZLvVvVZiLN1vffeZ7850+CbepunR6aZS7qf26+6eSgfN2x+7JO0y
lRqn6bZ4z8+A1Wvnnx9gbC7Z+jmXHa+thuitp+0Dnc2kYbsuWS9a7gw/hzic
673XXIrZkBt/fV8IzHh7e7r7gneQMBXO1RwUAt822maUs+0NBFpYBezQhMCr
jyGTf7/4AeLSfxrlExECI0xu3guuFg3Vz0iHot+FwPmTc5ytN8VB3+k3b19P
DoGWRX9tHzckFvY2eu4453kIHGuVGGn1ZwIkx7o/3nk+BEq+W15tfG4i9P95
rc/9ViHgdTg12ml3Cnwu7R53Z04ImJ76bFhSnAxbT+yEJ26Bwr7xGV2nm6v6
soH0p5EUkZHvKfKn7+Ucu7ujzgA+z+xYuNX/+Wmos7l/85e1rkJyQmnvFotO
gE3Jva9+mfoUDu4LrR2y8xRM+HKn5/Hpf8GOtHEPLLs/E/v5XZdKyxqYeMOo
9buaPWhiKL2cOSl71ybl3MHqY8oVR50XJFnMO1nczVDq1Ka71YFwT5hr1R4C
y+uNssHr3HStPWHKjt+iNzkaSZA0Lylpg6fI7x3GVA/YrPaAs2n7XCItjKXR
teqdCXF2h9/vd3lYPclYKj2wRnK44Q6XkwrG3Mg1lnx+HPC+RnN36JZ5u9mb
5SZSwJrxpz4Pcof7NVbZDRlnIjV/Oq7b23Nu0H5Upw6//20ibe64c8qVzm6w
bjs41ok1kZJfHWt4/O1z8HIb/4fpHlMJahosUvny79FKoEGvBmWDF/nDri0W
0pG3yvlK508/ODwQeV4512o44KfGnzZEwfHFvvGlG5NEHsJ4WH3iu4uh+3LB
6577sVpblXsXd/e03JJZT/977S3Lxh86X8tM2h4cktvCxgtCVu98OuuGobS1
w4h3TvW9IGHcmOLeyYbSpl6t6rXu6gFp/5tovGmXsbRk+MxzFl08YPCYuIWb
dhtLOw8XVTvzSrmfiU+boLEu446aScv/to4afET5nnlRRKd+5zf7izqgSfVf
RvVt5AeGi3OP5zj8Dk8nDX/Rd4AfnBh6pf6OCX/A/OlN0mtP10B8rp/BUmvl
e8xa2fnOS6QL4PikeEXKZi+R//eHqtJiVnno7W/Wcy/r4tnUC/IifrGbV0v5
nTvUR93u79Jn/ukH41Zbtmw9JUH8PWZw7o/aU8r3xFY/t5k/5wyeBxfAncDS
vkN2l4B3nN3s7if84PbuBbf65/mDz2KbxRndCmBGa5PssU/9oV3/4C1X7Atg
8ZNs92aSP8y1+3l0xzWFEDVzqGvHVf4w7cLurfOaFEL3SWN7Pw19Ae/z7f/Y
H14MS7PqWd2xfgEtBq7vYBbyBR7tmDV81mcfGH66XnF38/I4GlbHYbapD9QY
EDMze5CBNLd773Yrw4OEXRy0PdCnnleIsKfb11M6t48PEXXHiNrpBj0bhYg6
YXDtBiGXnIPEek9l822yVb7y/88R23HEx4JMN2FP+beW7TpS3UXUEzd1Izua
68r9LrY4MtZqF0yfsSbt7+PF4OJ5ePnlHYEQrJlf6/y6IEi+uvVW+M/+cGPN
7wdWmARBhrFbcGlHX9jd2b7LMp0GnBs6Hyu7mgPvTZZ+/7rcnpuMu9/96xW5
MCGtZMKHdHe970dzfn2z+OKvxlLenayuXgZ4z9NUct1S561NiRpu92ufcnWc
mdTJ+2ip61E1nC1LdC3baSYd62jYy37GazAdc8Jv88sVsD2qcIJVchx8nvqV
beTgM3Ay3bHOiFQtrB7xcfXZ1QHi3MEyP2JPiG42aE/PaTIhJxUire9rp03x
gdMGPucc/kiDqUb15t3f6AtxLs7VM0wyoeYC7+DQZYFQY2ikVeK2eMhRtwv6
Zr8OonLqXy70TIAVLrE1+h35DH2/29yr484ECJjh4TP2RQb00u5Kcamvg99m
TX6wrHy+HeyHbVlhlAqvz96PWVhmIL1yvvtDk/M6mJAw49HzKQZSi+Rd8wwb
q6FgxVuPgY5m0pX9p4926ar8vndMcK9GT46+EOd5O2OKMyP3+Yj1DCwefOrm
0QDl/m9nu57fbAuAe3FzSxMG50NE2rLkzJPK953NDvXpOXKaHxTVelc4PbcI
gm70sDVb7gu2mlf3GvYvhTXHL8z4uZ0vpO7/8XO126Xw596+1Z7+EQAeug/j
T1XPh3qv53ZrEucHPk9nxHWzKIJjL8YZbfX1g35jVv1mM7AIigervrWI94V9
j+I6BawqgSUjahZIR3z1vid9vHdtu+TmTuC0v2jO+G8SYbvjDy0bL78v8lb0
67en1tvehRKjZZrlEw2lkVfcTv2a9RhG2FyfGfbUSFrex+xit+CT8NeI1DFf
yuss59S6xZZu16HOstmuJRuiYdniDz5H60RCk6HTGzUdlwQ9lz/v8bZvDtRs
ZtWv3ZlgsX58+T60INgzGDo+ia7/POkl+HutqWHoHgzu59vbPA16CYPKum1X
7wkR60bVoqKDi8+V1wc/DH/ztl4kNHD+Jnm5VQjElt7ecqPZG8gY8u1vzz6F
iHXnzPYzdO/K/Vc9ecnlXaposD9+IGp0foiwy46WJ5OPRYbA4aFtn13Pi4OY
hDpb7WJDIPeq1fHvXGPgS8P9hx55hohzsc8tolt2sw2Bt643fto7OQnmacfd
WzIrROybTuxVWvht8xBQFf24oeBaCpxvuG59g59CwHrfhoP7nJPh/OEa48o0
weKcalXbPl1S9wbDJMvbC1o2SIdP1X6YFHYkGGomXUqckZoGkVPqFBg3xf3T
z7C68P6kTj5BkL90dtH1d59B9duEEz8llseHuQkd+53/DENbh0+7NSAYTo7c
UP/b4xnQaGdy9JsOwTD1XK82HnEZMHp2XifLSUHivGr8wshaV3SBYBGx8sRD
hyyYYdQv7GCnIPjlN+fmW/tkwawW2Y5rfgkU9xhbqPwehxZpwC59+Kcbu3Pg
45GoEvuZgdA1z8Rq5utsOPYgvL+/VyAErUg26mGWDWMeO3eJ2xAIl2cdjQs/
kw1+EbMsInadhrAX8Wte5N2Ebk2tz/w86qRY/792v3jIJe84QMyNxy1POsE8
i8Rj61vbwjfHHhnOsH0ABf/ThO8dv1bkNcltfUHQwCkwJ2g79B+hAevw19si
bVbDhbMbgzz2+sHzs87bjTXbofViTZeDm31gcJbjV9eS1sM3oR2SzWa+gBU/
JHUt1f0q9nlDDx/u9Wz2XijYdO7G8RVecNag571dW/bDQoPAmU1XKN+vXij0
/nPa2kAwuKCdoeoxHoxrjOi+R6WBlNcPXtj5vIfCrMy/dzcLBqnupUXdsj+A
W7rN72E1X4LB85VNt8xKBP+/056F52XC5fGeaVF/v4Nkh69Gqb71EHln2XF7
zz5r/OBaLfWcZ3aRbF86AgaMXtTFdMcTePhkgOqb3m/hnoG3tCHqIYwt/Pj9
JVC+53DtNuRQnRu2sKHlnbEXWu+CjGETCjYFK+du21csf9e0rqG0omRkvEWZ
k1inFD3LmeNc20noef8Ah+6t9hbDxclz/D5a+Op9n1H/RGDzXS09IGrcpfSn
gcrvUJ6YcnhCJ7NY8RxR0qn94Pmx0C7qyIgL0+PA/d2hxdf/jhNxaenP2T+0
D4sDdcylwNYeyXBltf+1+5bK71WG3/K7NrRBMpRsvhc3fGoebP55SA+XC8kw
ZGxUUqu/8+GFZ9OlRxd/EuvTjCm1jaqf+wQ/HXBdNX9vEVx4Flp/wOVPcGzm
gdBGl4pg2eP8eS1VKWJ/0ebG5XrD/kgBUztVF82REigL/cG77/YMUX/r7rRe
lajKgLM2eRsfTjSXlli4L7zikwFT3v06dZ2PuTQ+I3/I0BXKfaXU2A+6hH6u
EDy7X+LQcabSvRX3a/addxhaF+6+dsHZFa49/zK6uOZh2Dz40N3D5m5wI8XG
JnrBUVYfqmDxjIsH2l14DuG2a/Myw8Nhss3ysasnXoXgAREWHw/hdxV2cL7r
5sOaA4Gw5OXBDd9t9QKnDZP3nW8aKOx76rDjfzQxwnpGub/fcOmIwpjTr8By
Tt9nKxJCxPztLA76pN4eIuan47Pwuiura+BL2wYz1QPy4IT9tY8t+mugLGTq
WfeYXCgr2Lkm8asXQp8e2xct7ptsK+xt2LFZ7mODfMX5nlfJk6U/3POFZUtn
9bnkUgL+t5qEaC/7QsMNcVuKX5VAzcX1T5+56wpbB/rk5n1jKnW8njdsyA1X
qHF6QfUWzUwle+Oui46eLYOEw0OiI457gWrSNktJx+9rR4HNzLmRQ1Yp97d7
tuzU45NBKETtrzaq3pxM2DPmTKRvzyBoP++7glFLsmBu5z9DX5uFQPXm2ntX
E7Lh9UHbkVuWhsL/fp1Xo9+ObFg68IVbTetQYZdF8X5JGdXD4HBa3sq8mblg
tnKU7YnwUHjv9+FIhz25MGL0wn0hb0Lh9TnDiMOQD423P/zqoVMo9IsavmjM
V/lQx/Oe88YXocJu1zZ81f7JsfJ5Ov/eWnW9AAwGdFpqMSwU3g1y0li2L4RN
+xboirNDYLX9hLvP+hVDl9Fzp543DYKS+ICpndoUwSLjWvXahwaD6ZXRzzs0
jYMhWe9UyywSocfkD3v7TIqDmtXGzE13TYSxLWYsWOuq3PfWmN5xfxubDPFG
06KXrymA2AHvhpu1TIG32U/bHa/3BU5DrwOPxqeA/XTzS7XPfIG7g5+9OHY/
VdQNZ2ISNqj6p0L+Rc9fzGcYStvbXijosyEVzrV97NTC1VC6tb/JltK4VBhc
9EuIdoeR9Nctq8QPoamwfsAjT/8ZRtKmD6Z3JIc0Ua++sHWxDJ+UBlZt4z6+
GmgsvVmb6ftTXhqsCDh3y2ymifSdRd+Cs8eU35/dMXZq9X6d02FtXcfa011N
pP3+YT1qGmfAr2rfHjWnmEnNEx5+f6x2MOAzaMSP477rEQyXbWe3vPlrCFRL
vnzA7FkItJjmGTPs8XtwKZ2Tfc49BH63HDd2xXcJMOrEHt+hb4Khzz2r6ZEj
UqGVrsmlP8PLsemWGWdHp8KraR4XDx4Ogo5mE2y6LMmEYyPH1z8+Kwj807wK
hnqWrw9SYqybdjgj/NUytYn3lZdO4r7wwuxdJ1vsdIL4kw+H7Us2ly6H1+wW
fNwJLnZ2fPt1tLlkOVh34UZtZwiYfen+9zfMJUeXNYObpTuBx9A9Ph0em0st
91+tlZ00EXQBN3vtL1/PfHipWtZtrgbe7Oz5/EX5utLy5Mes24/cxf0rS7f5
tf7c7g71p20+8HVjE0nd9PROp97u4r7tlB0Gq8zN3SHcPHrj6t0mUo993a5m
2LhDv+zr61x6mEh7wlVnOm10E/ez3OosrGnk6AZeazz6Zv1pIvXqs6uwfys3
OPPwe7V7ook04quRy27vey7uZ+W+P7n7YOPncGDsXz3Ng02leum1ft8x/TkY
XfxmV8TfplJowtLtRw65VO5/m0mDCo7c/N7SBQ5+m7zNYKiZVOO7mdNcV7tA
rRs2820am0kp11y/9otzgYa5f0jNk8rjrbZNwfazLlBy7m62UTUzqfWtzrq8
7u/Feg/z2Ma1LW2v2PjAlxlzOtzupHz/UffAH23+yPwCrcb978FXb/zhr0tr
V8U20v9dqt/dWh0IbaiBkGrng+uuNpDGdb9h9aCdO5ysH7Olml80jHmYs8Wv
/XvYf3/c9269lfu1TafXMLpoqtyvxTrTyjttW/3gcjzS1PbWviTQ2tfWrg/N
EXH4SvvZtgOa58Gexm5X3N2TxP7F9GVuTVpu0cDotE3GbX/JBXXjL+HdmqSK
vD7GtmHQzUb6920/9MspDMw0kjY4dp/bwln/ntCsTgNcnG/9CatGByQcbKv8
Pppq5OXwzFr+8Oj05/0ZPW/C7LNNpcb7AkQ9d6fHlrAeOn8IS7q8J0n9EJy1
4Q2+bhIA0acW2BmmPYJNwR5enisyIKLX65sLOvqLfayGiwZaGBW5wILtFx5Z
tUmAzf1ed9o/Oh0m9h1zaK1KB9951735uHz9btvlQj/vgnL/d5yZGTzITHp2
7/Ag/2vPxP3WNjbNHrZRO4v7ermW8w57lPrCX6G1fkz6ejcsGa0yd/xNDRdT
53/6uNtMSv/5uEewf4C4P3P+/W+1U4oCIPKyT+edP+RBtRfvPzZ7GQDrng8d
v+R6Huzf2nSuw9kUCAgsXlDtaw9otbndosB77+C+xrDvesvyenKa+/T9fyn3
ITa3b3Bm8NtISFk66FFPNx84V5Q49pn9B7Ee+j9XMcZm
     "], {{{}, {}, {}, {}, {
        EdgeForm[], 
        RGBColor[0.905289744047812, 0.8075604353358229, 0.6768791252188643], 
        GraphicsGroupBox[{
          PolygonBox[CompressedData["
1:eJw1U0tOQkEQHB6PGVC3qIm/eAN/qAh6B40kkMDGpTEav1ujbox7Fro3KkcQ
QuLvBk9PAK7gDlaly0Wne3q6q7urZ+b3jnYOI+fcNiQN6cTOtSFJyrl971wK
zifoZ0gE+wX6EYIQF0HfQ8ZgZ6AfIJOwz4JzVwDtRYZzjPMrEk6gz4PVOIW+
g/zAPkDerbf4PLSH5IGziPtP4cfQfdTvQUZx/sB5DnYZehBbvRFnvl/FtIRD
vGFs+d8pwyIme3+HzML/BV1FTBb+CcgubJR348yHXAI/4wyDPROHMUls99+y
We9Kc7OfDYA04N8KxmsdknPGB+f9j23Lv4C4CuyVYHjEZe0CzjXYReGQQ3Kd
6J49cI45zd5VDLHJGTliPxxqGuc3b7UHmoW9dBU/g/uptM1LLvvCzGm/3DN7
5Pzkh7jMY//LwXzBG5dV8RjEKfsseauZCeariDfmMHcV/qy3PZSCcUYOeWaN
uvbUEJ/siW+zExkXiXrLq/646tOu6VwXHnHWg2xv91XdbQbD5tzNYPjX3mp0
9B5uvNlN9dlWP5yNM15AL2mn3C35Horzst4G38ia9ltQnRnxz1jmcIdpveeW
/sJQfu6KO+Wf5F5pF6H/AIIKZJI=
           "]], 
          PolygonBox[CompressedData["
1:eJwlkDlOQ0EQRNt/vmYSUgOSWcQBCFgEGBsfAomAgIQUBGJNEUuAfQ8LuAKy
EGI5gn0C4By8UgUtve6qmanppcPT3ZMqIlpUTX3niIUUMQV/wSslognvIa7C
d8xGHKjwPMOXzGbRR+hX8DJ1iz5uRHTQ+/Tj2nck+iPqjf4HzyPcQP/lrj+q
gi+K75JH3jb9PjzD+a1ij7yL1Cf6enG2afQ1uEcd1M60A79kZ73hvQf4mJrU
flNvayZNGZW1yt7DHHrQb9PPJ//5Hn6nWskzaZ3ibHqzC7ezz8ojbzc7q3b6
ATez//6K/wz/eTFrZ9rddfHulHEAP2lHyZmG8EbxX7WTTfgfH98thw==
           "]]}]}, {
        EdgeForm[], 
        RGBColor[0.896444205882353, 0.8667975294117647, 0.7551595588235294], 
        GraphicsGroupBox[{
          PolygonBox[CompressedData["
1:eJxNmHuQj9cZx9/9/d7fOU0aRC6d0dKmq8S9ibiTBusWvaFK6ExtEGTaEhah
2LAXl4wV0SXtTGhSTNuJO5lMLUG0aVES7UxcltBJO52JxqXsrmi0fT6e787u
H8/vnPO+5zznuXyfy+/96sQZo6ZnkiRpbT9ZG1fmkqTC6Is2f9iop1EPo01G
lUZrjdoYdTfqZvQ1jY8ZvW70stEao3ZGvXT+sjH+xOhRm79mtFr7Ohr1Nepj
9HGaJDm7936bdzLqp3etxburUXuj3uL7S6OXxGuD0SqtO4gf+2YZTTSaZPQr
yfUzyTvIqEC8GQcmfn+QDJVmjwobXzW6ZrJfNeovOdg7IHE7Ya/2OZeNsYN0
W2JUojsZS43WGS01WmZ0yfh10Ln1id+FDqfzXI582bvMqFxyl2q9Vs+Wyg+D
pQ/6v2C02KjW+M+wsVh8i/WulVFn2bilRvzwadb3IMeX9AxdBsUkuWXvmtu4
ymzS3WS7YDJ2y/l8hGSabTQHfjl/N0J644OiRLpKXzAx1GiIdJhr9Lx0mqP1
Mj2bJ72LdAd2nSm+q6XrEmHlm0bD5fsnjYbJzmCxhXAxXO/qdZggu2Cr58Tv
Od1xyTDZzvY8YPMXTfdzeR4TyPiM0RTJN83oWaMVtqfa9rSVrJO1r5dkQefl
tudsnsfQXPGYKl2nilcP2Qa/bpa/10mmpxPHNHy/bzRG58YaPaXzjOMkE+N4
bGR6LM54PA3V/jG6Z4x4DdY4Wnhi/F4jXtN0bqrkvm62LWxku0LJN0U8x8rW
4yRTgfiN0p65suUyk+tMnueSgXo/UnIPl1/Hiddw8Rqm9WjZmRjvLuzh22pb
HzP6s1FN4rhvqr2jpedpkz/mPOaiYp/5AN0PholFclO+7nyqke2myA+c43xx
xuUbL3mfkX6zG/kYnRfZvr/meZ6pyPh9Ixr5AJ8cNtpttKeRn4Y28g37bmTd
B9M175LzNTKA9fqYYCSfbkw8j1TKTzPlN3QdINsX6hk+BWeztK9zzvlPkB3A
dG/5s0AyjRKPAvmmt+T4KM/z6BtGFJn1pvMCo62J574NwtY82ajM3p3K8zxU
avMP8rweTZYti0ST9GxL4vzhddHofaOTRk3k95ZJQ2xMle3Im8TZI8b7K0Z/
Eb8i6TxE7+tzVU/pvE3yUn8uGL2n+7AXeaQ4acgjL8h2S7RGdnJlqe4o0bsi
PWO9XbxfM9qhkboKjsp1Hgwt1Rp7U5OoY9SorvIld1MPyP39o9ewu2JDPaiQ
z7rJFuR4asBKybpa55HvZa2xAfmvne4mL1VKdnC1RvJVag0WwU1h4vij1lB7
wGNHrcFHB63BS3ut63uLNrJ7O72rr6nIRHyAaXqTnbITdX6Xxo3SDR5t5c+2
0gGcLZMd6/sA7jwkXvD4zOQ/auMZo7/nOX73Gp1N/PmxRny5Z3/imN4m2+HH
DbLFRsm0Wj7l3YdGJxLHUGnOcVxldC7xvHVc+7aL5yrxWy/9XxevNeLN+rzO
ndDebZLpbc23Jw3YYl5nue2m0RFhoDZ1HODbzbItdmDfUfl2k/TZozn7qlPf
c0Q2XSd8VEjeV0XoiB0PSoZ6v+3U+nbW5eHOel/uFI+tOn9Asu+QHLu1b5Nk
Yl2Tui6L0DHr/dAi+ZkaCLboSZl3lf33Srbh0f09KCTJE8HryYDoOeKdxHMz
NuKOYsm0T77bKhzsk9yHpOsunWVNDJCXvixZD+sdsdJJ8bJNPoMXzzor97IP
OU7q3XFhZZ9GMEkskTvJe/RczO/EWM77MHoiehl6IuJqQur9Db3Lt03Pf9g4
xPQ+l7pfj8jeByTTD1Lvdehjxqbe01C/63vKVtp3QvJVSa6j4vGe3h2SHuTP
bNb7AHqUg3rGPuoLeXmi/H1QPGpl/0WyyS7Z8ucm/3l7dyt4XeukXhTbEFfV
whj4Oi35zusdMn2o9WLjc8T4L4lei5pIN+S6mDTk/gs6g27khTPSn/30G9S7
86p5J6Uz8lJzLkr/f2XdN/hlvj2vTbxnOSZ5z+quA9L/tum2wfh9FhzbN1K3
x3yT9bDNf2rj/zLeZ1Bn6U9y6m3eFw/kKMl5X0h/czl1f+P7Y/IZmHoo6/WY
GpwXvR7/ODguqqT3cWERn5cG7236hAZc7pdt35YO3YRz8EzPQ580WT4eJZ/z
XyOX9f5oW/C6dJ+N0+zePxmtzfi7U6nXu8eiY7Gb/L805zbfYWeirbcHP8Oc
/3bIX5ZzHXbZuxs2bgpeQ+HZ39a9omO9d3TblOf83CvR+X9q+2uNV1M7U27j
HtN7eZ73FPgPPxLj5Jlrqf//zde7psLw9dR7hyHRdRsaXQb2dxWWasSHZ/8W
nz6y80EbfxG9l60LXufZA4+M/IXf8OM/5cuS6PgBR7OMXrH5d5TfwOVJjQ8J
o/x/v5q6Hi3ki+bBMcNZ8mZz/U+8T7zT1L8nkINvKffeVI0g9s6ozlToOTFJ
nlmX8X6RPEx83tmbeCw+m/r7lzKek8HPt6LLgB7YkligH76Susz5yh9git4Z
n5cr1z8if6Hr7jyPvXw9e0jPH4+eH79h44zgdy+ILgfyIGtVxrGGvshyWXGE
vZCDGkOMXZE8rex8zuYto5/boLPUHPii+zRhHP7XhRP0Iq4/ynpsk8NLMp7H
sd8s5eqFGd9H7P8neDyQF/l/wkU8n2R7301dn+9GPztUOf+85N8cnM+vg/8X
Rgf+s7wpWzVLHIOX9Dxfz8Hrouj8F0aPK+KrVXCf43swBBZr1etTf+qkE+/P
ag+xyhqctNf3FuoZ+WilvlPVBsc/cXCPUY3Nm9gYja7Y/HPRY/q04voBW//X
nj9o42+C/78vsbGZrW/a83uj++pj+a6Dvolx/xeC8/h88Di7plgjj5boWwH2
KFFepZ4t0fNriiHi+qrw8IlyPzUAXehDyoTPLVrf+d8U3e+Z4HupFfX1mzm9
8ajU37UQzkuV37DBZX1/A3fEJphDBp6Dya3B8+0WG38fPF/8wcaC4LikJ9qf
8TqNToODY4R+YYjmRcFjqyzX0A9Wq2+8YyvJ0De4rJ3t7Buy5z3BcXdOGIYP
c+xwSjYeoDjCnvgFH95WHT+nGrZXNQfb0Yt1Ue9EDL2l2P5b4uNbinNii/fk
YfD7pmpwP5Pvh/aur41lwfX/rY3zbF1ITghuv0LFNT0R+6v1feesvgVx1x7d
C8b3px63c6LPZ9v4TnBM9wueF/BTaXRfMSd+Fqim3y9MdhT+n6ce2fPpwf/b
EEPgAizXKfeSl/Aj9iHnVCk/zFfua6a8UaVcRAzd0LcFeuUz0qm58j81+SfB
7+V+vpOBe/LBCmEFmy0PruuPgvsbv8+KvuZ5UfT+cXzq9iKmP9B///3qB4kd
4vt3qeewmdEx/mBwGcll1IKDqom9g58nr9CzvWj7D9ieuTYONJps84HBe3rq
SH/1UZOVY7PyNXo8GT3PD4seW/DB5uhNP5WvXACGwTL+LVEeu/NtKesyg4Nq
fT+cpLyLzOS/cuVAbL9QfgG36MYe7qSOc++7sjm2X6c+hH6E3nlM6n7qEl22
x23P4eBn6QXIf8QSfROYhU++cim5GJvRIyAT657R/dJD3345Ry+NT7gPXHSN
fu+j0Xs3erinVfdrVONH6lmhRtbspQccqefUOeod/xH5vsY3F74z3R08ZzwR
XTew0ka2pGY8rDhbIRtX6D8OtqIXJqetkn2xM305/SN9IPfVqHfmfxw1h1pD
zblL30zujt4/Fyvu6lRrvh6917iu88zrFC/gNJHfSxQXYPje4LFYEP1b5SrZ
s7Vsij2RqVJ2KBYWuPeP6j3oQf4PEzRaTg==
           "]], 
          PolygonBox[CompressedData["
1:eJwtlElsD0AUxqf/ZV5VVdNF0kMTbk72rbrqooSQ9EBCguCASNEiRRu0QZVy
oULCzRrC1aERSulZIlVpHEpchEiqrVp/X57Dl3zfvGVm3rw3s7bva2hMhBA2
gBTothCGIQPw/BhCAowkQ/iL0014CnxCzwTP4efxH8L/EvbT6NvRfVvBHvhT
0JbwHAHfeeBtBvsRswC+CGxM+Zpsafxz8B0j5mr0nMptrD2C3wIB/piY/fjn
ggl0G8u52K6Bcfy7wBT4OeyD+HajT6Er0fPx/UZMFXySteGk51TueyAJ78U/
Ca8xzz3JWi08E3xNeo4s7NPQ39GN6Bz0w+hnfcWex3Uf8BndgC6NfgadJc3a
A/j96LwP+xF8K8BW+DvqsRx+1Nx2gZgJfEvRW9Bn0ZnoMvAG3w50H7wCbMP+
hZzRPIdyKaYM/iL62ynmGXxv9Ngn2Luw5+lNg7+p3nYFegd8lJip5jmVWzUw
eDX2ndjH0TnmNVAttFaNnqv6YxtkvznwKuzv4RfZ8yW8FnxAX0GvNc+hXHrT
6eZ7am/VOBveqJ5I+B1b0NnoquBvrLdeZ57rIznrsJVH31sx/fCT2Afw7UGv
Ma+paqszVcLzzN9aNShCN6PbsfcScwh+GcxOh/BaNceej/6N/x9QAG8yf+si
4g/AC81tg+gC/LPsf++hZ6BLoufSjGhWlmDfRHynej56D6uX1RPl2ErAZvgQ
MYvh9dibUn4GnWUV2J3yO56A14GRDF9bbT7Tmm3FrDffQ3tpBhfqfdFnEj4D
moV61nalPIdyFUa/m2rSCf+h90j7DP2M3pPqTZ1xmfmMalbVA2PY2kFB8Bqq
lnejz5rW7sB/gRvo66Al+h11V9VkqWbX/O/QGXXWDs1YymPazWMUqzP1mP8h
+kv0Z+nvOmbee/3EtMEPm/e+ZlSzqpnV7OrOK+Gt5r6aAc3CQfNe0B+jv6YY
jAY/QzG25ui9pz9Uf6l6TL2mHq/B9g/sTqyz
           "]]}]}, {
        EdgeForm[], 
        RGBColor[0.8627345, 0.8918285, 0.820558], 
        GraphicsGroupBox[{
          PolygonBox[CompressedData["
1:eJxNmXmUVcURxt97817fxKAYwEhckGFQcGNA43JyYjAuUaNxjeYkigvuqIji
iho1ObKNmgRlU5N4knMMRqPBE0FNoogyA4MsgzDIyOwoAxoV1CgDYr7f1DeH
+aNf961bt7u6uuqrqn7lo288d2whl8s9qJ8y9XPzudwqtUUaV2S53DaN16Zc
bqdaqxgOFG1cMZe7Ue1l8Yz1eLHGNX5mfIb4btD4JH33PbUXNf/vRLuuGHS+
fVrtKo3/pn6d3ler9dJ654k2SGuVq43QtzeLfoW+3U3jKo2/ofHuerdZ42V8
o3GH+qVqJ6eQ70zxDFJfrrYpH+tc7bVeFk8/ffNK2rWHl9RP1fMSzTFJ/Zdq
68QzQfOcrfFHmuNt9Q+ovSaeKtEfga7xeRrP0/uJaqs1zx6i/1703UU/Q+MP
RV+eQk83WT/T9P5Kjdv0rrYYMiNLk/iO1brN6h+3fh5Tf4nmKhfvAaL/OIt3
96ofWBJNbYH4lujdQehN9OPUDxVtu77ZM8V6e4q+1ueEDH31/L7en6L3b4q3
TjwXi/4t0VtE/5Ho56s9pfGh6hv0fpVa0nOF5m/V+KxcnOkY67ZM785UP0qt
oPfP6XmYWrEs9Iad3VKId8+jL/U3iPdutXc1XqP2TdG/0vNwtZG52Fun+nK1
6aWwiy80zuXjPeslydyo5x9Kzv7q54tWnQs9oINP8yHvKPOj407Rttjen7fN
rxDPIrWD86En5sE26j0ftKZi+Eml2r75oK9RG4RspdAl+2Bvd4m+Un2N2iHi
/bvtBzvaLr7lGr9hvZzp/Y4WfXBZ6Bh9cy7X58J+xtpOWvOhM3TXZD2grz2y
eHcC/loMWbHLQ/T8AT6o/h7xLBL9LvX7aI291fqqbVV7tRDz4Uu1lvk7Kd7t
Jv7vIrfGfTTOlWwb+fBLvkOGI0QfrraXnte7R49v2cd767ndPH00/ly0Wwtx
Didq/usl2+maP69+qdoTejcePeTDngr6bmcxvgWTajRuUD/OGAVW3aHWpPEO
9WWl+OYw8TepbyyFTR5ZClkP1/jpfLz/ay70VWlfZj3WnZcLGxlmO3k2H99B
B4PYG3ro7z3Pt3/ip8+DJ3p/h7Ho/RR2uVH9aWovIEsKXKz1+c72HtHVfVn4
1qnqRxqXwKdpav/VvOdmsSfWZf3brUtstK94Zun5oSzwFxy+V7Q/q32l8V9S
7O9Z7+Uz0W6yrrH7MZbncnBV9Es1x0FaZ5noE/T8Cz3P0PhCywg/uD5R/K9j
11mcJWd6v/vrjBXgCzhzt+j9NJ4t/r00HqrxJo0fVn9SFjh5ovqZKeS7SuMD
JcNgyzHGcyLncuPtT9X/R+3b0tV89UNKIXddMTB+sX38bWP7Oer/pdZb/C+m
sKl3y8Ku8O99fe4D7PP4+0r8FyzQXH/QN9vU/1H9M3q/0rZ0aYrxsSn87NBi
+FRZFjHroRTz9jeOXKTnFRofk2KdAbbDYinos3IRx4gL2Fa+EOthi5wxZz2e
b9U+1vsLff7gPJj/quUYSmy3PW4RfSn4oPFP2Hs+xmDsF+o3e5zTuzbJMZu9
Y3tgfQoc/SQfeHxyFvKdov7LfJwF2F1rrIUHPN6aj1hxu3g/KcTzUuM09PGi
f1iItdHrFrXP8oGX9MQgcpOPHCu65LWcOwqBGcSY1Sn4yGWQ90vLQ3wGJ8HP
FSnog7KIk23GVrDnHOMPeAmuEx8PcG4xQP0csLgUNk//dSniNbGAb1ocW5AF
7LhNtI8LoS98jvM73HiIbpnvY++NfS3Oh9zIzHvOgHVmqr2vViXSLPUbe9AY
TyV3SOHLo4n7hXgHfYb690oRS5mzw2e6wfQ+ucD4BdbF1153tvGwyfhJazTm
zPTe4YEGD3gC3reUAseQs6WHDM1eCxnaHQuGezzHsX6D4/3rxcgDyAE6nRMQ
a8ZlMcdTaVe8Yd01KfR4LjldPsbo884scpZnU+ROzEvewP6QH93eIJ75ol+f
BQZ3WLY79LyQGJziu4X+lvgFPzHsNrV/FiPHIW5jM9jY1Sli2JWaY0wWPNdm
sd5jzoXxj077yBC9P8o5Cn66HhzKB9ZOV9sPfC7Geqy7U+3JQmAy74kpE+27
1faLGvfokHx1unODJdYNOcTZWfjeOVn42VL72ifmQ7Za9+Qr9ezRORuYutDj
tz3m27Zi5CIv2F8X97DtTuctv8xiTwNSxN65xttUFnHkEbX1au+4RqjAJjWe
k49zn9MjV5tjfXbYvjk77B+fxl+wwVm2yZn2Ic4ArKqxTOhmhmXuUN+stsg2
PNN2jm/wLfNekAWW/TwLGVkPO6+1fpCZHAOZyTPIPznjTp8D58H+u3NKMJ9Y
S8y9IkVsqHeemXcsIPcam4Ud3JhFXkDuSN5IvCDvmeNY9LTjEfnrWs9F/vOM
6bemkO2CFHXD9503EzfgJ3Z8auwGn5EL7ALDKvH9YuQ/16aw/Wskz6/V3hL9
N1nkrTU+n/mWgz3dkyKOPpAFDnKW83yG3bxg8EvG9K22vzLbJj05/SjnIeQj
YM9znmeMazvsAbzqb7siX72sGDlrlfhHOD/8h/MW8pernMtgG9jfY7afn2WB
4+erP83xjrjXZvxA9kOzkPuwLDCp0bg0LIv6tjILfMW+mftJ8mr1f0oRk/H5
aved9n/Oc6pz2Skekw/MTWGbRzvnhZ+YzplMMc8FPt9LUmACsZX561PEo0fV
v+V8cppzImpbfLTOdS717l0p8p1JWeRH2xyP8R2+xX9Yl9oAe5jkmvrBFHJt
s2yT9X6HxkPzISPfgLWvGMvAMTAdbO9M4ftvup4i5yP3g5c9VfjsOo1x4Nvg
LOausD3ucD7AupNKUXtR61CXUnuR90GjFsMWqowbHc7D8fduvfOM/W+3DxTM
jwy/TXEvcbD6wSlyzH+n0Efe9VKt63Tq9ZoUtd7xKfIX6JzP6c7HyMvOcywj
phEziZ3Yw8Ol0GmT81TOg7NoLgsaem5IEUfWkbul8OvWFH7MeGsPLAaH0Rd6
eyQLHKq0v+wu+nXqpzjfY05iwnt6/oHGG9Sf5ZxwpXWwWfQpuag7ua+hTkJ3
X7uuwQapi7D3J1wjPZ5CJnJC/DxzXU99T13zuWsbdJmzbSMHNkx8og6rtO0R
bz9zLXOs8/DRKexusm2AOoP7I+pddPmwdXuM8/CLU+iU/BO8uTyLOalFkHFL
dzy0DSMPfvCBY0l7Me6gJtiuyG/AW+IhcZEcvcFzg2PEm1bH5ctS4HZlihi0
qRg6GO4a4/4U+FfrWMw6XXde+ag1Bzm/r7MM0Jt9J8C6vCu3P6Kjm4zn7PVT
4yvv6yw/+UW7x9RTq1z7DMzCdpelmLvV83NvN85zDvNe2BN1GN/zLXMMcV3W
z/dR3Evh4weZB1+n3sPd60xHBmqvA10DHp8Fno/MwtfzzttHpfC5w1Lor8Nx
/PAUsfG+FDqBPtf7bbdO6Dd4TA6Nfq5McRfGnMyNr8GDbpinxfNf6PprvxQ5
H7Z4jWtubJhz7PB5su7+4kl63j+FjYww/mywPE8av9gTsY07P2IYPtudd1Jn
0N/iMTFzvPnB1OR5iLHDHafArBG2yWXGX3TLfQS2eBH5sutK7hLwvVs9P3Mc
4W85N+p3coXtKXxoW9oVO6lVT8ii7trD8QSsAHcuy8JWRrheudk20+K8Cz1y
r8a3XfddpqM3/ITnSsedSud11HbTnPPhG2A8eT/5CGeGHvb2HdM+Ke5l2SN5
zgLnm8R6chL2uJf7I71fYgdzkjPji9DhnZEF9nL/hB+BjfhSo56P0Xi9+kbR
mwpxp0ee2Gw5qRcaTV9jHu4QpzqXA1tWm584WGE6Z0iuzf0puTf553rzvOkx
+WeV4xFx6UPjLjnAwBTYcIlrI+5J0RnztBRCRvQKtqLb1ZaTs2g2D2utMC7P
ct4Lpk7IRU05w7Xe5Cx8fmIWeSqxj5r6PvvjLSkwmW+5J+nt+0zuNbEB6mpq
amyh3GP8AH8gTlAXMsYvVhTjvgvc+JX3yF43uk7urllnugYDT5YZ07BfZEY/
6LjCufR7rkmn+x09NdVG1xTk/FOdJ5AXcH/bXoiz5T8OdApPtZ8ZI8ta29s7
pnNeTdYz+mYeairqqRbPg85bbA98z1nXm97s77ArYiP5A/ERvGSf6GSVsb3c
a63pYXv1tiXk5NyJ4wstAzz15metKu8VvCJ/Wm45+W6Zv0WHRdsGumgrxLkT
YxrM32ZdjbIM73ot6K3mb/W38KCTBo/bTe/2oTrbZ7t1N8p5CPKQG3DHv6Kw
q25l3HXnX4j7evRPnkhetdz7XmV5as2DfXLHg01S58+2DZArcu9JHdEnhd7e
8B7hw26RjZwTOnkVe13o+XM+q5HGTuYBP98wD/z8/8T/CL1S1DCvGos42xU+
X/AJHnx6b+dv5HGDfDe3KkUOxD7Z425lESdesf912H+5o2Q8JMX95SbvfUYP
P6hO8Z/dcSl0vNnn3urclJySe5yu//Vyvofw+H/O87nL4X+5ffx/BHeU3FUe
nMUdLne5L6WQl/xtqM8ROmd3iP/PeE08j2aR501zzz6773bp56VYg/nZC7X8
Avsg8k7y/Pc717otRewlphJPr85ifFSK+4Rq+zJz1njv6/wfzlnGxqIxhLyR
WLDF8b3ZuTp3StxJdWPYQGNaL/8fx/9yXfblGLfTNoe93ekasKsWNBZwduTg
/ZyHc8YNrhF4X2uelR73si8ssY2h10XmgX+R/YX99bXe8JvFPbCixvP0T/Fd
b9v/Ys+J/1YY84+2zKemkLGv5WSOauvw/0KpbYQ=
           "]], 
          PolygonBox[CompressedData["
1:eJwllnuQz1UYxr+/S+eUmMXIllZikLWiacbUNImQW7R2pWZKirC07MVic+1+
1RBpW+miyzSVrlLpKs1ISZFpKmF3SYqwpQtamj7PPH88M89z3vdcvue85znf
juPLi8vSSZI8DrJgUUiS/TQUILrGJOmBfiGVJFvAGPhV4BD8MDnfwIvAYfRx
8C28JX2WEtuNzoH3D+ZLaOuPPh39MfxIJknawruAgpTnGA0fAQ7Cj2lOeHOw
jvws+avgvcFadBHrK2C8E+g6YvXgpNZHWwWxTWA6+kIwi/y16DJiN6IT9EuM
3xPeInptDejm8MGghNwVpA2C3wO2ot8kZy75w8Bv5B5Cb4ZPBJXwv8DN5Fah
a+GV9BkELwaN5DfS9h18MqhK+xtKyL8N/TZ8C/nz4IPBvpTHKCR+F9hMbCU6
D343+DrrNc0ntzW6iW/fQ59W8Odp+4/cZrSthvcK/tat4Cb4T+BP+KXEf9bZ
gEvg3RivE3wFOEb/g2AJfCCYRqwUDGP8vcF9/yBeA+9L2zhiCzUn+nL0ePR2
cvoGr0lrm0jbQHgtbX+TexI8Cx9C28uJ93wo/DRQl/KY/eBjg2vvRXA+vBqk
6NsEVsKfASfgM8AU+GsgMPcn6FbB36BvqWK8kdFr1tqPgyfhy4LPZhbxq4m/
pZrL+A50g99B29Ss13i7vi14L1eBC+DngV/T7qO+OWBO4rYM+U8Hr7VC9QF/
AJQS/wL9YHBNq7Z1J3Q38sEBeAva1sAfBb+jq1nDNYw3IHovdcdaqi/6QMZ9
FgffAd0F1cydxJ4L3utqMAe+VHeGWA45H6AfVj2nfQd1F7sQ3616QHeGPwYW
neI7VgOvJ+dinT/xHfBJ0bWvmi5B34vexvgdiS9A/6sa5XvrGaNWY4EG4o20
nU3sF9An45pUbS5WvRBfjR6q80PvR29Azw7eE+2N1txdXqAay3jPz9TeR9de
IXo2vL3qIes7obvRIXhtnWjrQLwSvYP8jegF6Haqr6xrSrWlO6e7pzHaw98J
3judYa7GUg1kvSd1wXdId0nftA/+UPBZ5zPnwmBPlbfm6szRzaK9UDWv2u+j
MdCjyOmJPjX6bu0iHqP3UHu5k5wmcn9QfRDrjf4Rvj2Ya01a2yvBeyEPfVXr
pX9X4kfpcy78fdraZFxDqqWjyoHvZY7l6Nbo9WnfKd2ttrR9mfUe5UZ7rLxW
HjEcXQpmkv+u2uBzwQb4WNZQTu7U6Jg8QF6gPdfeq+Yq0POivVh95sNnBN99
efZMeXnw3ZMHyAt6Re+V1qy1V6PXS9NlWrAHyAvkkWfBy6PfAq1Raz0nuhZu
1f0P/mZ9u2r2H/RlwXv/qXI0V/TbpzdvJLER6PKs35wr0D2i3ybtkfaqOPqt
0Js2nPiEYC+YDsYROwMsT9vz20R7rLxWnjOA3LLgufVN+rb7ot8i3bH7o98M
vR16E/Q29EN3ztiD5cX50bXWDnSP3hPtjWrsM/i10d5yhPkb0OuCc1UT78Ff
D34LVQNvwD8MrmXduY/gn8uvUq6pTcGeIG+4CL0r+Mx19lrTxuA5NJfenD3w
ncG58jh53ehoL1ZNq7aLor1bc2iuIcFeIA+Rl2wL/lfQP0lh8BnqLPWGPQEf
E+0lNbTdAJ8c/VasQd8CnxLN9Y+gf4UJ0WejN30S+qvgu6I3/8rgN11vu85c
Zy9PlbfKo+RVecHeJg+Tl10fPXce/a+Dfx/8r6R/glHiwXdZHiuvfSTae+XR
y+BPBb9V8ih51f8sK0vB
           "]]}]}, {
        EdgeForm[], 
        RGBColor[0.7789497058823527, 0.8807961176470588, 0.8967067058823531], 
        
        GraphicsGroupBox[{
          PolygonBox[CompressedData["
1:eJxNnHn8VePaxvfea+21KUOJUmTOkCGhSJSUNPzSpHmWJk2mEA04KBWNFCml
uZSUIbPIa0qEg+O8gxcZD8fLazziXN/ffe0Pf9yf597Peqb1DPdz3cPah180
tsuYQi6XOz7L5RKl+xRzuX1FV+RzuelpLneXMheI3lTeTtFY0RpVOFZ0icr8
Vb/fFl0uukB5x4mGK7+T0hNFI8W/p2fvisaJ/i56X3SNaLWeHyUapjJP6feT
ot6iVer3UuV9pfG01vPaor76/anoKlF70X4qV110up49pHSzqLPoYNFBok1q
40WNe6ieNxE1E+0p6qS69ypNRR3Fn6W0KOpAvuotFp0luke0UNREtFzP9xf1
UZnNavNi8Q1FM9XHev2+X9TFeWNUZpXSw0QXi69QWk80RHw7pYeLLhL/H2r3
BdFg0RS1c7PauEn0sn6/JBoqek7l7lb5f2geBmcxH/cqXam8g0WD9PxZlXtG
1E9UW7QhjTHcqnSm2rtd9Bfxlym9VHStyowXNVD925S/THn3idbq9wmi0aq7
Xc9fFY0QvS7aIRolep4xiQaKHhc9JuohWqF6B4r6q24bpXVFA8TfrPavo0/R
gSpXy2u7l9KqolNV7vck9lpb0b/0frOVNnA6R/Sx+DXF4Hl+VD6ekf+40lnm
G6idua77m2ie+GZKn8hH/i7xy9TOTPE/ic8rnS/qIP5o85/kIl1gvonavMtl
Jqnu0+LvEU0UP0E0S+M/hjVib6pMW71bG9GvrLvS9qLd4p9hb4k+V5lqanO7
+EX5KLtY6WfK31oMviR6uBhjYIxPiu70eE5Lgue9HlCZO/Lxrss0jmqinvrd
SukBol7iH1WZR0QXsi9E60XtRUv1fA9RF5W5j9+i5qKn1P4Q5TcSrWDfi84V
XadxttWzNqIbxA/jXIkmi++ntK/oQZXbiAygjupXF3VX+3X1+37xl4mvl491
2eX1ucP8he6TMuyHnNr9Wsk65Z1cCFlwn9K9RN3Er1Oba0VtROcob29RV9ZF
9bpyFkWr2Wui83ivfKwja3SF+6D9bebZewep7kPia4l/MIlzznkm72HOpvIf
Ufqo6HLx3QrBs4cfV7rF+Wek8RuePPjTCjG3T4huRmYm0dbDGsMGPXvMZZAr
9HWK0iVqZ6f48SozUel++r2H6u6rtFoaZ46U30XlV0+jDLLhljR+H1KIvOqu
e6vbPFL5N7luHfFXJNEW7SCL3tDvQ5W/VPyb4qfm4l0YZ518yLpNnp+NSjeI
xuYjfcBzyNrBs37Ix/UuMyuNueYdWfcnk1j7hcrbLv6kXKzjq+KrFmLOnnKZ
09Poj3bOS2ONbnK/G93X25bHK9XOWqXrkH+W2w+6POkmz3/tNMrtj9xWuiaJ
e6tVGjx1GQPj3IYcLkSbJxXijlvt8uOykNVXKh2hvH1Uv6C6VZF3aZzRAUnw
v+fibmVuj7Ecfkv88b5TeAfk833On6/yy9PYN4x5tnn23vXa3x8kIXMuzUIm
TSppf6jMOx7zMrfJnFzmMouV9uDOR26o/J4qUyWNc7aH0pLoZ5W/lvcQZco/
qBT8gUonpVFnn0LUg/9V5dsnUZ+6icp9rt/7qp8JbrNKIVLKIIf2S6LMa9yJ
St8VvaW6cz1+7ndk5meWm1NYKz2rKr5OGuvH2t1unnWpkUYZ7uGpafw+ohB5
NVyX9dnba3Sj+ZqFSHnGnU979MHduCIJnr4O9h5mny/kbuOMib8+jfXerxDr
XNVr3S2JOWJ+ZouvSR8qn2p+dih9PIs2arkdnh/gMuTxDMw1w2Xqi5/mMkcX
IqUOeOq6YtxHfbn7wDD04ztqoWXgi8XAIOeI/lYMjNZatNbYoQ33iPJbFuMM
9tKY+1jODlfesGLIkJ+U/ijaZhyz1G3+Iv5n0SvFOJddLcenix9oDPRwGvK+
nagp54Y7U/RaMbDSufmYmxWivcECqtvBeHGq+PbGWOyb+0RVRG8VA3u2Eq1U
mc7GNPeI71gIzNrcGOC0fMhm5Diyd5v4HkrPEN0hfpBx2xiVH12Mc/q10q9E
K0WdRB1FNQpxx4BPGou+Ff9/4E/jUe7xM1kP8X3Apir//0q/E20RXa2++hcC
4/bwep3FvIhvK9q3EDhsuefkG/H/5E71Xc4dekY+cPkqv/uV4q8ohjz5Telu
0Tuie9XXRYXA6L/q979Eb7AXRIOKIfN/UPo9WEd0g8oPMJ7rZ3zSTDSYO993
/DDR98qbLjoGvKn0SNEr2tP19Pslpc96jb7IRV9tjA9PMT5sq9+LxI9KAr+A
ZVoi79m3yr8gCfzerBh4HawOfj9b1BD8lAV/TCnuzWlJYO27xLdKog77ljz2
/anG2+yhxeKvSkLPYI0q03zg2fNFTcWfbMxzXiH0ANImym9oXE058DjvcXY+
MEnPJM5L92K8E3iM/UqfzX2+eCf0kQbGUbwzuKy56FTWVWVOL4aM/jALPPqB
0oZJ4Cfw1Bd6/jlnnv2o/N6F0HP+od9fipaAgZTfqxB6DvrMDOY+H/N5tqjE
OUkCV4OvGyeBg8HFTZOQHeDc97PAoO8pvUdjvigJrNfJmA+8xz3OuzMHJxmP
tfA8dEMHKASOI6+Ryp9obNncdwHneUk+sDPy5HPLq6U+4+2M+cB7o1W+XyHw
7iTvI9aBewK8DZaeBu4RfZgLHHl+PvQodNG1lnvM3TSXmaN+n1FbTzPH4l9m
D4u+zcUer670B+93yu9Ko+434i/hrBbiHHIGOAsfKR8Fe3Qh+kM/A3eCOXtb
p2DPcLYWeczoV+gM7BPO/TLLwNvyMQ7GgD62Vb9bivYAmxUCZ3+Sxpi25EMn
R4c8Lx/69vN+/8fcFmPjjN7m91rkvUEf4MPxenZNEnjyL0pvTOI+vU3pjCTu
zbFKxyRx9w1RenESd31npZ1E9ZPQ0Q7LxXzMdL9gGPAzOBgs0Ye9S1nks6hx
MfS02113o2Uz+j93PRgM3AaeBDOD01mTGV4X7sqlyluSxN5Z4v3DvTlfeXcm
gTG2Kn02CXsBusHXxuTcCfzuXgj7AfdTT6Wf5WMMdxujHpoLXR0Z1yIfmBGM
CCYcovyLi4E9Riq9pBj39UzvDd5vgPL6FwOr91LasxiY/C6fOe7rWT6XH+dC
l+Xcozfd6TOKboiehj7cyGt7pOeZe4lzje7MXYHcQGc8QOX3F51ZCHsPdp/G
hdBDB1jO7yl+j2Jg9cuUXloM7HG10quKgbWwlbCfTvXcT/f+aewzhXxGT0MP
R56DVyeLHiqEroh+iyz9tBC6MucW/Rd5yb15p8fbzPo78pK7+0rLXeT0HOXP
Lgb2AfMgv7lDB1qmVvN8ok+jy1/yJ1mOHo3c4g6d5TVhv1VYJiGPsT8gb7jf
z+eOKAbu7aC0ohh4r6vSLsXAkC2QUcXAupypDpa3TZnvYmBpdHL0Uu6XuV4f
bBfdLS+RkWABZC/4DRwx3++ATQu5xNqhm7+ShAyfbB1qX8uBTYWQfXsqb7P5
49LQF5j/m0pRZoLk+WHKfz6JczbR64OtA5mCbMHmNlLpI4WQKY9lIZeeUVo/
C5z2kNJjs7jrNyudnYVcWaj0ziww6cc8F9XmnZQuzeLM1clCRn4nqqFn6wsh
1+j/wCR0gEXug76Oy2LsvBvv9Yn4qknsn80ewzFK78hizf8zC9n8LfshH2XZ
c5SflkX9W7OQa8i36/OBVeE5v7cmgSvQx8FEyEPOLPoEddApWqSBcamLnn27
y1OXfHAvGGSaefJudfntfgfGc0sSGBe8gC6OXfAS7CRJ7A/2xljRo4WQ6azt
rkLcS9z/yF72HrgSGY48QRea4jZpD/wzOB/93GKedIrfBYw01fkLvF6jSqHj
/lIIm+QirylrWzuJ+xs52y4NW9gBSWAAxnxhPnQU9J/VlifoNNiQkY3kYQdG
10Gn4hn6GuNZZVlKik0VLHN+EucIWYR+ht0S+xRYonM+zm87859kIUuPUNo7
C+z4eRb6Z6W+WohzBtbhfb7OAjd+pfQpUU3xT2bRHuXRbb/LYgzfZoEvKV80
dmvr84i+iN7I+LBV3+9ztN53NXOKnohdYJllCHondmZ0UOwIyy1neI59Dz0S
fRI9HZsNthtsQcjzjb4f0ace8J11SBp2G+40ZBf1sKGhf/MuSy2vSLEHsp8W
FgIjYTvC9oRNibsAmw4YCv0X28463x0bfFeCDzgXk/Nxr1FvkOUeNnfs7Vdn
0f5VSmuVwtZXU+kXWZSpU4p7kHfCnjw5CT0EHQQ7MvrCQOW/nsTvPrnAnmBR
9JGynQWZPy4JbE8ZcAn4ZEI+9HJ+o5ujx5CPDH8tCbvm2coflESb8GenofNQ
l3sDXQC9D9zOHdND+f2T6Jc20Re4Y3rnwzbaz2XQ9RjTJJ9Zziuyizuqn+U2
7fV3eWQ59bGJDU+iTe4sePYGtgvyhrsv9soIl6GNgZ4H3mmYy/Aeg/wuYGfw
G3cWOgr6F1ia54M9n2elof9fxzlNAnNTBjvJGI+BlHYm5sMOBI7D1tEjibro
QfA9/S47kvBFVORCh+Iu76e6lyfBc6fTRh/3i+0BnjuX/ke6L+5/9C90CvQ2
1ho9mrYvc5uUHeW+aJ/zgp2T/XWF+6LPy12e8fZwv+gmFZYh2APAjeA3sCP8
DfmQ8fhZhopvnsYas77s2ck+C9guZrlMyzT08Bvz4S9bnIQ+fncSdgpsFDxf
5DKklMEGiL48yfuf/Htdd0IS+eg+2Ho5h9h72WtXe06w9V7jdycd73GiM3Gm
sEvQxgS3TzrR7aCvX+8zeE7qd8vH+Z7ofnlXynBPYaMCd2PLqsTffhdsD/Bg
SPxi85KwscxNgsfOzDxxR2D7OjcNWwzzTJk7XB5bDn5JbDLYUBe4LnO40P2S
R5kR+bhbaBPb0WlprAdrQV9znE/bc91XozTWgrrLk5Dh2P3KdkBsStiXeDYq
H/a3Oz1mfGnLnI/9CR47DO3d7Ta52xZ6rbFpsX+wp2Hrvc9rfU0h5Dg2Me4d
9mGlzyYJnZr7lPfDjsw8MIZp6R97c5ptg7SJfbk8LnjGwxrN8DqBBbD7H+r5
pM0FXrcZtjeCg6bajsoeu8X77A3XBVOAefAxcCa4M/GBgenBBh3SP/Lgyzp+
hfnd/l2p76vc+Wng3Jlu80jLAHRF5ABzgJ8A+yQYbKpx2G+cqzRsTdxFjBOc
hsy/3nIf/b51Gr4YbP7Y8LGNI8PQaZGH6JT4GPAX0Bc4hjlHpiL3W/qeR0aU
8QY89393l29h+YT/FRnFnYVPlHtrh/ORVZzNm3w+uQfA8dwF281zB3BHMX7u
KWTsJMtZ5Do+Oe6jVz0n7JHr3NdBltU3Wl6/5vJDLQPoF3y41PPPWoDdwHCV
9og09Hl0+bpp2EXwAT3teWQO8RnCoz9iQ0Wnxm7PHD/lMthXnxONE/9CErZ+
7Pzo1/Do2OAXdBD0fGz/6OXbvB+oMyUfeVv/1M6LrntvGnsR+cP78Z7MyT3m
uceZD9aAOVlsHmzAOrAerNGhadh76uYjfdn9LnIZ7hH25ovO5522ecxN0uDH
Of95t7Pce3KZ047m6wvrdBJ/XCmwMvOOH6eN8TPzv9i/4dGD2hlXv+wzwhjm
FqMMfmR8OZU+HeNT/DeZ9yq6Irj0FfPgZfAh68qagunAdvg18G/Ag/E6lUKP
Q5/r5/0PPuE9OvldLiyFjj4vC/2DPYMOcmEW9uFD9Lx7KXQxdLLjS2EHa5QF
hgEzlbEVfG/rJugh2EyPVnpqErYPbALYIbF9kNfQ+e+orVPEd7GNFJ4xYds8
MQn9+nX6Rh4pPSmJZ9hW0K2xe3awb7qh62JLwUaGPeVt1TlZfGelO7No84Is
1py1Z+9jaz0zDR0Fe2zTNHQy7ELIGvyJ+EPwh+Lja5zGXcJ9URm/4HchPdn8
uDR+M/56aYybMSNHka1LzFdYxrJH2CvsGc4t63FtPuzN2NKxD3dIgsd+xT3G
GE6wDOni/EpdIfnDXoscrGr5hi6KPCSlDHiPd+3ovkqWGehK9NXR/WKHwY6N
Poa/4Ngk7C3HJfG7bDc9xvnYD4/3+3b2fNL+lWk8o8xRadSn7n9nsS8Oz8Lu
dYLnbXsWfbXLws5T320yrg4eM9gPvNvHMow15Swfqr16JPdjFmcaWwnn+mbv
T3TkI6xj/m8WfTOGv3m/sHdZR2QhMhF5id+ENjkbvB/ryniQP7SPLASbgFfA
CHN8TpGxj/nccma5X8DQYFfwGxixjOngwXJXugx4GR8JvpIvGWMp7svbbf85
1O81zzz2JWwk9X2P0z/9bjCeASeBxbhnwYVgQmwa2EGwneD7w2df3u/w+O7R
LdCp+hofcQbY/yvNdza+o33wEnZi4iqIqZjpOQG/Pe58fHhD3CZ6DTpCs/QP
/QYefQG8DP4Gh3L3gdfBwFebx15yg99lgDEP74J9po/3BnoBWBFsik5AXAE4
4WJjW9oH63LeiSEoxwvAc/bnuy44c34aenpT31/gZ7B2ZUxCIeyrH9jv00Nr
dW0WtoNlSvOi8eJ/V3pdFnawm1XmiSzuhzml8NMgJ7uJPzAL+8wW9O4s7GmP
KD0oi7i620vhq0PWdRZfT/zvYGSlnbKQQV2VX5HF2esifijj4d3FT89ir8zA
xlKKd+uj9MQs7Ib9lbbP4py+huwVjVL+AM5IFvasi5QOE21kfVV3vN93din8
j8S5ccc9a5s5tgXucvyq+FBIe5vHrwKP7fRR+556WWcZYHs7edhhscHW8m94
fC/4YPDF4BeFxxdDnwPcLzxjaua+nna/z9h3yjgnZaHn31L6w79YiT3yUZcy
jLmvbdaMqb/bJB6yj/OPKoXdtp7Srlncee8q7eg77M0s4ivx8WKXwz4Lj98H
/y/PsI+Rvmf+KvPjTO+6LrGZxGgSEwBPfAD2WPzyxAEOMZ7hd6WPvhg8/ili
A5+3/4A5e85zuNU8+filiRnFN0XMADGQYH7SbebxkxCDiN+btdjm+R/k9mkb
f9b7Hht+NcbZ2un7Hj/+CuJW8Y3vNI+9kXhVYgWwAzOOt83/4D3G+h5Winvl
cKVts/D7zBT/zyzu+G+yiIMhHqZ2KfZOd+8x/H+0jy++3PeXucijr+Eew1/N
j1T9R5CNpfDL7/Q4iTsg/nKUaYfneYfzWQvKvuH28QfCtzRu3Oq9hG2HsbHH
8SkQZ4BfiRg/YjzKMbHY6cCKxL7ip8BeR9rUPGVbuTw+H3w/+HrwhxAD0dgY
gzLgBNqiPr4PfEP4nj/MRV4T54NH8UHjPyL+Fh5/Cf4T7JLYJPER4SvCD8Tz
s1weXyH+8avzkZ5hHrkIDw6GeIYfCv8YfjJ8PNgJsauiTxHHQfv4odAtW/td
8J3xXh/7HbGfYjsFF8FTFr8W/i38N8QctnYZfNT4qtHjiOOgDP4v/EXEbeBv
ou8K86u8V1hHxoNPHb8UcZUdzdfwWJu4HcaPTRh9Fd8T/jL8RMSd4BMk5rPC
ZXje2WXKPnvaY02ZE/yGVf0bvmwXBsNjR+BMnus9Ocp7jD042vvwUp8z9jy2
HeJmsEuwJ0d53/J7tOuSjnFdzjrtY/8nHWkeuw08/eMXxS6MTRg7BbIAmYAd
j3x0WOQSMgPdv47r4AfEz4acx3dG3HLP4h+xysSj0B5yhTYHeAwj/L74a4gd
wf6A7QN/LjFO+HCJJfooF/HnzG8fz3NX89hj4Vkf9jPl8V1W8W94fAfEYXAO
iMU9x3uefd7MZ4Hx9vC7MA7ir/A1EysOX44nZ2z4R0gHe5zo9fDIVewpYLoK
lxni8viu8WHjHy/7Wo7wHF/kOaGf4e4LGckdXL4H4bnPkPHIHGR+nWLEoxNT
NkhybQ04Af1R/AKwXynstejh6OCvm29tHQX/OjoIcZfEMmIHAB+BkyptjG6b
WDUwyDrR+nzYzWgfTIX9hHgUziLx56tdpqfzsUW/4/aJRcVOgL2g7E+Ax26A
/Rj9H92fNta4nR3Ob2W9iTEj/4jNJF6TOFnKE/OOP4Ux3o+OxpqUgh+SBdYG
c2NvwG/7aRq+TVJ+E8uBDZh4UGyD81R3t/i5peiLWAriKN5yGezKzP8694VN
j1heziVxoMSDEru6yeMkphQ//yrPJ77ElWnoKKtdHvsYfkviq/BpvuG14AzN
c/vYYHe6DOeGWBfi/IkpxOZAPBb7fe9ifANA/OqjHj88a1GjGLYj9inxCexV
7sZDihEzSB6+LvxcfANCedaOZ3z3sTEf6cHmeb6f26xWDH8VOlR15xODSLws
MbHExjIuxlcZ45xGXAS+rU1un3hF6u9jnvZoF53odLeLj+9+87SP3lTN/W5O
Y2ybvGfreB8z/rouzzqwv1kL3rVmMfRBbJLEuxCPwZ4h/0zvsQO9fhPsF59s
zLK/54r2KMO+Xev24bHbzbFeWdP+uBO8r/b2GmELol9ibKbq2Vvip5RivKwL
fsyaXhfGgy5CGbAvMoB3rOk5qevyjKG298YG85QhNoG9jQ6zy/sfHxmxJLvM
/z0LW83/GPeCccG7xJz+4rsDm/7P5l/xM2TmR1n4eT/NAisRA8l99KrrUhYs
SmwruBN/+Y+Wk8TZEW8HFsImQiwodz3xoPCV92YxYu+Iu8O+T/tgOfxwxG1y
FxO7CQ8eoA/a5y7jewViTMvtfe32aeNXt7Pb7wuG/9HjZGyM/VW/L+n2P/G8
E3ciMpw7A1k/wuXJ5y7g/uCeeNbzxVz95Lmg/RdcBv5LvyP3FPKEmHVi7rlr
iNXj3mE9GCs6yE6Pn/nGxrTb43/J4+FOqfTJe275PgkdBIxPbB75Dd32Sy4/
1Dx3FnFNYKpdufhm6wvXw1/ypcf5QBr7jD2GTIJv67PJ/seejfwhJgwbM/ZV
ZDL7mXPP+WznvUpb2C63ujznnnOAnKrt9vfy3uZMIlvxm+NDr1IMmyrninKM
YYv3NjGEG90+4+TcUZ7zTht7up0q5skvP0NWjCmFzDsli/HU9biRN8gdnpEi
e4i5Ic4XnWeQ73T4p008Q58lTpl4ZfASfr7vXZ74ZuKcwaKPucwW7+tvvM/X
m7/f54G1ALfjn6YuGIn0W/PDNP4HNbbhWczBg55nZO0mzz/+2u88nomWdcQx
gfEbe5+wL1703tjs9jd5fNRFxweTg8+7GtsM9Z7n26K2zh9eCFxeicnTsN2X
/UtgTc4OsUhgXPAtevBy8+h61K3m++thzz8xO8Q/EGeB/F9rLHFJKdZmeCns
Iui06OPos/A13M8Kjwe7NDoY+hexb9ggsHU8bR7bArZWsC+4l7O31XVZC+qC
XYmT4swzV8QeoW+XLNPQlz52/CE8ehPyijLgyVcsL75wXCK6EHoQMWLECZXt
EM/5XXZZ9iKDiRPE9olfAZlOLAS6ITbr7R4DOAQMwjNsQNiCsIFxR/HdFntj
pPthnvlGhBgq6o/1HDNv2LawcbXJQl+/17rpEseiEJPyueOCejl27De/F7ZP
bOrYP4mdpc3K7zDzkcc8nG09k703rxj+mMrvBbNoBzsrMix1mW62rdVzLNvv
XhfuPu49fEDY9F/zunB+mFvkG3uYNUV/xy6MPtDC55Szwd7GzlvLPH5v/Nzc
h2Aw8Be6BjitnesPtG6D3EYfw8eO7gOuwydez3fpUe4Lf+sq18GPjV/7WGNg
8G9V343ckdyJ+ALQJ9F7mrt/5ADxR/i2kdNg6VYeN/4E/ArU7+166Er4PdG9
0bvB8MRplL/9I0VnL+vb3K0tPJZGllfYEdCLsVmji3LvY8M92u+LzRcbHDaT
N2yLRTds75Q7Gt/3SpdDHyHuofy9a13X5b4+1u3jq6JfbBfocsSIYffo5T0I
j0xFtiJvweoVHh+xFcRhlL8tOMhlwOHEDZa/JT7ca0cMwGq/D9jgMI+ZOBfi
W9gfxNMR58cz7N3oyeiV6GLEi5S/ta7tfHzTK1wOHa21x/Gl71fWcWYW3+rw
PdM99vfh9+ObPXwdyG38HmBNfuOvRRcF2/MNIbZz7i/8mdy7PGOvdfB+Q7eY
53kBixObzb0JVm7k9tET+U6P39gVKMte7ua7lvLoNEdar8Eej11+sOULedN9
FpH7nEfkNzGjyBbs+tj38R1g7weLM27ib8hr5XMzyHsJHwJ+EfYUseD0g30S
fwJ+Bc4cfgD8AdTp6/jUE7Lw7/C95Wmev8Z+RzA2uB9dAL0Mf+KJ7r++x4Dd
80T3hT6ILni8+z/J+WAIvsdCnoHf0AXxRXZ1Sj6+YL6rpBx6It9MslboMWAm
9J3ObhuMt9vYDh5/Pr75ctx8E681uhgYC30NnQSfOboSMTX4IKmPfw3fOc/Q
P9BD0MXGeK+wT8A/YKN13junOB//6+lu87+sI6ArjHCMMbHGYCPu4RGl8Avh
H8JPVNvngT1f6QNMwg9IrBvPz7SM6WM5g68JnxM+LMbaw/2yZt283/BNod/y
m+8amRfiHYirq6yXD916tdcA3yY+TmQevkfwJe0Sf839Rfvoc+h1zCf2aPiD
s/DBcwbBHpTt6TnGbkCsGPuUmJ813ivIoV6WP/hl6RMZi++auAGeYZs+zvtq
tG3U2Krxy+GfQ47yrdkFLktcMNiFu36g47kbZIFf4Gv4bPGdzCrLrYGWXcRl
j/RZIwZ8rMvzftd4/2DTxbaLjRcfGd+B8A0IffKNDf0gdxlXS8tjzh8yGb8i
vkb2LL4+/H+sN/+HwNxzbrCdLPaZOcH7m/2MvxG/I/IIe8km70nsRk96P4P3
y/v0ZJ8lzhE+T3yf/MbeQFnkFjYu/M7MPfsQnyU+yk5eD9aC7xr4nwHi8En5
voH4ZPiJzsduMcH5xOyTTx44Bf2p0j9SiDhpzj9+H3j0L/wP+GNYO84xPO/L
HiE+m30CtsJHwrrw/HKX4U7E/829SOw0YwN/IlNZF/oi5go7O3Zu9MWl1sWw
rRFjyjlArwe3o/tgf8P2hl2avJnOX2r9AbzKGK70mNETWT/WDvt4dZ8p8nl3
5r+T17iBZdt45/f1uCiPrjne7aC/oKuDH9Zbt23gOZ7jNbjA+545Q99E1/ww
F5h6iXUcvvvgv0Q6eG5me35m+BnnDhsvPo+zXJZ88Hz5Nzx6zSzrNuBDvp95
yPN2t/UdvqchH9w40+U5I80958zbYvfFeLBRY7PubF1htvcSPpmFfpfJxrDk
4ye8ynuG/Hl+NslY9zPrIHNcvrzPuGvw9eBPauI2xjmffie5LrFLcz3+LzwG
7AALXReePie7DO8/2X1x5mkTmXOe9w46Kf97wXdE6D74ROCR4XxDxP9acM6w
tWNzb+48nqHjzHQ5ziA2Gfw62GHOdTnKEP+3r/cJeSvcZkvz5e+x0KPAn/iR
aAt9Cp13f4+T/8zgGyTw4dcuQ1/EkhPDzV5s7THQBv97wfdI6Fno1+gGu3Lh
X1rrfFL0WHAxfhnOMrYj/J+XmudswyPb17gu5du6Lu3N8TPuO/QP+uJ9sauf
4/dHv2cc6PvYyYm35s4kb4PzK8y3N633mLlL9/F9ynuv9PzM9R771evGWuJX
xZ//pM/RUq8d8uQJ54NbSZ8yv9n7HNsCd3hN3+P4aokJwCcENkc3KK8F/jZk
yYXul/1DTD0x9qxZR5fBX4hdYbPbJ6Ud9IvOzv/E/n3G09t1NnqtsZdgN8GO
8YDzu3vfPur3vcPPkFHofOh+6HQ9XBcdkPRxt0Oc53K/J/lbXGah5whsQ7sH
eB6Yqyc8nz3dDm3/G9lqcyE=
           "]], 
          PolygonBox[CompressedData["
1:eJwllUlsVnUUxd/33uf9MIaoJAwFIkXa0pahIMgYXUkEFWiLgEARKDMKuAAC
GgYXiuKAARJQmQLRQLBhUmRw2LABlUGmQEDFCFQFVIYNicDv5CxOcs5/uO/+
7/Ta18+unZUmSbIQ5MH6SJKPWKiDrxMvJMkVNvbmkqQnuhw9FH0X/R26c8EX
D6I7wceA1ej+2BgFHw+2oK9xbCLna9Fz0MXoFehJ6AZ0A/e7o4eh56Kr2F+J
fgxsT21zNHvTwG74dfanh+/o7lbWJrBXAarz9lG+fs/+5pzXKtGT0V/At4F6
dHtQAu/AmUPsrQYtcj4zkb3F6F2pY6BYLAUn4A9mSfIGeyvR/6N/Q3dAr0A3
z7y2Cv62/E195x34f5x5Hf4sZ26GY6RYrWFtLHxS+C2KmWL3VsHfkg8LFW8w
HT4DjIV3AtPg9/B5eDimim05d36ED9YZeCU4An8Zex9j+zD6Nrqu4G/Px0YP
dAmoRF9Bvwd/lf0ibO9hbaZqgbX+3O3I2mX4SNb6ogfzzRHwceBzzl7ifjH7
pcoJ+kv0XfmO3pFzDmcon6zthG8Hk9EPo//EXjPQCj6ctZ7wp7H/IryetdnY
ugn6wJuCRvYfAS3hN8Kx7Ye9snBOlBv5UFLwm/X2geAW/HHWSvOO0VF0O93J
+w16S+twranGW6I/QP+Us48Z+hr6mcwxVWxr0N3QVeBEuIZVy13Qx+FDwrwz
OBb2Ub4OQP8DfzLcS4rJVOxdDMdaMf4dfj4c617oC/A/wr2qnFyS79wpy9uH
k+o38AS8OzgF/zV8twybv8BXhWOrM6fhV8EDqd90HX42fFY5OAefovzl3SPq
lX/DvuuO7irHyrVmyGvhnlJvlXLmMPwr0CpzjxyAfw2K4C3At/AR4A53PwFz
Va/gFfgN0Bv+YXj2bALl8G/Cd1Wzqt054bt7wBL4UvAQ+5fRy1RroAm6Ab0A
/ly4VzqCHzTvwr30GagM15hqbSYYD2/N+zfAU77XBv6m3pC6JrupNgvuFdX4
LHgv1val/qa+rZ5Qb2gmLAq/SW9TT9fB3w37qppWbesNeoti0AU+D3ya+pv6
tnpWvdvI9wbBN4Rnrc5s1PxUzedc0+3g91hbwF4GRsLHgJc03zjTRrUNKjLP
xGLOvx+eBYqhYjlOMyF1jpSrtuFvy4ZsacZo1mjGvwDfHI61ZsimcE+oNzTj
qzX/QD51TP8KzwDNAtXY1PCM06zTjNOsKyo49pqhmqVV4dzoJzYhDHH52BX+
N3gq9TdGw88oZpl7RL2inCv3evPzikU4NrrTCN+vN+X8D9kH/xl0zTwzNDvU
U+ot2RwGHxiOpXKu3O8NzzLVuGpd/xz9e/TPmxKeAZoFsjlUuQWPJs7ZWuU+
PNvUM+qdinBtyqfl8j3cC5pJmk01BfeabFTD7wOdxvC4
           "]]}]}, {
        EdgeForm[], 
        RGBColor[0.6711782835913709, 0.8146357646925885, 0.9359697625050689], 
        
        GraphicsGroupBox[{
          
          PolygonBox[{{1145, 831, 830}, {1626, 834, 1771}, {1772, 835, 
           1776}, {1779, 838, 1777}, {1781, 16, 1886}, {832, 833, 243}, {1574,
            376, 1778}, {1777, 838, 1817}, {830, 831, 334}, {994, 830, 1}, {
           1775, 376, 1574}, {1774, 835, 1772}, {1819, 1027, 1818}, {1780, 16,
            1781}, {834, 832, 334}, {1770, 833, 1625}, {833, 1027, 243}, {
           1886, 16, 1773}, {1623, 994, 1791}, {1768, 831, 1624}, {1068, 834, 
           334}, {994, 1145, 830}, {831, 1068, 334}}], 
          
          PolygonBox[{{1818, 1027, 833, 1770}, {1776, 835, 376, 1775}, {1791, 
           994, 1, 1537}, {1831, 1068, 831, 1768}, {1624, 831, 1145, 1880}, {
           1778, 376, 838, 1779}, {1625, 833, 832, 1769}, {1771, 834, 1068, 
           1831}, {1817, 838, 243, 1816}, {1816, 243, 1027, 1819}, {1769, 832,
            834, 1626}, {1880, 1145, 994, 1623}, {1773, 16, 835, 
           1774}}]}]}}, {{}, 
       TagBox[
        TooltipBox[{
          Directive[
           GrayLevel[0], 
           Opacity[0.5], 
           CapForm["Butt"]], 
          
          LineBox[{1537, 1791, 1623, 1880, 1624, 1768, 1831, 1771, 1626, 1769,
            1625, 1770, 1818, 1819, 1816, 1817, 1777, 1779, 1778, 1574, 1775, 
           1776, 1772, 1774, 1773, 1886, 1781, 1780}]}, "1.15`"], 
        Annotation[#, 1.15, "Tooltip"]& ], 
       TagBox[
        TooltipBox[{
          Directive[
           GrayLevel[0], 
           Opacity[0.5], 
           CapForm["Butt"]], 
          LineBox[CompressedData["
1:eJwV0tdOFVEUgOExGr0y3qlBgxzxKAj2+gjYERGDgOXQxAKaqMSuiYoVBRsJ
dp/A2PutXVTs2NtbGL918eVfe++ZOZPJSWWaShp7JUnSTXbfJFncL0kqKKeK
SibZn8ER81CtYAit1kU6lctsos3eZr3ERTpYbW8Nq2iikYn2G3QlK2iwvkAW
g6wHUkgBU+zVx3Vaq/Vap6e0Wms1o3VaoxN0udboMq3Wc5ynmY3sYnzcx/S4
jnFxH2NZShkbWM9OxrCEaVRSSBUFLCTNUUZzlfz4ZvTxDrf1Fg/i3DqfPO5b
j9RWzeMKozhMb/sDdDA3ucE97jKCgxyihQPsp398P65zjTu0e85xjpEb92qa
f+a1bDev07Oc4SS/+M1P/vKH4XznB99Y5L4yTph7+MwnvvKFFB/4yPv4Rq4t
jXcxv6WENyzgHbnOunU+rymOs3hvfclcupjHq3gfZy90Ds+ZHc+0165PmckT
ZvGMHGcpHpkf8zB+y7qYNnMnpykl296wEP8FzYnvxF7zPlrYYr1Ht+lu3ao7
4j9gnqz/AdskZ+Y=
           "]]}, "1.05`"], Annotation[#, 1.05, "Tooltip"]& ], 
       TagBox[
        TooltipBox[{
          Directive[
           GrayLevel[0], 
           Opacity[0.5], 
           CapForm["Butt"]], 
          LineBox[CompressedData["
1:eJwVzMkug2EUgOHPpqU1tDUkEhZugCtAB4qaEpdgK1phoZSYwgZbw15sKOIi
uCNzE8+3ePKec/L/38hqbaXaFkJYoy8RQn9S6WXGvhxnvdQtLbNontYl3dQF
ndKKlnRejzhklrn4fXyPMgc8++6FMy7sOX0iyyA5t2x8N75Jxi2jPXRTtBfj
rF3aSZqCfU/3aVCzv5OnYJ/UL3bNOzyam5xyHt/RB9IMkHLrIB//JeXWrkkS
TNjrWtVtXdc3xhm1j/FpvtUP3dB7/eHG/KvfXJuvqJv/aHFsP2GI4cjtjlf+
ASQ0LA8=
           "]]}, "1.`"], Annotation[#, 1., "Tooltip"]& ], 
       TagBox[
        TooltipBox[{
          Directive[
           GrayLevel[0], 
           Opacity[0.5], 
           CapForm["Butt"]], 
          
          LineBox[{1541, 1689, 1540, 1732, 1733, 1730, 1596, 1731, 1794, 1793,
            1644, 1930, 1910, 1797, 1595, 1837, 1906, 1905, 1557, 1672, 1643, 
           1907, 1909, 1908, 1690, 1545, 1853, 1854, 1850, 1852, 1851, 1544, 
           1848, 1849, 1845, 1847, 1846, 1543, 1843, 1844, 1840, 1842, 1841, 
           1542, 1706, 1539, 1929, 1668, 1705, 1704, 1666, 1941, 1667, 1594, 
           1728, 1593, 1729, 1792, 1538, 1701, 1703, 1642}]}, "0.95`"], 
        Annotation[#, 0.95, "Tooltip"]& ], {}, {}, {}, {}, {}, {}}}], {
    DisplayFunction -> Identity, Ticks -> {Automatic, Automatic}, 
     AxesOrigin -> {6.539481026785714*^-6, 0.}, 
     FrameTicks -> {{Automatic, Automatic}, {Automatic, Automatic}}, 
     GridLines -> {None, None}, AxesLabel -> {None, None}, 
     FrameLabel -> {{None, None}, {None, None}}, DisplayFunction -> Identity, 
     AspectRatio -> 1, AxesLabel -> {None, None}, DisplayFunction :> Identity,
      Frame -> True, FrameLabel -> {{None, None}, {None, None}}, 
     FrameTicks -> {{Automatic, Automatic}, {Automatic, Automatic}}, 
     GridLinesStyle -> Directive[
       GrayLevel[0.5, 0.4]], 
     Method -> {
      "DefaultBoundaryStyle" -> Automatic, "GridLinesInFront" -> True}, 
     PlotRange -> {All, All}, PlotRangeClipping -> True, PlotRangePadding -> {{
        Scaled[0.02], 
        Scaled[0.02]}, {
        Scaled[0.02], 
        Scaled[0.02]}}, Ticks -> {Automatic, Automatic}}],FormBox[
    FormBox[
     TemplateBox[{
       FormBox[
        StyleBox[
         StyleBox[
          PaneBox[
           GraphicsBox[{{}, {}, 
             
             RasterBox[{{{0.905289744047812, 0.8075604353358229, 
              0.6768791252188643}}, {{0.896444205882353, 0.8667975294117647, 
              0.7551595588235294}}, {{0.8627345, 0.8918285, 0.820558}}, {{
              0.7789497058823527, 0.8807961176470588, 0.8967067058823531}}, {{
              0.6711782835913709, 0.8146357646925885, 0.9359697625050689}}}, {{
                Rational[-15, 2], 
                Rational[-125, 2]}, {
                Rational[15, 2], 
                Rational[125, 2]}}], {Antialiasing -> False, 
              AbsoluteThickness[0.1], 
              Directive[
               Opacity[0.3], 
               GrayLevel[0]], 
              LineBox[
               NCache[{{
                  Rational[15, 2], 
                  Rational[-125, 2]}, {
                  Rational[-15, 2], 
                  Rational[-125, 2]}, {
                  Rational[-15, 2], 
                  Rational[125, 2]}, {
                  Rational[15, 2], 
                  Rational[125, 2]}, {
                  Rational[15, 2], 
                  Rational[-125, 2]}}, {{7.5, -62.5}, {-7.5, -62.5}, {-7.5, 
                62.5}, {7.5, 62.5}, {7.5, -62.5}}]]}, {
              CapForm[None], {{
                Directive[
                 GrayLevel[0], 
                 Opacity[0.5], 
                 CapForm["Butt"]], 
                CapForm["Butt"], 
                LineBox[
                 NCache[{{
                    Rational[-15, 2], -37.50000000000006}, {
                    Rational[
                    15, 2], -37.50000000000006}}, {{-7.5, \
-37.50000000000006}, {7.5, -37.50000000000006}}]]}, {
                Directive[
                 GrayLevel[0], 
                 Opacity[0.5], 
                 CapForm["Butt"]], 
                CapForm["Butt"], 
                LineBox[
                 NCache[{{
                    Rational[-15, 2], -12.500000000000114`}, {
                    Rational[
                    15, 2], -12.500000000000114`}}, {{-7.5, \
-12.500000000000114`}, {7.5, -12.500000000000114`}}]]}, {
                Directive[
                 GrayLevel[0], 
                 Opacity[0.5], 
                 CapForm["Butt"]], 
                CapForm["Butt"], 
                LineBox[
                 NCache[{{
                    Rational[-15, 2], 12.5}, {
                    Rational[15, 2], 12.5}}, {{-7.5, 12.5}, {7.5, 12.5}}]]}, {
               
                Directive[
                 GrayLevel[0], 
                 Opacity[0.5], 
                 CapForm["Butt"]], 
                CapForm["Butt"], 
                LineBox[
                 NCache[{{
                    Rational[-15, 2], 37.499999999999886`}, {
                    Rational[15, 2], 37.499999999999886`}}, {{-7.5, 
                  37.499999999999886`}, {7.5, 37.499999999999886`}}]]}}}, {
             Antialiasing -> False, 
              StyleBox[
               
               LineBox[{{7.499999999999998, -62.50000000000004}, {
                7.499999999999998, 62.499999999999986`}}], 
               Directive[
                AbsoluteThickness[0.2], 
                Opacity[0.3], 
                GrayLevel[0]], StripOnInput -> False], 
              StyleBox[
               StyleBox[{{
                  StyleBox[
                   LineBox[{{{7.499999999999998, -37.50000000000003}, 
                    
                    Offset[{4., 0}, {
                    7.499999999999998, -37.50000000000003}]}, {{
                    7.499999999999998, -12.500000000000068`}, 
                    Offset[{4., 0}, {
                    7.499999999999998, -12.500000000000068`}]}, {{
                    7.499999999999998, 12.49999999999995}, 
                    
                    Offset[{4., 0}, {7.499999999999998, 
                    12.49999999999995}]}, {{7.499999999999998, 
                    37.49999999999997}, 
                    
                    Offset[{4., 0}, {7.499999999999998, 
                    37.49999999999997}]}}], 
                   Directive[
                    AbsoluteThickness[0.2], 
                    GrayLevel[0.4]], StripOnInput -> False]}, 
                 StyleBox[
                  StyleBox[{{
                    StyleBox[{
                    InsetBox[
                    FormBox[
                    TagBox[
                    InterpretationBox["\"0.95\"", 0.95, AutoDelete -> True], 
                    NumberForm[#, {
                    DirectedInfinity[1], 2}]& ], TraditionalForm], 
                    
                    Offset[{7., 0.}, {
                    7.499999999999998, -37.50000000000003}], {-1, 0.}, 
                    Automatic, {1, 0}], 
                    InsetBox[
                    FormBox[
                    TagBox[
                    InterpretationBox["\"1.00\"", 1., AutoDelete -> True], 
                    NumberForm[#, {
                    DirectedInfinity[1], 2}]& ], TraditionalForm], 
                    
                    Offset[{7., 0.}, {
                    7.499999999999998, -12.500000000000068`}], {-1, 0.}, 
                    Automatic, {1, 0}], 
                    InsetBox[
                    FormBox[
                    TagBox[
                    InterpretationBox["\"1.05\"", 1.05, AutoDelete -> True], 
                    NumberForm[#, {
                    DirectedInfinity[1], 2}]& ], TraditionalForm], 
                    
                    Offset[{7., 0.}, {7.499999999999998, 
                    12.49999999999995}], {-1, 0.}, Automatic, {1, 0}], 
                    InsetBox[
                    FormBox[
                    TagBox[
                    InterpretationBox["\"1.15\"", 1.15, AutoDelete -> True], 
                    NumberForm[#, {
                    DirectedInfinity[1], 2}]& ], TraditionalForm], 
                    Offset[{7., 0.}, {7.499999999999998, 
                    37.49999999999997}], {-1, 0.}, Automatic, {1, 0}]}, 
                    Directive[
                    AbsoluteThickness[0.2], 
                    GrayLevel[0.4]], {
                    Directive[
                    Opacity[1]]}, StripOnInput -> False]}, {}}, {
                    Directive[
                    Opacity[1]]}, StripOnInput -> False], "GraphicsLabel", 
                  StripOnInput -> False]}, "GraphicsTicks", StripOnInput -> 
                False], 
               Directive[
                AbsoluteThickness[0.2], 
                Opacity[0.3], 
                GrayLevel[0]], StripOnInput -> False]}}, PlotRangePadding -> 
            Scaled[0.02], PlotRange -> All, Frame -> True, 
            FrameTicks -> {{False, False}, {True, False}}, FrameStyle -> 
            Opacity[0], FrameTicksStyle -> Opacity[0], 
            ImageSize -> {Automatic, 125}, BaseStyle -> {}], Alignment -> 
           Left, AppearanceElements -> None, ImageMargins -> {{5, 5}, {5, 5}},
            ImageSizeAction -> "ResizeToFit"], LineIndent -> 0, StripOnInput -> 
          False], {FontFamily -> "Arial"}, Background -> Automatic, 
         StripOnInput -> False], TraditionalForm]}, "BarLegend", 
      DisplayFunction -> (#& ), 
      InterpretationFunction :> (RowBox[{"BarLegend", "[", 
         RowBox[{
           RowBox[{"{", 
             RowBox[{
               RowBox[{
                 RowBox[{"Blend", "[", 
                   RowBox[{
                    RowBox[{"{", 
                    RowBox[{
                    RowBox[{"{", 
                    RowBox[{"1.45`", ",", 
                    InterpretationBox[
                    ButtonBox[
                    TooltipBox[
                    GraphicsBox[{{
                    GrayLevel[0], 
                    RectangleBox[{0, 0}]}, {
                    GrayLevel[0], 
                    RectangleBox[{1, -1}]}, {
                    RGBColor[0.163302, 0.119982, 0.79353], 
                    RectangleBox[{0, -1}, {2, 1}]}}, AspectRatio -> 1, Frame -> 
                    True, FrameStyle -> RGBColor[0.108868, 0.079988, 0.52902],
                     FrameTicks -> None, PlotRangePadding -> None, ImageSize -> 
                    Dynamic[{Automatic, 1.35 CurrentValue["FontCapHeight"]/
                    AbsoluteCurrentValue[Magnification]}]], 
                    "RGBColor[0.163302, 0.119982, 0.79353]"], Appearance -> 
                    None, BaseStyle -> {}, BaselinePosition -> Baseline, 
                    DefaultBaseStyle -> {}, ButtonFunction :> 
                    With[{Typeset`box$ = EvaluationBox[]}, 
                    If[
                    Not[
                    AbsoluteCurrentValue["Deployed"]], 
                    SelectionMove[Typeset`box$, All, Expression]; 
                    FrontEnd`Private`$ColorSelectorInitialAlpha = 1; 
                    FrontEnd`Private`$ColorSelectorInitialColor = 
                    RGBColor[0.163302, 0.119982, 0.79353]; 
                    FrontEnd`Private`$ColorSelectorUseMakeBoxes = True; 
                    MathLink`CallFrontEnd[
                    FrontEnd`AttachCell[Typeset`box$, 
                    FrontEndResource["RGBColorValueSelector"], {
                    0, {Left, Bottom}}, {Left, Top}, 
                    "ClosingActions" -> {
                    "SelectionDeparture", "ParentChanged", 
                    "EvaluatorQuit"}]]]], BaseStyle -> Inherited, Evaluator -> 
                    Automatic, Method -> "Preemptive"], 
                    RGBColor[0.163302, 0.119982, 0.79353], Editable -> False, 
                    Selectable -> False]}], "}"}], ",", 
                    RowBox[{"{", 
                    RowBox[{"1.3727272727272726`", ",", 
                    InterpretationBox[
                    ButtonBox[
                    TooltipBox[
                    GraphicsBox[{{
                    GrayLevel[0], 
                    RectangleBox[{0, 0}]}, {
                    GrayLevel[0], 
                    RectangleBox[{1, -1}]}, {
                    RGBColor[0.254221, 0.313173, 0.892833], 
                    RectangleBox[{0, -1}, {2, 1}]}}, AspectRatio -> 1, Frame -> 
                    True, FrameStyle -> 
                    RGBColor[0.16948066666666667`, 0.208782, 0.595222], 
                    FrameTicks -> None, PlotRangePadding -> None, ImageSize -> 
                    Dynamic[{Automatic, 1.35 CurrentValue["FontCapHeight"]/
                    AbsoluteCurrentValue[Magnification]}]], 
                    "RGBColor[0.254221, 0.313173, 0.892833]"], Appearance -> 
                    None, BaseStyle -> {}, BaselinePosition -> Baseline, 
                    DefaultBaseStyle -> {}, ButtonFunction :> 
                    With[{Typeset`box$ = EvaluationBox[]}, 
                    If[
                    Not[
                    AbsoluteCurrentValue["Deployed"]], 
                    SelectionMove[Typeset`box$, All, Expression]; 
                    FrontEnd`Private`$ColorSelectorInitialAlpha = 1; 
                    FrontEnd`Private`$ColorSelectorInitialColor = 
                    RGBColor[0.254221, 0.313173, 0.892833]; 
                    FrontEnd`Private`$ColorSelectorUseMakeBoxes = True; 
                    MathLink`CallFrontEnd[
                    FrontEnd`AttachCell[Typeset`box$, 
                    FrontEndResource["RGBColorValueSelector"], {
                    0, {Left, Bottom}}, {Left, Top}, 
                    "ClosingActions" -> {
                    "SelectionDeparture", "ParentChanged", 
                    "EvaluatorQuit"}]]]], BaseStyle -> Inherited, Evaluator -> 
                    Automatic, Method -> "Preemptive"], 
                    RGBColor[0.254221, 0.313173, 0.892833], Editable -> False,
                     Selectable -> False]}], "}"}], ",", 
                    RowBox[{"{", 
                    RowBox[{"1.2954545454545454`", ",", 
                    InterpretationBox[
                    ButtonBox[
                    TooltipBox[
                    GraphicsBox[{{
                    GrayLevel[0], 
                    RectangleBox[{0, 0}]}, {
                    GrayLevel[0], 
                    RectangleBox[{1, -1}]}, {
                    RGBColor[0.407119, 0.543513, 0.938275], 
                    RectangleBox[{0, -1}, {2, 1}]}}, AspectRatio -> 1, Frame -> 
                    True, FrameStyle -> 
                    RGBColor[0.2714126666666667, 0.36234200000000005`, 
                    0.6255166666666667], FrameTicks -> None, PlotRangePadding -> 
                    None, ImageSize -> 
                    Dynamic[{Automatic, 1.35 CurrentValue["FontCapHeight"]/
                    AbsoluteCurrentValue[Magnification]}]], 
                    "RGBColor[0.407119, 0.543513, 0.938275]"], Appearance -> 
                    None, BaseStyle -> {}, BaselinePosition -> Baseline, 
                    DefaultBaseStyle -> {}, ButtonFunction :> 
                    With[{Typeset`box$ = EvaluationBox[]}, 
                    If[
                    Not[
                    AbsoluteCurrentValue["Deployed"]], 
                    SelectionMove[Typeset`box$, All, Expression]; 
                    FrontEnd`Private`$ColorSelectorInitialAlpha = 1; 
                    FrontEnd`Private`$ColorSelectorInitialColor = 
                    RGBColor[0.407119, 0.543513, 0.938275]; 
                    FrontEnd`Private`$ColorSelectorUseMakeBoxes = True; 
                    MathLink`CallFrontEnd[
                    FrontEnd`AttachCell[Typeset`box$, 
                    FrontEndResource["RGBColorValueSelector"], {
                    0, {Left, Bottom}}, {Left, Top}, 
                    "ClosingActions" -> {
                    "SelectionDeparture", "ParentChanged", 
                    "EvaluatorQuit"}]]]], BaseStyle -> Inherited, Evaluator -> 
                    Automatic, Method -> "Preemptive"], 
                    RGBColor[0.407119, 0.543513, 0.938275], Editable -> False,
                     Selectable -> False]}], "}"}], ",", 
                    RowBox[{"{", 
                    RowBox[{"1.2181818181818183`", ",", 
                    InterpretationBox[
                    ButtonBox[
                    TooltipBox[
                    GraphicsBox[{{
                    GrayLevel[0], 
                    RectangleBox[{0, 0}]}, {
                    GrayLevel[0], 
                    RectangleBox[{1, -1}]}, {
                    RGBColor[0.572715, 0.73338, 0.95065], 
                    RectangleBox[{0, -1}, {2, 1}]}}, AspectRatio -> 1, Frame -> 
                    True, FrameStyle -> 
                    RGBColor[0.38181, 0.48892, 0.6337666666666667], 
                    FrameTicks -> None, PlotRangePadding -> None, ImageSize -> 
                    Dynamic[{Automatic, 1.35 CurrentValue["FontCapHeight"]/
                    AbsoluteCurrentValue[Magnification]}]], 
                    "RGBColor[0.572715, 0.73338, 0.95065]"], Appearance -> 
                    None, BaseStyle -> {}, BaselinePosition -> Baseline, 
                    DefaultBaseStyle -> {}, ButtonFunction :> 
                    With[{Typeset`box$ = EvaluationBox[]}, 
                    If[
                    Not[
                    AbsoluteCurrentValue["Deployed"]], 
                    SelectionMove[Typeset`box$, All, Expression]; 
                    FrontEnd`Private`$ColorSelectorInitialAlpha = 1; 
                    FrontEnd`Private`$ColorSelectorInitialColor = 
                    RGBColor[0.572715, 0.73338, 0.95065]; 
                    FrontEnd`Private`$ColorSelectorUseMakeBoxes = True; 
                    MathLink`CallFrontEnd[
                    FrontEnd`AttachCell[Typeset`box$, 
                    FrontEndResource["RGBColorValueSelector"], {
                    0, {Left, Bottom}}, {Left, Top}, 
                    "ClosingActions" -> {
                    "SelectionDeparture", "ParentChanged", 
                    "EvaluatorQuit"}]]]], BaseStyle -> Inherited, Evaluator -> 
                    Automatic, Method -> "Preemptive"], 
                    RGBColor[0.572715, 0.73338, 0.95065], Editable -> False, 
                    Selectable -> False]}], "}"}], ",", 
                    RowBox[{"{", 
                    RowBox[{"1.1409090909090909`", ",", 
                    InterpretationBox[
                    ButtonBox[
                    TooltipBox[
                    GraphicsBox[{{
                    GrayLevel[0], 
                    RectangleBox[{0, 0}]}, {
                    GrayLevel[0], 
                    RectangleBox[{1, -1}]}, {
                    RGBColor[0.720374, 0.855234, 0.928635], 
                    RectangleBox[{0, -1}, {2, 1}]}}, AspectRatio -> 1, Frame -> 
                    True, FrameStyle -> 
                    RGBColor[0.4802493333333333, 0.5701560000000001, 0.61909],
                     FrameTicks -> None, PlotRangePadding -> None, ImageSize -> 
                    Dynamic[{Automatic, 1.35 CurrentValue["FontCapHeight"]/
                    AbsoluteCurrentValue[Magnification]}]], 
                    "RGBColor[0.720374, 0.855234, 0.928635]"], Appearance -> 
                    None, BaseStyle -> {}, BaselinePosition -> Baseline, 
                    DefaultBaseStyle -> {}, ButtonFunction :> 
                    With[{Typeset`box$ = EvaluationBox[]}, 
                    If[
                    Not[
                    AbsoluteCurrentValue["Deployed"]], 
                    SelectionMove[Typeset`box$, All, Expression]; 
                    FrontEnd`Private`$ColorSelectorInitialAlpha = 1; 
                    FrontEnd`Private`$ColorSelectorInitialColor = 
                    RGBColor[0.720374, 0.855234, 0.928635]; 
                    FrontEnd`Private`$ColorSelectorUseMakeBoxes = True; 
                    MathLink`CallFrontEnd[
                    FrontEnd`AttachCell[Typeset`box$, 
                    FrontEndResource["RGBColorValueSelector"], {
                    0, {Left, Bottom}}, {Left, Top}, 
                    "ClosingActions" -> {
                    "SelectionDeparture", "ParentChanged", 
                    "EvaluatorQuit"}]]]], BaseStyle -> Inherited, Evaluator -> 
                    Automatic, Method -> "Preemptive"], 
                    RGBColor[0.720374, 0.855234, 0.928635], Editable -> False,
                     Selectable -> False]}], "}"}], ",", 
                    RowBox[{"{", 
                    RowBox[{"1.0636363636363635`", ",", 
                    InterpretationBox[
                    ButtonBox[
                    TooltipBox[
                    GraphicsBox[{{
                    GrayLevel[0], 
                    RectangleBox[{0, 0}]}, {
                    GrayLevel[0], 
                    RectangleBox[{1, -1}]}, {
                    RGBColor[0.831017, 0.903518, 0.868326], 
                    RectangleBox[{0, -1}, {2, 1}]}}, AspectRatio -> 1, Frame -> 
                    True, FrameStyle -> 
                    RGBColor[0.5540113333333334, 0.6023453333333334, 
                    0.5788840000000001], FrameTicks -> None, PlotRangePadding -> 
                    None, ImageSize -> 
                    Dynamic[{Automatic, 1.35 CurrentValue["FontCapHeight"]/
                    AbsoluteCurrentValue[Magnification]}]], 
                    "RGBColor[0.831017, 0.903518, 0.868326]"], Appearance -> 
                    None, BaseStyle -> {}, BaselinePosition -> Baseline, 
                    DefaultBaseStyle -> {}, ButtonFunction :> 
                    With[{Typeset`box$ = EvaluationBox[]}, 
                    If[
                    Not[
                    AbsoluteCurrentValue["Deployed"]], 
                    SelectionMove[Typeset`box$, All, Expression]; 
                    FrontEnd`Private`$ColorSelectorInitialAlpha = 1; 
                    FrontEnd`Private`$ColorSelectorInitialColor = 
                    RGBColor[0.831017, 0.903518, 0.868326]; 
                    FrontEnd`Private`$ColorSelectorUseMakeBoxes = True; 
                    MathLink`CallFrontEnd[
                    FrontEnd`AttachCell[Typeset`box$, 
                    FrontEndResource["RGBColorValueSelector"], {
                    0, {Left, Bottom}}, {Left, Top}, 
                    "ClosingActions" -> {
                    "SelectionDeparture", "ParentChanged", 
                    "EvaluatorQuit"}]]]], BaseStyle -> Inherited, Evaluator -> 
                    Automatic, Method -> "Preemptive"], 
                    RGBColor[0.831017, 0.903518, 0.868326], Editable -> False,
                     Selectable -> False]}], "}"}], ",", 
                    RowBox[{"{", 
                    RowBox[{"0.9863636363636363`", ",", 
                    InterpretationBox[
                    ButtonBox[
                    TooltipBox[
                    GraphicsBox[{{
                    GrayLevel[0], 
                    RectangleBox[{0, 0}]}, {
                    GrayLevel[0], 
                    RectangleBox[{1, -1}]}, {
                    RGBColor[0.894452, 0.880139, 0.77279], 
                    RectangleBox[{0, -1}, {2, 1}]}}, AspectRatio -> 1, Frame -> 
                    True, FrameStyle -> 
                    RGBColor[0.5963013333333333, 0.5867593333333334, 
                    0.5151933333333334], FrameTicks -> None, PlotRangePadding -> 
                    None, ImageSize -> 
                    Dynamic[{Automatic, 1.35 CurrentValue["FontCapHeight"]/
                    AbsoluteCurrentValue[Magnification]}]], 
                    "RGBColor[0.894452, 0.880139, 0.77279]"], Appearance -> 
                    None, BaseStyle -> {}, BaselinePosition -> Baseline, 
                    DefaultBaseStyle -> {}, ButtonFunction :> 
                    With[{Typeset`box$ = EvaluationBox[]}, 
                    If[
                    Not[
                    AbsoluteCurrentValue["Deployed"]], 
                    SelectionMove[Typeset`box$, All, Expression]; 
                    FrontEnd`Private`$ColorSelectorInitialAlpha = 1; 
                    FrontEnd`Private`$ColorSelectorInitialColor = 
                    RGBColor[0.894452, 0.880139, 0.77279]; 
                    FrontEnd`Private`$ColorSelectorUseMakeBoxes = True; 
                    MathLink`CallFrontEnd[
                    FrontEnd`AttachCell[Typeset`box$, 
                    FrontEndResource["RGBColorValueSelector"], {
                    0, {Left, Bottom}}, {Left, Top}, 
                    "ClosingActions" -> {
                    "SelectionDeparture", "ParentChanged", 
                    "EvaluatorQuit"}]]]], BaseStyle -> Inherited, Evaluator -> 
                    Automatic, Method -> "Preemptive"], 
                    RGBColor[0.894452, 0.880139, 0.77279], Editable -> False, 
                    Selectable -> False]}], "}"}], ",", 
                    RowBox[{"{", 
                    RowBox[{"0.9090909090909091`", ",", 
                    InterpretationBox[
                    ButtonBox[
                    TooltipBox[
                    GraphicsBox[{{
                    GrayLevel[0], 
                    RectangleBox[{0, 0}]}, {
                    GrayLevel[0], 
                    RectangleBox[{1, -1}]}, {
                    RGBColor[0.907999, 0.789417, 0.652903], 
                    RectangleBox[{0, -1}, {2, 1}]}}, AspectRatio -> 1, Frame -> 
                    True, FrameStyle -> 
                    RGBColor[0.6053326666666667, 0.526278, 
                    0.4352686666666667], FrameTicks -> None, PlotRangePadding -> 
                    None, ImageSize -> 
                    Dynamic[{Automatic, 1.35 CurrentValue["FontCapHeight"]/
                    AbsoluteCurrentValue[Magnification]}]], 
                    "RGBColor[0.907999, 0.789417, 0.652903]"], Appearance -> 
                    None, BaseStyle -> {}, BaselinePosition -> Baseline, 
                    DefaultBaseStyle -> {}, ButtonFunction :> 
                    With[{Typeset`box$ = EvaluationBox[]}, 
                    If[
                    Not[
                    AbsoluteCurrentValue["Deployed"]], 
                    SelectionMove[Typeset`box$, All, Expression]; 
                    FrontEnd`Private`$ColorSelectorInitialAlpha = 1; 
                    FrontEnd`Private`$ColorSelectorInitialColor = 
                    RGBColor[0.907999, 0.789417, 0.652903]; 
                    FrontEnd`Private`$ColorSelectorUseMakeBoxes = True; 
                    MathLink`CallFrontEnd[
                    FrontEnd`AttachCell[Typeset`box$, 
                    FrontEndResource["RGBColorValueSelector"], {
                    0, {Left, Bottom}}, {Left, Top}, 
                    "ClosingActions" -> {
                    "SelectionDeparture", "ParentChanged", 
                    "EvaluatorQuit"}]]]], BaseStyle -> Inherited, Evaluator -> 
                    Automatic, Method -> "Preemptive"], 
                    RGBColor[0.907999, 0.789417, 0.652903], Editable -> False,
                     Selectable -> False]}], "}"}], ",", 
                    RowBox[{"{", 
                    RowBox[{"0.8318181818181818`", ",", 
                    InterpretationBox[
                    ButtonBox[
                    TooltipBox[
                    GraphicsBox[{{
                    GrayLevel[0], 
                    RectangleBox[{0, 0}]}, {
                    GrayLevel[0], 
                    RectangleBox[{1, -1}]}, {
                    RGBColor[0.874505, 0.639254, 0.522424], 
                    RectangleBox[{0, -1}, {2, 1}]}}, AspectRatio -> 1, Frame -> 
                    True, FrameStyle -> 
                    RGBColor[0.5830033333333333, 0.42616933333333334`, 
                    0.3482826666666667], FrameTicks -> None, PlotRangePadding -> 
                    None, ImageSize -> 
                    Dynamic[{Automatic, 1.35 CurrentValue["FontCapHeight"]/
                    AbsoluteCurrentValue[Magnification]}]], 
                    "RGBColor[0.874505, 0.639254, 0.522424]"], Appearance -> 
                    None, BaseStyle -> {}, BaselinePosition -> Baseline, 
                    DefaultBaseStyle -> {}, ButtonFunction :> 
                    With[{Typeset`box$ = EvaluationBox[]}, 
                    If[
                    Not[
                    AbsoluteCurrentValue["Deployed"]], 
                    SelectionMove[Typeset`box$, All, Expression]; 
                    FrontEnd`Private`$ColorSelectorInitialAlpha = 1; 
                    FrontEnd`Private`$ColorSelectorInitialColor = 
                    RGBColor[0.874505, 0.639254, 0.522424]; 
                    FrontEnd`Private`$ColorSelectorUseMakeBoxes = True; 
                    MathLink`CallFrontEnd[
                    FrontEnd`AttachCell[Typeset`box$, 
                    FrontEndResource["RGBColorValueSelector"], {
                    0, {Left, Bottom}}, {Left, Top}, 
                    "ClosingActions" -> {
                    "SelectionDeparture", "ParentChanged", 
                    "EvaluatorQuit"}]]]], BaseStyle -> Inherited, Evaluator -> 
                    Automatic, Method -> "Preemptive"], 
                    RGBColor[0.874505, 0.639254, 0.522424], Editable -> False,
                     Selectable -> False]}], "}"}], ",", 
                    RowBox[{"{", 
                    RowBox[{"0.7545454545454545`", ",", 
                    InterpretationBox[
                    ButtonBox[
                    TooltipBox[
                    GraphicsBox[{{
                    GrayLevel[0], 
                    RectangleBox[{0, 0}]}, {
                    GrayLevel[0], 
                    RectangleBox[{1, -1}]}, {
                    RGBColor[0.79915, 0.446142, 0.391971], 
                    RectangleBox[{0, -1}, {2, 1}]}}, AspectRatio -> 1, Frame -> 
                    True, FrameStyle -> 
                    RGBColor[0.5327666666666667, 0.297428, 
                    0.26131400000000005`], FrameTicks -> None, 
                    PlotRangePadding -> None, ImageSize -> 
                    Dynamic[{Automatic, 1.35 CurrentValue["FontCapHeight"]/
                    AbsoluteCurrentValue[Magnification]}]], 
                    "RGBColor[0.79915, 0.446142, 0.391971]"], Appearance -> 
                    None, BaseStyle -> {}, BaselinePosition -> Baseline, 
                    DefaultBaseStyle -> {}, ButtonFunction :> 
                    With[{Typeset`box$ = EvaluationBox[]}, 
                    If[
                    Not[
                    AbsoluteCurrentValue["Deployed"]], 
                    SelectionMove[Typeset`box$, All, Expression]; 
                    FrontEnd`Private`$ColorSelectorInitialAlpha = 1; 
                    FrontEnd`Private`$ColorSelectorInitialColor = 
                    RGBColor[0.79915, 0.446142, 0.391971]; 
                    FrontEnd`Private`$ColorSelectorUseMakeBoxes = True; 
                    MathLink`CallFrontEnd[
                    FrontEnd`AttachCell[Typeset`box$, 
                    FrontEndResource["RGBColorValueSelector"], {
                    0, {Left, Bottom}}, {Left, Top}, 
                    "ClosingActions" -> {
                    "SelectionDeparture", "ParentChanged", 
                    "EvaluatorQuit"}]]]], BaseStyle -> Inherited, Evaluator -> 
                    Automatic, Method -> "Preemptive"], 
                    RGBColor[0.79915, 0.446142, 0.391971], Editable -> False, 
                    Selectable -> False]}], "}"}], ",", 
                    RowBox[{"{", 
                    RowBox[{"0.6772727272727272`", ",", 
                    InterpretationBox[
                    ButtonBox[
                    TooltipBox[
                    GraphicsBox[{{
                    GrayLevel[0], 
                    RectangleBox[{0, 0}]}, {
                    GrayLevel[0], 
                    RectangleBox[{1, -1}]}, {
                    RGBColor[0.685695, 0.242449, 0.268261], 
                    RectangleBox[{0, -1}, {2, 1}]}}, AspectRatio -> 1, Frame -> 
                    True, FrameStyle -> 
                    RGBColor[0.45713000000000004`, 0.16163266666666667`, 
                    0.1788406666666667], FrameTicks -> None, PlotRangePadding -> 
                    None, ImageSize -> 
                    Dynamic[{Automatic, 1.35 CurrentValue["FontCapHeight"]/
                    AbsoluteCurrentValue[Magnification]}]], 
                    "RGBColor[0.685695, 0.242449, 0.268261]"], Appearance -> 
                    None, BaseStyle -> {}, BaselinePosition -> Baseline, 
                    DefaultBaseStyle -> {}, ButtonFunction :> 
                    With[{Typeset`box$ = EvaluationBox[]}, 
                    If[
                    Not[
                    AbsoluteCurrentValue["Deployed"]], 
                    SelectionMove[Typeset`box$, All, Expression]; 
                    FrontEnd`Private`$ColorSelectorInitialAlpha = 1; 
                    FrontEnd`Private`$ColorSelectorInitialColor = 
                    RGBColor[0.685695, 0.242449, 0.268261]; 
                    FrontEnd`Private`$ColorSelectorUseMakeBoxes = True; 
                    MathLink`CallFrontEnd[
                    FrontEnd`AttachCell[Typeset`box$, 
                    FrontEndResource["RGBColorValueSelector"], {
                    0, {Left, Bottom}}, {Left, Top}, 
                    "ClosingActions" -> {
                    "SelectionDeparture", "ParentChanged", 
                    "EvaluatorQuit"}]]]], BaseStyle -> Inherited, Evaluator -> 
                    Automatic, Method -> "Preemptive"], 
                    RGBColor[0.685695, 0.242449, 0.268261], Editable -> False,
                     Selectable -> False]}], "}"}], ",", 
                    RowBox[{"{", 
                    RowBox[{"0.6`", ",", 
                    InterpretationBox[
                    ButtonBox[
                    TooltipBox[
                    GraphicsBox[{{
                    GrayLevel[0], 
                    RectangleBox[{0, 0}]}, {
                    GrayLevel[0], 
                    RectangleBox[{1, -1}]}, {
                    RGBColor[0.534081, 0.0853132, 0.16669], 
                    RectangleBox[{0, -1}, {2, 1}]}}, AspectRatio -> 1, Frame -> 
                    True, FrameStyle -> 
                    RGBColor[0.35605400000000004`, 0.05687546666666667, 
                    0.11112666666666668`], FrameTicks -> None, 
                    PlotRangePadding -> None, ImageSize -> 
                    Dynamic[{Automatic, 1.35 CurrentValue["FontCapHeight"]/
                    AbsoluteCurrentValue[Magnification]}]], 
                    "RGBColor[0.534081, 0.0853132, 0.16669]"], Appearance -> 
                    None, BaseStyle -> {}, BaselinePosition -> Baseline, 
                    DefaultBaseStyle -> {}, ButtonFunction :> 
                    With[{Typeset`box$ = EvaluationBox[]}, 
                    If[
                    Not[
                    AbsoluteCurrentValue["Deployed"]], 
                    SelectionMove[Typeset`box$, All, Expression]; 
                    FrontEnd`Private`$ColorSelectorInitialAlpha = 1; 
                    FrontEnd`Private`$ColorSelectorInitialColor = 
                    RGBColor[0.534081, 0.0853132, 0.16669]; 
                    FrontEnd`Private`$ColorSelectorUseMakeBoxes = True; 
                    MathLink`CallFrontEnd[
                    FrontEnd`AttachCell[Typeset`box$, 
                    FrontEndResource["RGBColorValueSelector"], {
                    0, {Left, Bottom}}, {Left, Top}, 
                    "ClosingActions" -> {
                    "SelectionDeparture", "ParentChanged", 
                    "EvaluatorQuit"}]]]], BaseStyle -> Inherited, Evaluator -> 
                    Automatic, Method -> "Preemptive"], 
                    RGBColor[0.534081, 0.0853132, 0.16669], Editable -> False,
                     Selectable -> False]}], "}"}]}], "}"}], ",", "#1"}], 
                   "]"}], "&"}], ",", 
               RowBox[{"{", 
                 RowBox[{"0.9245446328899369`", ",", "1.166654133046925`"}], 
                 "}"}]}], "}"}], ",", 
           RowBox[{"{", 
             RowBox[{
               RowBox[{"{", 
                 RowBox[{"0.55`", ",", 
                   RowBox[{"Directive", "[", 
                    RowBox[{
                    InterpretationBox[
                    ButtonBox[
                    TooltipBox[
                    GraphicsBox[{{
                    GrayLevel[0], 
                    RectangleBox[{0, 0}]}, {
                    GrayLevel[0], 
                    RectangleBox[{1, -1}]}, {
                    GrayLevel[0], 
                    RectangleBox[{0, -1}, {2, 1}]}}, AspectRatio -> 1, Frame -> 
                    True, FrameStyle -> GrayLevel[0.], FrameTicks -> None, 
                    PlotRangePadding -> None, ImageSize -> 
                    Dynamic[{Automatic, 1.35 CurrentValue["FontCapHeight"]/
                    AbsoluteCurrentValue[Magnification]}]], "GrayLevel[0]"], 
                    Appearance -> None, BaseStyle -> {}, BaselinePosition -> 
                    Baseline, DefaultBaseStyle -> {}, ButtonFunction :> 
                    With[{Typeset`box$ = EvaluationBox[]}, 
                    If[
                    Not[
                    AbsoluteCurrentValue["Deployed"]], 
                    SelectionMove[Typeset`box$, All, Expression]; 
                    FrontEnd`Private`$ColorSelectorInitialAlpha = 1; 
                    FrontEnd`Private`$ColorSelectorInitialColor = 
                    GrayLevel[0]; 
                    FrontEnd`Private`$ColorSelectorUseMakeBoxes = True; 
                    MathLink`CallFrontEnd[
                    FrontEnd`AttachCell[Typeset`box$, 
                    FrontEndResource["GrayLevelColorValueSelector"], {
                    0, {Left, Bottom}}, {Left, Top}, 
                    "ClosingActions" -> {
                    "SelectionDeparture", "ParentChanged", 
                    "EvaluatorQuit"}]]]], BaseStyle -> Inherited, Evaluator -> 
                    Automatic, Method -> "Preemptive"], 
                    GrayLevel[0], Editable -> False, Selectable -> False], 
                    ",", 
                    RowBox[{"Opacity", "[", "0.5`", "]"}], ",", 
                    RowBox[{"CapForm", "[", "\"Butt\"", "]"}]}], "]"}]}], 
                 "}"}], ",", 
               RowBox[{"{", 
                 RowBox[{"0.65`", ",", 
                   RowBox[{"Directive", "[", 
                    RowBox[{
                    InterpretationBox[
                    ButtonBox[
                    TooltipBox[
                    GraphicsBox[{{
                    GrayLevel[0], 
                    RectangleBox[{0, 0}]}, {
                    GrayLevel[0], 
                    RectangleBox[{1, -1}]}, {
                    GrayLevel[0], 
                    RectangleBox[{0, -1}, {2, 1}]}}, AspectRatio -> 1, Frame -> 
                    True, FrameStyle -> GrayLevel[0.], FrameTicks -> None, 
                    PlotRangePadding -> None, ImageSize -> 
                    Dynamic[{Automatic, 1.35 CurrentValue["FontCapHeight"]/
                    AbsoluteCurrentValue[Magnification]}]], "GrayLevel[0]"], 
                    Appearance -> None, BaseStyle -> {}, BaselinePosition -> 
                    Baseline, DefaultBaseStyle -> {}, ButtonFunction :> 
                    With[{Typeset`box$ = EvaluationBox[]}, 
                    If[
                    Not[
                    AbsoluteCurrentValue["Deployed"]], 
                    SelectionMove[Typeset`box$, All, Expression]; 
                    FrontEnd`Private`$ColorSelectorInitialAlpha = 1; 
                    FrontEnd`Private`$ColorSelectorInitialColor = 
                    GrayLevel[0]; 
                    FrontEnd`Private`$ColorSelectorUseMakeBoxes = True; 
                    MathLink`CallFrontEnd[
                    FrontEnd`AttachCell[Typeset`box$, 
                    FrontEndResource["GrayLevelColorValueSelector"], {
                    0, {Left, Bottom}}, {Left, Top}, 
                    "ClosingActions" -> {
                    "SelectionDeparture", "ParentChanged", 
                    "EvaluatorQuit"}]]]], BaseStyle -> Inherited, Evaluator -> 
                    Automatic, Method -> "Preemptive"], 
                    GrayLevel[0], Editable -> False, Selectable -> False], 
                    ",", 
                    RowBox[{"Opacity", "[", "0.5`", "]"}], ",", 
                    RowBox[{"CapForm", "[", "\"Butt\"", "]"}]}], "]"}]}], 
                 "}"}], ",", 
               RowBox[{"{", 
                 RowBox[{"0.75`", ",", 
                   RowBox[{"Directive", "[", 
                    RowBox[{
                    InterpretationBox[
                    ButtonBox[
                    TooltipBox[
                    GraphicsBox[{{
                    GrayLevel[0], 
                    RectangleBox[{0, 0}]}, {
                    GrayLevel[0], 
                    RectangleBox[{1, -1}]}, {
                    GrayLevel[0], 
                    RectangleBox[{0, -1}, {2, 1}]}}, AspectRatio -> 1, Frame -> 
                    True, FrameStyle -> GrayLevel[0.], FrameTicks -> None, 
                    PlotRangePadding -> None, ImageSize -> 
                    Dynamic[{Automatic, 1.35 CurrentValue["FontCapHeight"]/
                    AbsoluteCurrentValue[Magnification]}]], "GrayLevel[0]"], 
                    Appearance -> None, BaseStyle -> {}, BaselinePosition -> 
                    Baseline, DefaultBaseStyle -> {}, ButtonFunction :> 
                    With[{Typeset`box$ = EvaluationBox[]}, 
                    If[
                    Not[
                    AbsoluteCurrentValue["Deployed"]], 
                    SelectionMove[Typeset`box$, All, Expression]; 
                    FrontEnd`Private`$ColorSelectorInitialAlpha = 1; 
                    FrontEnd`Private`$ColorSelectorInitialColor = 
                    GrayLevel[0]; 
                    FrontEnd`Private`$ColorSelectorUseMakeBoxes = True; 
                    MathLink`CallFrontEnd[
                    FrontEnd`AttachCell[Typeset`box$, 
                    FrontEndResource["GrayLevelColorValueSelector"], {
                    0, {Left, Bottom}}, {Left, Top}, 
                    "ClosingActions" -> {
                    "SelectionDeparture", "ParentChanged", 
                    "EvaluatorQuit"}]]]], BaseStyle -> Inherited, Evaluator -> 
                    Automatic, Method -> "Preemptive"], 
                    GrayLevel[0], Editable -> False, Selectable -> False], 
                    ",", 
                    RowBox[{"Opacity", "[", "0.5`", "]"}], ",", 
                    RowBox[{"CapForm", "[", "\"Butt\"", "]"}]}], "]"}]}], 
                 "}"}], ",", 
               RowBox[{"{", 
                 RowBox[{"0.85`", ",", 
                   RowBox[{"Directive", "[", 
                    RowBox[{
                    InterpretationBox[
                    ButtonBox[
                    TooltipBox[
                    GraphicsBox[{{
                    GrayLevel[0], 
                    RectangleBox[{0, 0}]}, {
                    GrayLevel[0], 
                    RectangleBox[{1, -1}]}, {
                    GrayLevel[0], 
                    RectangleBox[{0, -1}, {2, 1}]}}, AspectRatio -> 1, Frame -> 
                    True, FrameStyle -> GrayLevel[0.], FrameTicks -> None, 
                    PlotRangePadding -> None, ImageSize -> 
                    Dynamic[{Automatic, 1.35 CurrentValue["FontCapHeight"]/
                    AbsoluteCurrentValue[Magnification]}]], "GrayLevel[0]"], 
                    Appearance -> None, BaseStyle -> {}, BaselinePosition -> 
                    Baseline, DefaultBaseStyle -> {}, ButtonFunction :> 
                    With[{Typeset`box$ = EvaluationBox[]}, 
                    If[
                    Not[
                    AbsoluteCurrentValue["Deployed"]], 
                    SelectionMove[Typeset`box$, All, Expression]; 
                    FrontEnd`Private`$ColorSelectorInitialAlpha = 1; 
                    FrontEnd`Private`$ColorSelectorInitialColor = 
                    GrayLevel[0]; 
                    FrontEnd`Private`$ColorSelectorUseMakeBoxes = True; 
                    MathLink`CallFrontEnd[
                    FrontEnd`AttachCell[Typeset`box$, 
                    FrontEndResource["GrayLevelColorValueSelector"], {
                    0, {Left, Bottom}}, {Left, Top}, 
                    "ClosingActions" -> {
                    "SelectionDeparture", "ParentChanged", 
                    "EvaluatorQuit"}]]]], BaseStyle -> Inherited, Evaluator -> 
                    Automatic, Method -> "Preemptive"], 
                    GrayLevel[0], Editable -> False, Selectable -> False], 
                    ",", 
                    RowBox[{"Opacity", "[", "0.5`", "]"}], ",", 
                    RowBox[{"CapForm", "[", "\"Butt\"", "]"}]}], "]"}]}], 
                 "}"}], ",", 
               RowBox[{"{", 
                 RowBox[{"0.95`", ",", 
                   RowBox[{"Directive", "[", 
                    RowBox[{
                    InterpretationBox[
                    ButtonBox[
                    TooltipBox[
                    GraphicsBox[{{
                    GrayLevel[0], 
                    RectangleBox[{0, 0}]}, {
                    GrayLevel[0], 
                    RectangleBox[{1, -1}]}, {
                    GrayLevel[0], 
                    RectangleBox[{0, -1}, {2, 1}]}}, AspectRatio -> 1, Frame -> 
                    True, FrameStyle -> GrayLevel[0.], FrameTicks -> None, 
                    PlotRangePadding -> None, ImageSize -> 
                    Dynamic[{Automatic, 1.35 CurrentValue["FontCapHeight"]/
                    AbsoluteCurrentValue[Magnification]}]], "GrayLevel[0]"], 
                    Appearance -> None, BaseStyle -> {}, BaselinePosition -> 
                    Baseline, DefaultBaseStyle -> {}, ButtonFunction :> 
                    With[{Typeset`box$ = EvaluationBox[]}, 
                    If[
                    Not[
                    AbsoluteCurrentValue["Deployed"]], 
                    SelectionMove[Typeset`box$, All, Expression]; 
                    FrontEnd`Private`$ColorSelectorInitialAlpha = 1; 
                    FrontEnd`Private`$ColorSelectorInitialColor = 
                    GrayLevel[0]; 
                    FrontEnd`Private`$ColorSelectorUseMakeBoxes = True; 
                    MathLink`CallFrontEnd[
                    FrontEnd`AttachCell[Typeset`box$, 
                    FrontEndResource["GrayLevelColorValueSelector"], {
                    0, {Left, Bottom}}, {Left, Top}, 
                    "ClosingActions" -> {
                    "SelectionDeparture", "ParentChanged", 
                    "EvaluatorQuit"}]]]], BaseStyle -> Inherited, Evaluator -> 
                    Automatic, Method -> "Preemptive"], 
                    GrayLevel[0], Editable -> False, Selectable -> False], 
                    ",", 
                    RowBox[{"Opacity", "[", "0.5`", "]"}], ",", 
                    RowBox[{"CapForm", "[", "\"Butt\"", "]"}]}], "]"}]}], 
                 "}"}], ",", 
               RowBox[{"{", 
                 RowBox[{"1", ",", 
                   RowBox[{"Directive", "[", 
                    RowBox[{
                    InterpretationBox[
                    ButtonBox[
                    TooltipBox[
                    GraphicsBox[{{
                    GrayLevel[0], 
                    RectangleBox[{0, 0}]}, {
                    GrayLevel[0], 
                    RectangleBox[{1, -1}]}, {
                    GrayLevel[0], 
                    RectangleBox[{0, -1}, {2, 1}]}}, AspectRatio -> 1, Frame -> 
                    True, FrameStyle -> GrayLevel[0.], FrameTicks -> None, 
                    PlotRangePadding -> None, ImageSize -> 
                    Dynamic[{Automatic, 1.35 CurrentValue["FontCapHeight"]/
                    AbsoluteCurrentValue[Magnification]}]], "GrayLevel[0]"], 
                    Appearance -> None, BaseStyle -> {}, BaselinePosition -> 
                    Baseline, DefaultBaseStyle -> {}, ButtonFunction :> 
                    With[{Typeset`box$ = EvaluationBox[]}, 
                    If[
                    Not[
                    AbsoluteCurrentValue["Deployed"]], 
                    SelectionMove[Typeset`box$, All, Expression]; 
                    FrontEnd`Private`$ColorSelectorInitialAlpha = 1; 
                    FrontEnd`Private`$ColorSelectorInitialColor = 
                    GrayLevel[0]; 
                    FrontEnd`Private`$ColorSelectorUseMakeBoxes = True; 
                    MathLink`CallFrontEnd[
                    FrontEnd`AttachCell[Typeset`box$, 
                    FrontEndResource["GrayLevelColorValueSelector"], {
                    0, {Left, Bottom}}, {Left, Top}, 
                    "ClosingActions" -> {
                    "SelectionDeparture", "ParentChanged", 
                    "EvaluatorQuit"}]]]], BaseStyle -> Inherited, Evaluator -> 
                    Automatic, Method -> "Preemptive"], 
                    GrayLevel[0], Editable -> False, Selectable -> False], 
                    ",", 
                    RowBox[{"Opacity", "[", "0.5`", "]"}], ",", 
                    RowBox[{"CapForm", "[", "\"Butt\"", "]"}]}], "]"}]}], 
                 "}"}], ",", 
               RowBox[{"{", 
                 RowBox[{"1.05`", ",", 
                   RowBox[{"Directive", "[", 
                    RowBox[{
                    InterpretationBox[
                    ButtonBox[
                    TooltipBox[
                    GraphicsBox[{{
                    GrayLevel[0], 
                    RectangleBox[{0, 0}]}, {
                    GrayLevel[0], 
                    RectangleBox[{1, -1}]}, {
                    GrayLevel[0], 
                    RectangleBox[{0, -1}, {2, 1}]}}, AspectRatio -> 1, Frame -> 
                    True, FrameStyle -> GrayLevel[0.], FrameTicks -> None, 
                    PlotRangePadding -> None, ImageSize -> 
                    Dynamic[{Automatic, 1.35 CurrentValue["FontCapHeight"]/
                    AbsoluteCurrentValue[Magnification]}]], "GrayLevel[0]"], 
                    Appearance -> None, BaseStyle -> {}, BaselinePosition -> 
                    Baseline, DefaultBaseStyle -> {}, ButtonFunction :> 
                    With[{Typeset`box$ = EvaluationBox[]}, 
                    If[
                    Not[
                    AbsoluteCurrentValue["Deployed"]], 
                    SelectionMove[Typeset`box$, All, Expression]; 
                    FrontEnd`Private`$ColorSelectorInitialAlpha = 1; 
                    FrontEnd`Private`$ColorSelectorInitialColor = 
                    GrayLevel[0]; 
                    FrontEnd`Private`$ColorSelectorUseMakeBoxes = True; 
                    MathLink`CallFrontEnd[
                    FrontEnd`AttachCell[Typeset`box$, 
                    FrontEndResource["GrayLevelColorValueSelector"], {
                    0, {Left, Bottom}}, {Left, Top}, 
                    "ClosingActions" -> {
                    "SelectionDeparture", "ParentChanged", 
                    "EvaluatorQuit"}]]]], BaseStyle -> Inherited, Evaluator -> 
                    Automatic, Method -> "Preemptive"], 
                    GrayLevel[0], Editable -> False, Selectable -> False], 
                    ",", 
                    RowBox[{"Opacity", "[", "0.5`", "]"}], ",", 
                    RowBox[{"CapForm", "[", "\"Butt\"", "]"}]}], "]"}]}], 
                 "}"}], ",", 
               RowBox[{"{", 
                 RowBox[{"1.15`", ",", 
                   RowBox[{"Directive", "[", 
                    RowBox[{
                    InterpretationBox[
                    ButtonBox[
                    TooltipBox[
                    GraphicsBox[{{
                    GrayLevel[0], 
                    RectangleBox[{0, 0}]}, {
                    GrayLevel[0], 
                    RectangleBox[{1, -1}]}, {
                    GrayLevel[0], 
                    RectangleBox[{0, -1}, {2, 1}]}}, AspectRatio -> 1, Frame -> 
                    True, FrameStyle -> GrayLevel[0.], FrameTicks -> None, 
                    PlotRangePadding -> None, ImageSize -> 
                    Dynamic[{Automatic, 1.35 CurrentValue["FontCapHeight"]/
                    AbsoluteCurrentValue[Magnification]}]], "GrayLevel[0]"], 
                    Appearance -> None, BaseStyle -> {}, BaselinePosition -> 
                    Baseline, DefaultBaseStyle -> {}, ButtonFunction :> 
                    With[{Typeset`box$ = EvaluationBox[]}, 
                    If[
                    Not[
                    AbsoluteCurrentValue["Deployed"]], 
                    SelectionMove[Typeset`box$, All, Expression]; 
                    FrontEnd`Private`$ColorSelectorInitialAlpha = 1; 
                    FrontEnd`Private`$ColorSelectorInitialColor = 
                    GrayLevel[0]; 
                    FrontEnd`Private`$ColorSelectorUseMakeBoxes = True; 
                    MathLink`CallFrontEnd[
                    FrontEnd`AttachCell[Typeset`box$, 
                    FrontEndResource["GrayLevelColorValueSelector"], {
                    0, {Left, Bottom}}, {Left, Top}, 
                    "ClosingActions" -> {
                    "SelectionDeparture", "ParentChanged", 
                    "EvaluatorQuit"}]]]], BaseStyle -> Inherited, Evaluator -> 
                    Automatic, Method -> "Preemptive"], 
                    GrayLevel[0], Editable -> False, Selectable -> False], 
                    ",", 
                    RowBox[{"Opacity", "[", "0.5`", "]"}], ",", 
                    RowBox[{"CapForm", "[", "\"Butt\"", "]"}]}], "]"}]}], 
                 "}"}], ",", 
               RowBox[{"{", 
                 RowBox[{"1.25`", ",", 
                   RowBox[{"Directive", "[", 
                    RowBox[{
                    InterpretationBox[
                    ButtonBox[
                    TooltipBox[
                    GraphicsBox[{{
                    GrayLevel[0], 
                    RectangleBox[{0, 0}]}, {
                    GrayLevel[0], 
                    RectangleBox[{1, -1}]}, {
                    GrayLevel[0], 
                    RectangleBox[{0, -1}, {2, 1}]}}, AspectRatio -> 1, Frame -> 
                    True, FrameStyle -> GrayLevel[0.], FrameTicks -> None, 
                    PlotRangePadding -> None, ImageSize -> 
                    Dynamic[{Automatic, 1.35 CurrentValue["FontCapHeight"]/
                    AbsoluteCurrentValue[Magnification]}]], "GrayLevel[0]"], 
                    Appearance -> None, BaseStyle -> {}, BaselinePosition -> 
                    Baseline, DefaultBaseStyle -> {}, ButtonFunction :> 
                    With[{Typeset`box$ = EvaluationBox[]}, 
                    If[
                    Not[
                    AbsoluteCurrentValue["Deployed"]], 
                    SelectionMove[Typeset`box$, All, Expression]; 
                    FrontEnd`Private`$ColorSelectorInitialAlpha = 1; 
                    FrontEnd`Private`$ColorSelectorInitialColor = 
                    GrayLevel[0]; 
                    FrontEnd`Private`$ColorSelectorUseMakeBoxes = True; 
                    MathLink`CallFrontEnd[
                    FrontEnd`AttachCell[Typeset`box$, 
                    FrontEndResource["GrayLevelColorValueSelector"], {
                    0, {Left, Bottom}}, {Left, Top}, 
                    "ClosingActions" -> {
                    "SelectionDeparture", "ParentChanged", 
                    "EvaluatorQuit"}]]]], BaseStyle -> Inherited, Evaluator -> 
                    Automatic, Method -> "Preemptive"], 
                    GrayLevel[0], Editable -> False, Selectable -> False], 
                    ",", 
                    RowBox[{"Opacity", "[", "0.5`", "]"}], ",", 
                    RowBox[{"CapForm", "[", "\"Butt\"", "]"}]}], "]"}]}], 
                 "}"}], ",", 
               RowBox[{"{", 
                 RowBox[{"1.35`", ",", 
                   RowBox[{"Directive", "[", 
                    RowBox[{
                    InterpretationBox[
                    ButtonBox[
                    TooltipBox[
                    GraphicsBox[{{
                    GrayLevel[0], 
                    RectangleBox[{0, 0}]}, {
                    GrayLevel[0], 
                    RectangleBox[{1, -1}]}, {
                    GrayLevel[0], 
                    RectangleBox[{0, -1}, {2, 1}]}}, AspectRatio -> 1, Frame -> 
                    True, FrameStyle -> GrayLevel[0.], FrameTicks -> None, 
                    PlotRangePadding -> None, ImageSize -> 
                    Dynamic[{Automatic, 1.35 CurrentValue["FontCapHeight"]/
                    AbsoluteCurrentValue[Magnification]}]], "GrayLevel[0]"], 
                    Appearance -> None, BaseStyle -> {}, BaselinePosition -> 
                    Baseline, DefaultBaseStyle -> {}, ButtonFunction :> 
                    With[{Typeset`box$ = EvaluationBox[]}, 
                    If[
                    Not[
                    AbsoluteCurrentValue["Deployed"]], 
                    SelectionMove[Typeset`box$, All, Expression]; 
                    FrontEnd`Private`$ColorSelectorInitialAlpha = 1; 
                    FrontEnd`Private`$ColorSelectorInitialColor = 
                    GrayLevel[0]; 
                    FrontEnd`Private`$ColorSelectorUseMakeBoxes = True; 
                    MathLink`CallFrontEnd[
                    FrontEnd`AttachCell[Typeset`box$, 
                    FrontEndResource["GrayLevelColorValueSelector"], {
                    0, {Left, Bottom}}, {Left, Top}, 
                    "ClosingActions" -> {
                    "SelectionDeparture", "ParentChanged", 
                    "EvaluatorQuit"}]]]], BaseStyle -> Inherited, Evaluator -> 
                    Automatic, Method -> "Preemptive"], 
                    GrayLevel[0], Editable -> False, Selectable -> False], 
                    ",", 
                    RowBox[{"Opacity", "[", "0.5`", "]"}], ",", 
                    RowBox[{"CapForm", "[", "\"Butt\"", "]"}]}], "]"}]}], 
                 "}"}], ",", 
               RowBox[{"{", 
                 RowBox[{"1.45`", ",", 
                   RowBox[{"Directive", "[", 
                    RowBox[{
                    InterpretationBox[
                    ButtonBox[
                    TooltipBox[
                    GraphicsBox[{{
                    GrayLevel[0], 
                    RectangleBox[{0, 0}]}, {
                    GrayLevel[0], 
                    RectangleBox[{1, -1}]}, {
                    GrayLevel[0], 
                    RectangleBox[{0, -1}, {2, 1}]}}, AspectRatio -> 1, Frame -> 
                    True, FrameStyle -> GrayLevel[0.], FrameTicks -> None, 
                    PlotRangePadding -> None, ImageSize -> 
                    Dynamic[{Automatic, 1.35 CurrentValue["FontCapHeight"]/
                    AbsoluteCurrentValue[Magnification]}]], "GrayLevel[0]"], 
                    Appearance -> None, BaseStyle -> {}, BaselinePosition -> 
                    Baseline, DefaultBaseStyle -> {}, ButtonFunction :> 
                    With[{Typeset`box$ = EvaluationBox[]}, 
                    If[
                    Not[
                    AbsoluteCurrentValue["Deployed"]], 
                    SelectionMove[Typeset`box$, All, Expression]; 
                    FrontEnd`Private`$ColorSelectorInitialAlpha = 1; 
                    FrontEnd`Private`$ColorSelectorInitialColor = 
                    GrayLevel[0]; 
                    FrontEnd`Private`$ColorSelectorUseMakeBoxes = True; 
                    MathLink`CallFrontEnd[
                    FrontEnd`AttachCell[Typeset`box$, 
                    FrontEndResource["GrayLevelColorValueSelector"], {
                    0, {Left, Bottom}}, {Left, Top}, 
                    "ClosingActions" -> {
                    "SelectionDeparture", "ParentChanged", 
                    "EvaluatorQuit"}]]]], BaseStyle -> Inherited, Evaluator -> 
                    Automatic, Method -> "Preemptive"], 
                    GrayLevel[0], Editable -> False, Selectable -> False], 
                    ",", 
                    RowBox[{"Opacity", "[", "0.5`", "]"}], ",", 
                    RowBox[{"CapForm", "[", "\"Butt\"", "]"}]}], "]"}]}], 
                 "}"}]}], "}"}], ",", 
           RowBox[{"LabelStyle", "\[Rule]", 
             RowBox[{"{", "}"}]}], ",", 
           RowBox[{"LegendLayout", "\[Rule]", "\"Column\""}], ",", 
           RowBox[{"Charting`TickAnnotations", "\[Rule]", "None"}], ",", 
           RowBox[{"ScalingFunctions", "\[Rule]", 
             RowBox[{"{", 
               RowBox[{"Identity", ",", "Identity"}], "}"}]}], ",", 
           RowBox[{"Charting`TickSide", "\[Rule]", "Right"}], ",", 
           RowBox[{"ColorFunctionScaling", "\[Rule]", "False"}]}], "]"}]& )], 
     TraditionalForm], TraditionalForm]},
  "Legended",
  DisplayFunction->(GridBox[{{
      TagBox[
       ItemBox[
        PaneBox[
         TagBox[#, "SkipImageSizeLevel"], Alignment -> {Center, Baseline}, 
         BaselinePosition -> Baseline], DefaultBaseStyle -> "Labeled"], 
       "SkipImageSizeLevel"], 
      ItemBox[#2, DefaultBaseStyle -> "LabeledLabel"]}}, 
    GridBoxAlignment -> {"Columns" -> {{Center}}, "Rows" -> {{Center}}}, 
    AutoDelete -> False, GridBoxItemSize -> Automatic, 
    BaselinePosition -> {1, 1}]& ),
  Editable->True,
  InterpretationFunction->(RowBox[{"Legended", "[", 
     RowBox[{#, ",", 
       RowBox[{"Placed", "[", 
         RowBox[{#2, ",", "After"}], "]"}]}], "]"}]& )]], "Output",
 CellChangeTimes->{{3.715661604627084*^9, 3.7156616183851137`*^9}, 
   3.716563381978816*^9, 3.7174182385296793`*^9, 3.717779745862585*^9, 
   3.717953791513461*^9, 3.7182049702912703`*^9, {3.7183269528238783`*^9, 
   3.7183269637145224`*^9}, 3.718327198887031*^9, 3.718645427195451*^9, 
   3.73807212640341*^9},ExpressionUUID->"18aee05f-f078-435f-9ec6-\
8abcc0a9d08a"]
}, Open  ]],

Cell[TextData[{
 StyleBox["Calculating ",
  FontSize->16],
 Cell[BoxData[
  FormBox[
   RowBox[{"P", "(", 
    RowBox[{
     SubscriptBox["T", "x"], ",", 
     SubscriptBox["T", "y"]}]}], TraditionalForm]],ExpressionUUID->
  "3cb9054f-cab9-4335-973f-d692aae3e10a"],
 StyleBox[" | ",
  FontSize->16],
 Cell[BoxData[
  FormBox[
   RowBox[{
    RowBox[{
     SubscriptBox["S", "1"], "x", " ", 
     SubscriptBox["S", "3"]}], ";", 
    RowBox[{
     SubscriptBox["S", "2"], "x", " ", 
     SubscriptBox["S", "3"]}]}], TraditionalForm]],ExpressionUUID->
  "66e69547-5db0-4db8-9f63-9fbe9f5f8d7d"],
 StyleBox["), labeled here as ",
  FontSize->16],
 StyleBox["S1xS3$S2xS3$PMatrix ", "Input",
  FontSize->16],
 StyleBox["and",
  FontSize->16]
}], "Text",
 CellFrame->{{0, 0}, {0, 0.5}},
 CellChangeTimes->{{3.715600768753125*^9, 3.715600802023633*^9}, {
   3.715600837400281*^9, 3.7156009500392847`*^9}, {3.7156009925885487`*^9, 
   3.715601043406618*^9}, {3.7156011205193043`*^9, 3.7156012017104*^9}, {
   3.7156012317110443`*^9, 3.715601233670101*^9}, {3.715601288301659*^9, 
   3.715601297117827*^9}, {3.7156014500945053`*^9, 3.7156014802850847`*^9}, {
   3.715601522996624*^9, 3.715601536652759*^9}, {3.715601601917417*^9, 
   3.715601615740666*^9}, {3.71560164618009*^9, 3.715601649013526*^9}, {
   3.7156017057724257`*^9, 3.715601763187093*^9}, {3.715601795306655*^9, 
   3.7156018020032043`*^9}, 3.715601876802701*^9, {3.715602094625388*^9, 
   3.715602164441001*^9}, {3.715602194825859*^9, 3.7156022293048773`*^9}, {
   3.715602282768447*^9, 3.715602300464942*^9}, {3.715602335840823*^9, 
   3.7156023421124763`*^9}, {3.715602373176178*^9, 3.7156029621013317`*^9}, {
   3.7156030388139553`*^9, 3.715603059044969*^9}, {3.715603228725794*^9, 
   3.7156032367725*^9}, 3.7156036999220743`*^9, {3.7156044764553556`*^9, 
   3.7156046296570787`*^9}, {3.715605147127801*^9, 3.715605180250795*^9}, {
   3.7156617468063383`*^9, 
   3.7156617601595592`*^9}},ExpressionUUID->"20aaad0c-7daa-405c-b8dd-\
5a66c3fd8bb0"],

Cell[BoxData[{
 RowBox[{
  RowBox[{"S1xS3$S2xS3$MutationMatrix", " ", "=", " ", 
   RowBox[{"Outer", "[", 
    RowBox[{
     RowBox[{
      RowBox[{"GetBranchProducts", "[", 
       RowBox[{"##", ",", "S1xS3$S2xS3"}], "]"}], "&"}], ",", "trees", ",", 
     "trees"}], "]"}]}], ";"}], "\[IndentingNewLine]", 
 RowBox[{
  RowBox[{"S1xS3$S2xS3$TreeMatrix", " ", "=", " ", 
   RowBox[{"Outer", "[", 
    RowBox[{"Times", ",", "tree$probabilities", ",", "tree$probabilities"}], 
    "]"}]}], " ", ";"}], "\[IndentingNewLine]", 
 RowBox[{
  RowBox[{"S1xS3$S2xS3$PMatrix", "=", 
   RowBox[{"S1xS3$S2xS3$MutationMatrix", "*", "S1xS3$S2xS3$TreeMatrix"}]}], 
  ";"}]}], "Input",
 CellChangeTimes->{{3.7156046455019407`*^9, 3.7156047281085367`*^9}, 
   3.715616266797406*^9, {3.7156617813001165`*^9, 
   3.7156617832262726`*^9}},ExpressionUUID->"34923e64-b616-4e9e-976f-\
af07196e2a5d"],

Cell[BoxData[{
 RowBox[{
  RowBox[{"S1xS3$S2xS3$MarginalConcordant", "=", "\[IndentingNewLine]", 
   RowBox[{"Simplify", "[", 
    RowBox[{
     RowBox[{"(", 
      RowBox[{"1", "/", "2"}], ")"}], 
     RowBox[{"(", 
      RowBox[{
       RowBox[{"Total", "[", 
        RowBox[{"S1xS3$S2xS3$PMatrix", "[", 
         RowBox[{"[", "1", "]"}], "]"}], "]"}], "+", 
       RowBox[{"Total", "[", 
        RowBox[{"S1xS3$S2xS3$PMatrix", "[", 
         RowBox[{"[", "2", "]"}], "]"}], "]"}], "+", "\[IndentingNewLine]", 
       RowBox[{"Total", "[", 
        RowBox[{"S1xS3$S2xS3$PMatrix", "[", 
         RowBox[{"[", 
          RowBox[{"All", ",", "1"}], "]"}], "]"}], "]"}], "+", 
       RowBox[{"Total", "[", 
        RowBox[{"S1xS3$S2xS3$PMatrix", "[", 
         RowBox[{"[", 
          RowBox[{"All", ",", "2"}], "]"}], "]"}], "]"}]}], ")"}]}], "]"}]}], 
  ";"}], "\[IndentingNewLine]", 
 RowBox[{
  RowBox[{"S1xS3$S2xS3$MarginalDiscordant", "=", "\[IndentingNewLine]", 
   RowBox[{"Simplify", "[", 
    RowBox[{
     RowBox[{"(", 
      RowBox[{"1", "/", "2"}], ")"}], 
     RowBox[{"(", 
      RowBox[{
       RowBox[{"Total", "[", 
        RowBox[{"S1xS3$S2xS3$PMatrix", "[", 
         RowBox[{"[", "3", "]"}], "]"}], "]"}], "+", 
       RowBox[{"Total", "[", 
        RowBox[{"S1xS3$S2xS3$PMatrix", "[", 
         RowBox[{"[", "4", "]"}], "]"}], "]"}], "+", "\[IndentingNewLine]", 
       RowBox[{"Total", "[", 
        RowBox[{"S1xS3$S2xS3$PMatrix", "[", 
         RowBox[{"[", 
          RowBox[{"All", ",", "3"}], "]"}], "]"}], "]"}], "+", 
       RowBox[{"Total", "[", 
        RowBox[{"S1xS3$S2xS3$PMatrix", "[", 
         RowBox[{"[", 
          RowBox[{"All", ",", "4"}], "]"}], "]"}], "]"}]}], ")"}]}], "]"}]}], 
  ";"}]}], "Input",
 CellChangeTimes->{{3.7156047543975487`*^9, 3.7156048190045977`*^9}, {
   3.715661783563227*^9, 3.715661787307026*^9}, 
   3.7156619411380143`*^9},ExpressionUUID->"df304398-2415-4761-8385-\
29e632a5580f"],

Cell[BoxData[
 RowBox[{
  RowBox[{"S1xS3$S2xS3$ConcordanceRatio", "=", 
   RowBox[{"Simplify", "[", 
    RowBox[{"S1xS3$S2xS3$MarginalConcordant", " ", "/", " ", 
     RowBox[{"(", 
      RowBox[{
      "S1xS3$S2xS3$MarginalConcordant", " ", "+", 
       "S1xS3$S2xS3$MarginalDiscordant"}], ")"}]}], "]"}]}], ";"}]], "Input",
 CellChangeTimes->{{3.715604837117002*^9, 3.715604838716256*^9}, 
   3.7156617877626414`*^9, {3.715661921360236*^9, 3.715661953570002*^9}, 
   3.715663328385483*^9},ExpressionUUID->"58c2c1a1-36f3-4872-9306-\
84d1627a1fdd"],

Cell[CellGroupData[{

Cell[BoxData[
 RowBox[{"ContourPlot", "[", 
  RowBox[{
   RowBox[{"S1xS3$S2xS3$ConcordanceRatio", "/", 
    RowBox[{"(", 
     RowBox[{"1", "-", 
      FractionBox[
       RowBox[{"2", " ", 
        SuperscriptBox["\[ExponentialE]", 
         RowBox[{"-", 
          SubscriptBox["t", "2"]}]]}], "3"]}], ")"}]}], ",", 
   RowBox[{"{", 
    RowBox[{
     SubscriptBox["t", "2"], ",", "0", ",", "3"}], "}"}], ",", 
   RowBox[{"{", 
    RowBox[{
     SubscriptBox["t", "1"], ",", "0", ",", "3"}], "}"}], ",", 
   RowBox[{"PlotLegends", "\[Rule]", "Automatic"}], ",", 
   RowBox[{"PlotRange", "\[Rule]", "All"}], ",", "\[IndentingNewLine]", 
   RowBox[{"Contours", "\[Rule]", 
    RowBox[{"{", 
     RowBox[{
     "0.55", ",", "0.65", ",", "0.75", ",", "0.85", ",", "0.95", ",", "1.05", 
      ",", "1.15", ",", "1.25", ",", "1.35", ",", "1.45"}], "}"}]}], ",", 
   "\[IndentingNewLine]", 
   RowBox[{"ColorFunctionScaling", "\[Rule]", "False"}], ",", 
   "\[IndentingNewLine]", 
   RowBox[{"ColorFunction", "\[Rule]", 
    RowBox[{"ColorData", "[", 
     RowBox[{"{", 
      RowBox[{"\"\<ThermometerColors\>\"", ",", 
       RowBox[{"{", 
        RowBox[{"1.45", ",", "0.6"}], "}"}]}], "}"}], "]"}]}]}], 
  "]"}]], "Input",
 CellChangeTimes->{{3.7156619664012375`*^9, 3.715661968211437*^9}, 
   3.7156620615711994`*^9, 3.7177798370947523`*^9, {3.7183269823395596`*^9, 
   3.718326999495885*^9}},ExpressionUUID->"5fc1e1ca-c516-460b-92bf-\
68fc99182a4a"],

Cell[BoxData[
 TemplateBox[{GraphicsBox[
    GraphicsComplexBox[CompressedData["
1:eJx9XAdYzl3Yb5fMQkZGyXglXtkj3X8hskcRJYrwRvYWyoheO14rEhWSkRSa
2kVJW/WkXdrae3x9Hvf5f+c8fF2u61y//7nPuM+517nPeaia7VppLiEmJvZN
Wkzsf0vBW8vOf9Eg9utPiAUED9ez7/yXz9SXEvyzengVQ19LcMfPvwaC03+2
byHY++dw7QQv+NmfOIdYOB0JgoX9SxH8k1xPhmDhnxyDeT5/XwoIRn7p+lKC
kV+avpZg5Bcx8osY+UWM/CJGfun+pQhGful9k2Mwv4+/55MvaX4FDL8Chl8B
w6+A4VfA8Ctg+BUw/AoYfgUMvwKGXwHDr6ic/n4feT7ZEvlFjPzSdLUEI7+I
kV/EyC9i5Bcx8kv3L0Uw8kvrnRyDeT38vZwKRPii6/mS3t9SZn9Lmf0tZfa3
lNnfUmZ/S5n9LWX2t5TZ31Jmf0XtzO/1UCCybyxfiNkS+UWM/CJGfhEjv4iR
X8TIL92/FMHIL2035RjM29Hf2xmBiFyy+8byRdPzJS3PtYw81zLyXMvIcy0j
z7WMPNcy8lzLyLOon/i9HRWI6B0rl+y+sXwhZkvkFzHyixj5RYz80v1LEYz8
0n5PjsG8H0R+WbvJ2hVW71i5ZPeN5QsxWyK/iJFfxMgv3b8Uwcgv7dfluD/5
eeSX9Qus3WTtCqt3rFyy+8byhZgtkV/EyC/dvxTByC8dt8hxf4pjkF/W77F+
gbWbrF1h9Y6VS3bfWL4QsyXyS/cvRTDyS8dlctyf4jTkl/XrrN9j/QJrN1m7
wuodK5fsvrF8IWZL5Bcx8osY+aUxH4fS9llKJI6h7bOUiB9k/QRrR1k7w+oh
K6fsPrJ8siVtn6UIvzTm42zkl8YCkbiF9eus32P9Ams3WbvC6h0rl+y+sXwh
Zkvkl8b4x8bVbNzJxmVs3ML6ddbvsX6BtZusXWH1jpVLdt9YvuRESuF8/YAt
aTlPEqnH70j3p+9C/mU5ul9+XKRn27HjCvvJIXSI6X6LmH6KSL1wnSpIPWK6
vpqpryb1wnWsJ/WI6fnJcizffypZ+fr9PkSL9EvbmySGLodgmv9oht9ohr9o
EX5YOWH3EfWA3kc8Z7iTkp73n78L24f9KnEcnh6//74MY8b1E5kHPU92Pd1F
+GXpcBx639wZeZVl2slxdDtWrtl9FDD6kM/wU8rQlzLyx58fWHnHenodapnx
apl9CBPRM1ZvhPaojeBrPxuKcfS8ckT0DjG2p+cR9osul7THEuUaMfaHGPuj
xw2DnT8nVEzaY4n0tP0I+6UPleQ7joP0iOn6aqa+mswD9QvpEe/4Oa8mgrE9
q49Ih+uEGPtHzJbsPrHrhHR/2kekR4z07D4L/Zg4oUeM9IiR/ufyvJUk9IiR
HjEt/9IcLf/SpD1iet2kOXod+PZoz5Cets/xxG4gZu0MSyfc11TynS2xnrZn
SaReKC+ZjPwVEnrh/pSTesTYnsUov/T41QQL17eG4aOO4dOPqfdj1oPXV1Z/
aL2M/wNG/+NAStou899/NvuIfsGBscMOjH0NY9Y/h4lHeD9J6zFvN7GePoey
9i6a6MHv+xcw9lLAtBcw65XJzCuTscd8PpMep1TEPiI9bV/zmbiglJlPKWNf
qxi7UcX0X8v0X0vWiT63JInkb2i9yyH1dLzP20c63xMtYt/ofEgOwUhH50/8
4Pfndd4+Yj22/70c8PYOMW1PeXsn3DYJQo8Y6REjvXCdpAg9YtoPSBF64Xrx
5zHW3mE9vY68vcR6pEf9ov0WxkepxD//Xu7dReppuXNn/DHqXTWpR/uE9bRd
R3vYwNi/BqZ/GRKnoX3/vR3j4xzaftYz/GQSTNtnB2G9kSwTz6NfiGLsW9Sv
cb3IdyHGuDFKxJ5hv6ye434jxv3B9aXlwU/EDyGmx0si9bT88vzT++0n4q/Y
+fy+vpoZp47BAoLRbtD6kE/mhf3jeFhPr18ptP+U/zaRuBDlFUuUJ7WfdM0E
Yzv8TuuDNId0iIVlAtlvLNnvwvln/+Iv+Ff5nfG/0QwWMOtVytizcsYPVjHr
WcvoQe0ve9chIvdYYr/suuP+Cf1hK8HYv5C+kfSLdNiPcNa4Xo0Mjv017jey
PsJ+Cuj4QK/sF75ASlwPxNge+0V9o9c/nvgbbE/z5c7EL+5MfsCLzJfWf1bf
8ByQwtgBL7IuOF96nXm+cL/EqL9URl8FIvEEvR/RBON86HXzI3qBGOWA5r+S
sQ9VjH2oJJi2u8HMOvHnYFo+Ukl71FtsL6QvIVjoP34w69RE5kfrr5iYkF6S
+Ashf3z+U/hdmtSjfrN6iXKF+k3vXxkzXy9G34OZeI+vf/ezvyKChfJZzshz
xR/2OZOZHy8XuK6/99+NpB92/eh4CvdfksmL8OtFxxdev/Ynj6w/7a8cyH4i
Rv5p+8b7ezqucfjVfz3Tvww5L2T8b1nO53tZf472l8Z4PgwmeoP8CHvJZfaN
Pwdg/8J5pBH7hZgdD+vRTtB6w+eFUC9xn/A8gvpD3w8kEf9H73s8o9/RBKNe
4n7R/iCXsS+5hB+kZ/MI9D1eDpkPtkc5pvnmzyUoJ1jS568iJq4vIv2z+R86
js4HOg7PZfx+m8g5AjHSYYnrzJ4T6XNSGLMPRSLnNDqPlEvo8TuW9H1fG5kH
HeckMfmaaEZOUL95uaHzNdEEI71wXP48g/qB8oAY5UzYTpaj81ay5DyCmI6z
2PZhhB/aviWI2E/WX9D9eBE/R9NXM/TVhF74vZrQC+W7htAjpvuvIfRCujpC
jxjphXzUEX1j7QnqFT0ftCsRv/h/LbIOtJ7ycSLOg/XjbJ6J9if8vQpi7I+W
e9G8FK4/yiXWI7+snNN+K1hE79GeIj1ilEe0I6hPiJEO54VYWFYydqAC6Pvl
ChK3YnvE2J4ev5oZv5o5p/AY5Ycev5oZv5qMh+0Rs/L49pf/xn1l7RvWo71A
TPuRVkKPGOkR0/ajg8gl2hfcR6ynsRjJLyA92gO6fSPTvpGxV2gX+PcVaK9o
+eUx2i8cH+lxfLp9I9O+kbTH9RWuvySxn4hxPohxfOG4PMZ4E+eD9Dgfun0j
076RtKf1XJrYT4x/0L4iRvuJeoj2BdsJ62NJif6ArUf7hJi2r16MvYgm8or0
wnnVMu1rCD3aS6wXjl/HzK+O2AtaDxKY/HUwsWMo3xgH4n7guKjPKGe0vYwW
8asop7/XC9beChi7VUX0CjHWC/urZfSulqyvUB4bSb90/JApYlf//zgsk+Qv
afni3/vQ8YG7iD4I2/H5TKzH/rEe+6fpMT8hxeivFKOPfD5UuE4yTH98PgH1
AeUU/avwuwPj17yIPGK98HsDIwcNTHzXQOQR6REL5b2eHs9ahrFfScx5LkFE
jrEe/Sf2R8tRPPGT2C8d//Jx0Z/0FDHW0/uCdFWMvahj9IhfXyH/ecx68u8F
sB7XA+UY7RKd/4ln8iHRjF/FPAJ7fhIw+T42P1JB1ofOc1WQUkhfSjD2R8c9
OUQ/6XWoY84dtcSfYj3qLdoV9P+IkZ62M0lEH3D+whLvPztE8nBo/2l7yOd3
EGN/GN/geIjp9atm8lv8exrElHwY8e8r8Dwu7O+CsP8ussz7CX4+6D9of1tD
9AT9B86Ltv9/ykvxcRLKDf0eq4jYXzpf4Qf0ucWLyB+uO60XsUQPUH5ZO4T0
tJzz984oZ9gfrg/KNdbTechcxl8JROIylGvUTzZOps+N+aQ9rX9FJB+D31Hu
UL7pOK+V1ON+0vd58UzcW8TcExYycTl/LsbvtN9MYvxfvIg+0fd7mB/n7/to
f5Mpct9Er6MXydehvCBG+Ua5RH2k7WsYsRe0vuJ58lc+mOPvn2i9iRI5F9I4
n/CN9oqVM9rfRDP+JIrk57B/xEgv1E9Jos/C9ZNk7i8lmfszaUb/pQk9YjHq
L5XoEZ1ncxc5PwtLPn/I6itt5/GepoTU47rR+lwg4idQf+iyjcgfyiUdJ/Lv
/uj95+8vEdN2F//4ewnkV7j+P5h8QwWT5+HvtRGz5yw6ryXN0XlgaY4+T6L/
ESN6QefdpTkcH2eOeob0OB7KD50nk+JouyDNYRyL60hj/vdw7P0M7ie975lM
HJXP5NXyiT/CdrRfYH9/VUf0C+0fvX51ZH2wHtedzgPkEoz09LvwMCJfWE/n
gcOYfRYw+pRK7Bv6NcRYLyzlSD1i1BeUN8TCcaqZ+DiJsU+8PxOOV8/Y43LS
n3CdKxn9rCIY9QL1FeMB9Pcob7S+uousE84P5QG/o77T91D8vTybH6LtQZvI
vTPyi/uFmH7P18HImzTzewg833wkfgGxcN4uBCP/wnFSiL1GjPbul75oY4nt
/vQd1x/9G70fvD/8Oc5HWfp+6CPaOxfhuC9kyX3RTzIjWdq/GvH0P7s/yGOh
2vGY7f/nZDkeoz2l1oXM7wLpT/DLv9D9hzH+349gnD/Gt4h/DvJ/zn+4f4hR
3yh/30mfozRx5LAY/ndUo3od2HnwKH//W7Cw2z5rtXYRe9c4MNxMs0EAET7D
Q8bXp4rYu+uv0j8XlmVAcLS1V0Qyb+++LkmfVO+VR+xRu8e0AglF/ndl2P/8
B7YTPsY0Qt/gahcfwyiR37PJOawepfRQiou/2tJL9lQa4S/3kbiYexxvX3Rb
zBYFLePtid28jcNCYtvh2IEbU9fJRcN1jWUa7bPbwcBT63WjbBoEFB++NUCj
BKSt7me7L88DvRXdP/UX5IHCmYCErS4NEFzWa1v40BYonOx8sYdnAzTsWa3U
EhYFs2I/mT3o3wJVMX7Z552aSbn3h87B2ZrhENVninxW73a4/6629+DQNHgm
tW5tfG8ZLsl090Hxrw1gZWCzxHWSDOfxV7/BsVsawPDGhR5b38hyjaNdPbor
JYH6DJ+uH618wPPlWS+H44nwSMXJYUfQB7C8sHjtf/a+oNfeJczaKAkWf/Cp
fqPqC3LzP2TqFSSB+f0VMzc/C4CCykz51OsVYD5Yp9TEIglS1ky8eziyAowl
Nt9JNkiCgdf2Wj1pqoBLr91fXw32BrMloO9uXQ1jzoPuElfenr5f/G7QzDe8
PVVznNJvS19vsi/6WnccortFwOfgMKNsdw9YExc3rW2bE1l/mYmJi2sv83Hf
tpj4pevH+Ii8N3+pkOgYFVcBsVorrw1RSiT1KvYBeRYzX5P41XLwyMvqriGk
XNaU4rInMAfcTqS3+Tm+hT0/JDysH1WAR5iby9LHPhCmabt+/84KsLjZ77FN
ciCMbNoxe/rOLPAZ/DZx/bt46NHU/KZrXiT4zxbvPUs2F3T7zE683dAGtwd9
/Ue+LRPKhm+qyjsaAhsVS1UkNIvhocOKqV6XgiFWRtZN7HAJ7NwUfERuaTHY
39O2bXhdCOdkVqcVjmuDU/3uZ60u/Q5mKod8zlh9h/6XV+6uXlMBEbaO32aq
f4fKQq00zdc/IPS22G3fx63w4uh1/cCscmhaELspyrIV1MXCgqyHV8Knz+t2
rcrLgXP7u7zVDG+FRr0tit+WNYO/2gGXqxdaIXjE4jOC6aGQ+uCDanFOBzie
GGS9/VE2PB4qm333LzHOv9ljYfU/2bBfvvBazCExblvg23e+z5qgp5Le1D5z
xDiJnbvPlbg2ga7RDun7KzrjNK9uvv0nBUJfua5VMcXiXL6VVsbqOVkgv11b
T/eBONfrxsydwyY1wQpjHWvnQHEObGXaeko0wU11w/fm6yS4NymN22ZGvYMd
k9TsX92R5KwPz7GwCX4LG8dyA2ZlSHL2e0P72PzlCT6bp429pCbNGV36Kqm7
8BUYR0w/2hItza1/E/L03MIEWHohNm9iZgR03/54V49ncaQ0scvLUZ8XB5Mc
zD2aJBMgN338kPoLYSD+0SPuyvxCED/xrvsl9wRQmCdYOtuxCrymHtnRfWg8
KHrmuGi9r4GzNUYeASrx4P/mzPxC7xrItcw9LTc0DkLGDrbQ16iDeR7/KGSb
fIHNrnbbOz7VQUEf/XXBavx7ZrSvhh2h89+mvIeugzrmyK0MJX7b4P5wB7EQ
/n1ySM6Ab1bGD8HdQ6a/31dZznhSH02bGD5fbDvRcs0442yiH8nT42d4OPDv
TjKnTpGIvczniw/u6Je6UI3PB+v0KEmZPOITiS+yapS8Gl6kE/01MvD0+eZb
IhJfXG/2CB7TswxOmNiVa2Xy8YWWwfbnsjf4fHKjdO2y1Wb8e9vrL14H2Bnx
72tz1BadjDP+xOQ9Ov34GqvwNbWt4Fq+/9C7oaL39gWCxcozPrdD/panqktL
skg8GZT3t534Zv7966v8lYNPbfMVyQfr+i6es8Fegrvcb2lLwkQvEs/LnFW7
peHOvxdpnHlw+1ybdJF4J75OJWfIE2nONyvd66wCn98tmd8mWdDhDpFbNt+5
mp8Lc15qm5UYeMJdww7jGLFa+LFk/9W2888I/xNDL54tnP8YCu4kRgctaQDN
1NumXjZPYFWpweQJ0g0wacNnxR7KbtBz3Y1PV1/IcLtXT8gfevEpVEZd/2ga
IsMtjV0fuWZNAIkzpReVqA56+wbirsXa3Tf6Bh+Pd9lcGewC4jkJ6tsyC6Cs
T5HyiFmP4PWJ2S/HZhTClIm6dS0jokBjsJbm11l3YavaZoVzPaJAMeHylh85
DqBuItizbYAziU+WLTfRtPbk47fij1pwJyEFzDiD7n+p8PleMaWghu8zvOD7
6LIxp7SS+Xc60696XzT1IPs4TinMoUYtFY4N2BqmPrUQmsTcHlkopUIP1/t5
a/ULQWlVfZc5Hi+haU/TkUer6iB2VnTdkKwnJD7wb1upItYjmMhfV/eBxRZH
SmCA46GZmf1zIctpz+5Qg3zwPrx2x9at9SCx9qXq0zUtYHFKbvHEDfUQN66f
+vXRn8DyeU7ehqwmWDLbekrO6nS4ZN716rWr0tyD45N0rMQ8YU5Kc2lyeRaY
hW819v7uAfIHlnY9FJgND45ZXZe1C4OaW5fr9y8qhAEPHZ7sPBMKbQYhG+38
+feTzhpZ2gu7x0KqnVzsdk/+/0PJjdPpZbL+Kpm/tWtSVY2ONYnftz3xu/bf
5Tjiv+I6fthKmHaA8Rx7ibueTnBLa+ZUg0kd4Be1O1k7yxs27Vj9stuyDFIO
v91wO+ZWKVgesVmdGywAw5X2PqMlCyBwieIun0+18Gy8d/s/D1qgNiRtfmto
LbTL77Q9bxIDp+U3Th44pBEG7dHfq3vMFvw3rNz24m4LzFsCM7qdEEDVsR1x
q25IcSov7ijF6zWC99CsV5rvpLhUr5fFp/o0wk7jm1sObOpcv3+SZI84R8Os
Xg+rbp0XgN7XiN67lS/AtAR/h+HppTBs8raP65xsYH9V+7demWUQZC5XbHzj
AyzpMTO3i81nmL5kzwb9wgB4/VytyMI2DuSvVid9G/kRbkSdlc2wz4bG+A5L
54iP8NdGe8uGl1lgqG4euON0DIkPxU7prOtfc4Ccg7QTE8Z/1/IWeT+5VD54
jKB7PazdsFVZuekNJH9Ni9Btz4AP1f73455EEDo8jzXW6c23rroHJ5LEolMN
v4q8N44pWlNw9HQhlN6ZHCnWMwV2dZusfjT6Vue+rjv39U0yBFiOCZ9j+gjC
S5aNPuTlSezvwC/zA4P/5X9/I94SleTwNR2MJyWEn0nLJnKjIrZSq9+aLNho
HF5Wc4V/X6kd9rqt7tQnGLC+Y8XpO03wwtJyppUx/76yOPNlaZ1Xisj5Kzyi
UpGbdxnmpsksHqX6nJwLywJ3nroU+oHIo0uKoZNOZ1ypO3ef9DFpPo+dmOOk
NWBEJdyfnHv1hDKf1+6tPSoirH8wTNFvO/W5axTc7XIv99rgYFhx6NCdjsZI
kM4Z9/bQWf59h11J+6xRDRkw9nTGYd38NKiY+N51buo3mBaRUZHSmgJVaz6e
GbErGC4fPVZT7lICW2PWGDT3CIBtHv1H3uz5Aw4MdGvhFt4l/mR8LUyx+Psi
VE8RlzWc3ALT3Ure9na6BQq29v5GfZth+bNxU3XaveDD8t0nP5tIcZ+b58z4
fPklRESs7lX9XZob2CXziP6FOKLHqUW3VhbEfYH57j5nRq9OhG7/aeSH7A+C
OSO6+owfXAbtUaGz92gEQf5q1SSNc2UwU1PZcQwXBnLnTsYe++gL+amO1fcq
Q8Holj70fO0PEj+UguIMwsm59N8GPRlt+VDY2sc+UsKsCAzP2ct8bQ8EQw27
pW9vlkOvRK3ohGUB5Dx7amhm1L5r2RBUuipdS/UjFKr2bRvyIwsGZJZI5PSK
A48lB73F/83g72XbLqZzGQ+heGuSTO7lTr1tqu7ZEXAfbHse2pMHTXD1ltPd
kU3nyfnpuc+LhUfn+IKTpanDh3wJ7oRu890FU9/Ak/z/brYm8vf9W4+fu2W+
QoZr7zIgfsaJ2yS/kPJvoXxN8DU4c0ppzpOsEpjwNvJkvvYNGDrA+1qCYQns
42wPyifcBakJXquuphRBYeSe0UYOd+HvJdtviOUWweKZGV9iZj0h9xtbcmbX
6BY7E/1ubQwpalj1DGyOZtpVr6iHEYq6gZM6npLz792hJy4+uf4YyhKLuqor
yHIT7Bb3/az0EEaU3990bd13eCnT09O1x2OS75xxeP9I23lBJF6a8bb7y71T
n0OQ5eum+NhOfVD+NLu7pAesbX58uv/OHJA/rL5cfxD/+4J5/fyVC4NTIUJ/
9wStmny4lXDXcciEJ7Dt0IanEin54KF+zrLhIv+7BQM932tdd+fAjF3KKjYf
A+Ca+ovsUcf495JaLcMfRW5oB/neOw7lWKfAm/UW3xw+R0D6XgVzHYs8sDJM
2zx9QgQsPWvdZ4l6pz9ccbl6WXwa0d8bG6eZ3N+RBmKODeb+1/Ig6szaPdIz
0yDItmB7RG3njt99/+pdMv+7o9HzEpdffNsGXRttDG0X5MLTf2a+m3u9DTbf
3bwgv/McXlyROr6LLP+OUW3hruzesXx5PHBnR/WEIjBpbBeEzigFZ29DqWVj
+XeGhxYFmMSNaYP1ezXHWPUoguwPrx7W9ssj+nrFwPJbkE8u9JwleLfXphnC
W06c3+aWC8qngvwWuTfDqhvVfSximgn9sL0OfrWuzTBcxe7S/RPNEKw73O/S
hwiS54pwT73iuCkcnk28tTK5oA0k/ftUa0bxvz9NuDnk4uxnOXDxxsOSf7a2
gVLTgkdpM/h3lycy1/eRH9kMa/+L/hHUuQ7H5f7ud6G5CVy4Td0Db7WDSqXU
TofKEHIv9feKYdEHxUKgXDB0QeAlMW7lqpHxihrB8PFueYJ2eWe9cf75RIVA
kve+fFzCqZtDAEx+PPylhUJnPPrF9vieZ6lEHm0/Jy9+1/EVkiXG9uA646/u
J3NrHTuxTlPdPINO7FJ7x5G7zr9fjHT4utfVqgHMw95fgS2y3MBbt2oveieQ
c8eoAKvP3UYngrrm1oNxH4JBtr9qcMb7d8RvTSj4NtxlzXu42dV45bEZX2H8
ixCp01OwvhpSpufm+I56C3Hvbn/YoF8NkfDfnvPab8j9p+mdlvsun97A5Sue
6Y4GNaCue0wxvu0NmHmNUvgGNdB0dHnw2K0vSb65h75PkXTZCwjvnbrKzaYO
Em54qXSURcLkEWOjoCUHDKNt882GvIWWljffcgakg7r0fW/ZhLdgqbH/Y+lI
/j5l6Lx+23sOzIDrQ4Y56oWEg67jXs0FEzzhptUnqV0KISL3TqbJGsssvkVC
hopx6RaTXJhWfFht4X1nULEoWpdhz/++/IDHHfU138rha/CWZ8YHIomfnbRx
hpbhvkTIUuhy56ZTGdHXed4g1967HHRS10X+IxkPfuaG57Kly2FTqX9MnWk8
OA2NnjPTuxSWF3jKv8xMh4DpAFsNy6B46eQyt60pMD32aPScqHYI9Nw7RUY2
BmR7u5o0nG8Hy8z3obsWJEJUnH2Ry8xIot+C0MEGJs1toHF8ZdfvYZlg6uQp
790/hH+vqKB48e8jxWC/zsXjcNdCePph/sbne9qg0Dl15XGNAti93/beD7Pv
xJ88t7s5YHtaIQz9+iN5/rVKOJ58Q874eiupf3pXIXREbCsoP77+/crAMvgw
+1Bxn02tEPSzrISD46a01mcXkPjq+/BmlZLJhTDG2jDSrL4Knml/CXJUL4Ta
av8inZ7V8LVWJ8VRqwAW1vgsGjKrFqpi+i9yvF8A914NWdjftAaG99eeEt3A
vz9ctWXELWvVVgiZnSFlnFoF30PE7T/3bAU30/lia6ZXQ0Xpw2rdNy3Qq49J
d5/FtfD5yp4LGdkt4KabteX60hpQdBv6LMgqD+SWT58V9m8jmJveOXpeLw8u
bfXtf0yxCRoUpyTFtTdDrvNU2cKdjTCwTdrSOrsZnqsu63AZ3QSji1wGj4uK
BI+4kTVbc1vg8Jmd/8h0RECre/4M/5utMFfNflH6hFwwPOmSkV7bAhcMx736
a1MzNE0sGCQ1sBX0Hgf01rsSCgrz720/drMDtqh/erCnM45F+6E66fuix0Ny
4OOgo96bMtsh50ZR7Odh2VBh/5+6ar4YN3r+2XJFN/7378v9N8zw3dUEvhJH
XomLi3Objfb3OGwRBAssxveOWSbO/V22t0SjOJPYm9sn9BbM3J7VGY9s3rvM
WpwLTCtdHNY3E9a6ucvtsJXg9jS+reeWZoLmX//MUTCW4I4ONf6SM6yJtB9j
Nqq7mH5Tp7zuaOowEOem9Ultb2poBGX5HR2txyS4B8v2eFxb9Y7cl3Fe5n+n
uWYQfC+nVaNt4zfosaq7TcoASe57YV3Bl5gM2JFsvrjx3056q3NPfU4L4FCv
H5/OX5HiRoTJbirYnQFKg59pz/4qyU0/NfLmMIdG0t+FaTHO8wIaoc0u+Hyv
GZJc68Kn2YLXjfDD2+x4+XpJbtl8c+cJmxrByjUr4dVGKW77nKwdsacbQe34
SJeQRkkuaO6e/NddXpPzu5bbval2Y9JAVzdU1+KaDLdrhLKea24qDOLSlcYn
ynApCrK3NKIa4IlDuG4Pcxnu7NjBQWoPGqDb6Imjh9fKcIqPVCKrfeNhwa0D
WXXcJxgV7W/uuPcz/7vI/gJr07BoUJR5d95URwA+pm8kenbEwK7kR72fR6XC
FW3922eNY6H9ovRpjy4p8ENicNhuyVioX/u0q5p3CkhUxi8s3OxL7M23Y+qm
U1X439P/Y16/fbNTHJQF6L6YtacWtJUPp3s1fiH21rub/7W+W+PAzmLHyqfB
tfAgLdl8xfQvMNHPV0P9ex3823tf9JX8ROa9Sg5MOaTTt61LCGzRfFesVZ4t
8h7x8L7Uy9/t4iAq8dGG5n4d0K1//labKR9gsJhL3rZH/P8LiXHSmKgAiIqq
gqfxVo/7cPx7QzynPTbMHbi1shKsxg2WdxtQQM6/2WYda24/4f+fueigE0OO
qORA/ZnzqqZp7XChaXjMvt38e8KXw9rvNZ31hb5V32P+TpLgBvoleZzs4k/e
A/6XpBN84/k3kh8KXbzQxy6Nfw+I56Z99xQtJyVLcMt36Q/fbf1//p/QFBW7
C/r8e8C0bDeZVT0bYcGTEJONB6S5l+d+rPnLLB2y3fL+XdsZZ0xw5qZpD06H
3Ly55poTc8E8aPSU1EJH5p2YAwwOVAj64FkEO6tOnR57/TWEnZsseUa/FgL8
X7XeM3WBcb3kNR9ENkDCrN2Q7/6ZxMePOx5tCXKPgcLVd2K1Uxvg38kLth9f
9BmG5A5VXrSxASr6OAcGQCzox73aae5cDzffHXNxE4sFzQSJyokJ9WBZc2SC
rFgAWD78bjLSjv9/F44FqUo8n5sIEntPwrNP/HtA2fMHXd1fOZN9TRePPL78
TgrxPzpv0u4bdk+GT7JurhN0X4Gz7xNbdzv+fV/+neIGw9vvoX+S8aiiFVVQ
rv1iWi/7d2DTmPjfvJAqeHysTOnBUw/4y3nEBvNOeR228POApyZPwVDn8DRD
U/793v4vr538B+TBIh0Tcc1qN/Ke78q6ntY3zD7BVdCwyzDIBKWL/SRGvwiH
nDs1yuJp+fCfdre06pwSkBwYqht7OxvGuvkNmeecDFlbTqVOqi8F9csT8uqH
FoH0PKfAF5dKOw+Ty/ZGWeSDsveo6Zsn14PCvQ89l5q0wMcuDhF+0+th/d1u
ZvOLmuCxhqZ7WrcO6Kd/8q7Uw3Q4XbLsuoq+NDdfuq+JXEAiOR8r12fPqd2Z
QOKrS5OsBnUURZL3Uqf9j/rOfhYP8xrHX09rrYaTsKqv5p4f0Gt6c+z29/Zw
eEX3D1bFraA1GSIvNJSAfH97LaW+/O+9zykNmhCxC+PNcuip+Jbb0TuUxEGK
HU4TxO9kkfOta4XpsCPeIeQ+duYk1f8sst6T9zEqTw+MkHPyJPf1SkruVxuj
XMl9dPmIohy3YX5wOtojZN/cSqKHvc6bJiXqZUKv7gujenz/RN4/zHC5PWhp
bjjJ56XMCH/cqCH6/kFrSOD9UfIFcGe10cAFJ/n3D77LihWXpyeT/JlVqtwh
lVH877aQ7sla6brJcXVgc7Zrp/rz7yHwnJug9HnKu4w6GNj3yiUVG/49RNSS
Md8CzPj3DqAwYPzlE80i7x/OgLNNRU0zzAqWmFCwMEzkHn9jqtoh6Zvt4KQW
NqvoB///OSjcf/UQAoNIvnqSgfzdMWL8ewjHYa9OnL/wldyHLRJIy7qkJ8Kg
LoULZypXQrDkjBkDJiaAifE8/4dzquHJG4NLL/PjYcOIL65b3KtBtt9muY1D
vjDvq2LBPPmkxrFOvcR8ltU+FTMuj3//MNvVtflvdf79g9+IDDFPswqYuOPJ
+KfKycTuS1ZY7GzTSwQbv7tGJxMqQc3P23PqiUTovSCo4q/LlXBqRGBavW8C
9GtYaDnm3yoiZ0YKzo/1PWrA4sHjL0W7+fcRGGeOXK7+uW7LG8jPawo37P1D
5H3E/onLTntVRIFz2YVBRg38OmOp/G2L7wvtQkjsPaxn7ynhRD5PTuh5+njQ
d5H3UMsOPt2nalQEQ+r6h9tI8+8jyLm074h57cpiXGV19qymaP49hGovGVXP
Sv79g5bxFUmHUR8hMLRumseRU/DXwaw2RZWvUDa3l039riIIyPHyLBmeAlcs
jPtscSmB0V/EnWo0U2CX4053D9sSGCO7d9hgM/7/qdIuXmo+UP0RGIVZ3Fzz
TpZbujFDpvjeI5iWVb8ux7XzfBdx3v/bYxfyHiFFd432sAxn2PxjcILEfllu
Z87gOG1PZ+j2Qu6W0VFZbpyVmanyQyc4vkJTbE2tLJeU3XtL0vuH5H1Clefg
Kcd1XGFtgs/fMKvz/PnC9nK8qitci3+iqq0jy7VNVylVk3tI3h94XOh3NeKR
OxREK8c36slw/wNyEQwg
     "], {{{}, {}, {}, {}, {}, {
        EdgeForm[], 
        RGBColor[0.8734390681901297, 0.8878833262045079, 0.8044364326221765], 
        
        GraphicsGroupBox[{
          PolygonBox[CompressedData["
1:eJxNl1tol3UYx3/b+743tiIsZW2TFCpzBd2sZVpm4Nx/UgppJ0ghy1wFReo8
XBRtc9NmK7MZBObUuinSad10MdOiLmpqZszIlkVUnu2mWiBB3w/PV/67eHje
3+k5n94pS59/4LnKlNLSipQy4W1anBB0al2vdY2gVrBDsFnwhuB7nf+q85sE
H2m9S/Cu4BbfrfPeFsGbPgP3CZr1ZrvwbsGDgibBXMF7Pt8q+Nhv2NuT4n6/
oFOwUrBKsFgyLJDAjwlP1/pmwTTBPsFO86/JQuZ+n11nfXZaD+Qb8Dn67TXm
fEKRUo9oX5Wn1Cp8QTCk/bOS/7y+twk3C8/OgvdTgocEDwtaBHcKZgiWWU/O
uD9H9xt9r1lQEjxizDvs+p+grSLezPW9W23XSYJGnS0SfkIwz3xmGtfbD7Mq
Q19ku2j5v9b3kyneItNC7a0QbhfM13eTZLu/Mt6i19QUa2S+IwVusvylyrAP
d7oFqwVrrCM8ub+g0nT1nUnmKsFoCjxR8K+/xwt+0fc44WsFp/V9yetTwifk
gxbR+VF4hva6KkL3viz2kWdE+J3KOGuy3NhuovlCH1qnbUPkgP/Pjsm3HJfw
vFpwlb9P+x17rC/ZD6dM55xkWiJe5/OwzRzbcLz5ovdWxVK78N156DfO9Ot0
t5Y3Wu/Pwk/4qEfrPypCV/b+JNYrItbx1WbH1zT7m3PikjvrnR9tgi5jfIP/
L5rOVp91Ow+g2eG46nRs1eUhV4Nkb6gI+ZscT9PtX3huM98Oyb9BMM55BT3y
9U1j5Oozhvejjnfit0k8BvFXEXF3r2OvWutebClZ7hG+PivH9TTLUmMbsK51
7Ndb38mZ7Sn8iqBdcE5QTbxkQXOWYxianNf4fod16RLuzkJHMGvqQK/wq4L1
WcQCMXGl4ArLUWMZun1/mJqaBZ865zOywod9ammv6Q+meAPtQyliZF0W9azT
skFnrfdf1/eEPPxUK5t9mqJuUtuOpFgfML39KWhuyuIOa+iuda08Kjgo+Ezw
rfHngmdF94x0eEa4yjqg50bLjH0Om96nfkNvoJYTt2stZ4PjiBhbZ77wh88+
v5mbRz7eVYQse332jfU4aDzgsw779jrLhA+Q8acUMh1xHlCLqdOtKWouMTg/
iz7yMv4Qv0WS9bc8+gw1hnpJPhPv1BNysqT7LzjPnjTdZucEuUFd5c4Kf883
/Zn2Ob5fnqIHPOJc4S48qZe9rmmP+S35WTJt8v4ryfkJsV1EHW72/dXWD9pr
jNEVnVqyslwtln+G6yi8/3KunKF+ie7Tuvu37HDS9sP2Pxsftf+rHPM/Ol6J
q1b3yRMpfHKFc2HE5/iDXCeW3q4IPuQp74jzOsfJfXnUxMOS5ZoicvWY9nqL
qI+z86ito45TahXvqeHbHdP09T+t62/OlVrT3+A8Iu+wITUHO94m+u8JV+dR
609Zx1Hrf9R+bnY8TLdvWNe6Vk7M44z+/aB9er/74C2p3Kvp8RssAzm00blf
73N8TX3d6PxqdsxAt8m0ySPqUK/fEpPU2M5U7gHrU3nO4P161y5ytctv2YMn
9Zi6POI6Ob4IOVpMo921FL+Ce1wnN5kmMuDDftt5heO73XnSZhlXWsaOMbF1
0vl0+XzIsUUs0Q9H3N973Bvx69Ii5tXH7bd3nGu7i/j+sAg/97hGIOMm645O
j9oue6wDc+nUImaJm4qIG/jUF1HLL7iHPuV8axuTb6sN3bY7edzneQn61EX4
UrcOeI1d6MHUXmZach670euGx8xiszxXYa8tfjOziNllSh55S/7eV5T77hbL
Qb+/3Hv7fHa9+1+195i1302RHzXOI2TakSKP4LfT6/Puzyez4LHLZ5dnfdbM
DeTkJMl2vDL+GYhzdDrub3yJnRs9e2Gj3ak8iw+Y7j6vofuR1/D5eMya/nEw
hZ2GPSMc9zc6flEEPue6MGB+e1O5n0Drc9NiVmPmqSvCL8TWy/YfNeyQ/XfE
6wOO4yOmd9TrLufWUCr3VM74h9jv/whqIPXvhxS5zt6g43HQNlnk3KBeU88X
Wp5B19F5ntEWuM5AA/rzPEt2OWfodfQU4uy1InL1UBH355kvdWWZ+dEDkO8f
5twibPplEf+JzIqNpt3oXkJ/gQ95Tw+fY9+WipCnuQh5iVv0oteiz+95zALI
RdwxUy92LlBLlvgb+43ahtTskue3Kv9PcDbk2GOGvb0IOZgp0O9t86V/UEda
8+iHJffHG6zbjUXQn+2+cMwz6Hd52HCx7c//R8n9lxmUWklP4F9gvvfnmAZ9
Y9hzLLG4Ko//vTbLhlzYH7s2eA7/O4u4OGu/LfQ/wOQ8bEgN6Pe/Kv+sk12j
iCfikhmI3sv+0/6/YHYgTogXah8zwnLH7km/+dX/oOTp++659F5shb+oievy
iK0PiphLh53XxAH1mxhAdmQ54ZxBFmr6i3n8P7yUR0+CPzWVfghfespD3iMW
/wcU2Phk
           "]], 
          PolygonBox[CompressedData["
1:eJwlkjsoxWEYxr/zP/9vNRzRGShyKwYpZCALDnIpWSkyuIQUg4HIpphQiiwW
oowGNga3SZG7FIUTKWzK7+kdnv7Pe/ne//s9z5fdPdw2FDjnSkAICr1zI3zb
SRbB4yTX4R3gDf4IWuG7UeeOqOeDVeJb0AM/A/vUjpnxzXeT+CXi3CzY8Naj
XuXGmVVD3AjfJ1cPT3jjSTAI39L8qO1QDM8EM/RfE3fDz5lRDS/gf0n6Dsld
EMeJD+BVYJn+V3ID8H5vfA/Uwru8zVoBufDe0HaVBp/MyyFXHrE7FsB/qffB
r6j/UI8RzxG3gAd4OiiN2I7adZL4Df5JvRn+HJq2U5z/4vwOPWt8M8A8POZt
d90pFV4JljifAFmcrfO2uzSTdqfeztYQn8CT9HQGNlOzK4gvA9Ok09s/9W9p
uk18x/ePs09gNDSP5bVmvMt7ehaidsc4/IZcQ2A51YbAR2CeN1FLkX7yUhrB
76PmjXJr9DZ5exvSsNlbj3o18xqeHdpd5Zm8O/b21qaJF71pLK31BvUW87x5
J4/kVWZoWkizMmnj7aw8SQvNA3mhnbX7WGh3l0bSSm9Ob0+eTRD/A809apU=

           "]]}]}, {
        EdgeForm[], 
        RGBColor[0.7789497058823527, 0.8807961176470588, 0.8967067058823531], 
        
        GraphicsGroupBox[{
          PolygonBox[CompressedData["
1:eJxNmGtsluUZx5/3fZ7bOUk8cWh1GkVKJ1sE29JYpzJosThpFap8mGZyiKBh
E4wixchbEmOmAhbDwVBa3VhdpMUlWI1A+bJsc8imCYkboMZjIYK6GQ/bZ/8/
rn8DH67ch+e+r/s6/q/rfScuWdmxopxl2bOlLMs1HhH9XXRQdKs+1GucJfpn
yrIDOvCWxl6td4sGRa+UY94nurHIstd15k2dGa9xnKhBfP+m9ZDmb2h8Qet2
0Rs636jxdo33iJqzeKtBtEU8N4tma/6ReNbp3MUaG8SjXtSo/R36vlhjh+jH
yKT1JI2ndLbXbyzStwdFK0XzslgvFM3P4i7rsbrzlO5erHGT5ZtbxP29tkWL
5Zouekr7TaLf+O1mfx+bh51452nxqejMDeJzjcZJ1g29tonu0LxWNEFUJZos
Gu91jWic11eXYs79y1PcnVCEHDW+N7YIG1+i7+9qPlXz8zU+rHGy6IeWc7Pf
bfS9Wtvidss8335utq6T/AYynSP6gWhaHnNkm22e6F6n/WtFNaXQh7PnivZq
b6v9iI9XiB7wmwu9B48O2/Ai6fCk1hem4Md74/z+BL87oG892h/UeF6KN8cU
Ea/4a5/9vU7UlUW8tNh39dZvlmWsMt8VPlvJwmZVln+X+cH3qHPiTdHScsTF
v0Xv6PwG0fXEjeRZpm/fSJ5D+rZfNOw7+7we8Mj6mL9x9ve6f5voAHZJ4b8m
8ZlRCl2I4yOa7/S584rQHRvge2JgXBE5RyyO2nil9ZtlH+PrmhSxsDhFHpE7
S2ybDp/bkUV+I+/0PHKvzno+6PxpsN9O21T73WfZnfkzorvE+5ei9fDVOE/0
WBY221kO/dZqvZG9LHJyNB4r5jH6rddy3ZlHfuKDOunQovmPiniD7z2+0+c7
i80P3dB1h3PhKmJJ84kpbHrI/mrU+mXtXy6eg+WYP6/9b7W+T/PvNG4qhc7o
+z/Js1z7/9f+kMbXuIPdU/i1vYj1sLESuY84fm5KcX6izpyv+W81vyBFrB31
uZ9pvUf712vcp3G7eP6iFDKBv+g5ovFVy3lKvO7WfFkKLNxfjvMv5iH/v7BH
KeIPnbdovrscPtvvPeJyQR62Jt6/yiPW7xfv7Vo/Xgr87iwFToEXa/TthOa7
9G51HrGC7b/LI3bftn4P+c4q0RTn22GvRzGLkRzkbI1xsDUP7AVDeOcJYzGy
NLiWbCtFPBAD5OJS6ztT4xq/94RlB3+wxzKf2W174qvj1u0a22bQ9llXijwA
R5vz+A6uwBvsrbXd4EmNgweYhr7wHjL/HucWGMPeK/Ydsq/3d3y2y/iDbahT
U1yXDjqO9tlXB53rC7MzdW+RY//zImK1uojzu/w2uHCP74xiEzl/oByxipzo
PWDdW21X7n8mHXeKhtwPbHDOkX/rve7z3jO2ba/3Bn2u12/2eD3sb5xtsn/w
9cYUdffnkn9Rivi7QuOCcuQhGPJlHj5+p4g7YAe40utcwWaf6luHzoxo/DqP
+yc0/0DUpvmHGq8oQs/rUmDUDOPdT1Pg1U9S5PxK27jLdjzdY5Tjbd4dcF6i
+1zNN4rqNK9KMb9I70xJgYmfFJG7Q46BivVe4fsVv4OfjxkXwNS1Z9l9rc91
+ywyThX/fp2rKiK+yQUwh/pP/E53vG12zJFj1FzqbF8etgKrx6TIw+uKyItj
5YhrMO+POtdfir7ri3LYG4w6aZxaVUQ+f6BzJ/PIiVtH65XrFCP94kzN/2S/
4h8w7C7XjgHnIPbpdG/JefpKsIN6SY2iVtFvkG8PGTdeN3/eHF9ET3JZiv52
tfmA8SPmD1b151FrsUfFfQ9+5M5My9zpWrvac/b/k4efP81DpsPGtP/m0TOO
OE435YEZw8ZVsJIYP2FMo388bvx5IEVfMEfjX9zzUP+b3Oc9UpyRgzqP7H8u
n+kVdrq2gfn9xv1Hi6j596boU3lvWRG93B6Rtk/nGLl2pfuxLvdk+LXV2HRz
CpxYrvFj9+r07LNT4EhrivfnW4ZOy4m8M13PZqXQs9m2Q79r3fsRm3c7Buj7
LslD7rY88o24n5NHHmFf8HGNcbg9j/ghhonVfstB/ac+gY3deeDqKtu607Ws
y35HX7AQXfAB8Yrs9CjkwZPOBeIC+euNY8M+X22Z8W97Cr+0pbBTg3/LXOn8
vzFFP7zF/Qm9Vb3judHz6dYL/cGALvfe+Guyayj1lL0672N/3kX3rSn2/5oi
v+fbPshYbdt+4XpB3cC2rbZ1vftA5Jnk31yTU/gGWcAifiNSL+kptqXIx39o
vLQIrKFfIyewO7LuSXH2S33/XYq8+DAP/NhzVq+z3fH2a/dL9E2HbEfibtB2
p45NS1EXXk7xW47fdMutE2+BkUtTxFZLET3OAmMTdXuBe55bHMPEcsXxjz2p
CfBfZ73xxVrjK7yoy/Snd5onuLjf2PiCsbLd1OvaRI9Ir9ilsds2wTbEVIvz
glhuz8+8yRzfEa/04sRexXFc5xgcdj3ld06tsR8/kwNLzLPfMUDMsU+fXOP6
AN+p7ndqXSNq/OZ486tx3vGd2AMbtrlXaEgxv7mIGBt2Lmx1nBNL+BZfc4+c
AbOQ+xOd3Sz6g3j8yr0jPTL9G317o3sCcPM+8My/kfmtXCmCF9gJnrYaf+lZ
TtkPxOZex/O39tVJ2xu7k9PEPXepxy0p/Nis8T3/1uY3N3LQg4INq30PHMaf
R4zBs4uIN+Ku2/WM2v6Se5uN/s/kOdeRFp+v1/6LKfrO94uoFTvy6E3mOQ7w
HfbFzk0p+o4B1zLwHT/Xpqgt75fDfiO2x9XuEfrMB970ORtsszk+h882uBdC
73WOCfxz3PWq371NlW3OO/Rw1ZYfPS5NYasZReja5nra5vjnNxMy9lhOfDHX
vRNji+3Lvbm+C4bNMUZ9DypuF/A=
           "]], 
          PolygonBox[CompressedData["
1:eJwtlF1ol2UYxt/3/z7PgQzNba2mqTmxcgmLqavUrK3VLF0HTTpRSp2w6RSD
PsjAD/CgFtUGuUWa5MesLBeMTSzbSagDP0EcSDgTnIs2twra5nG/i8uDi/91
3ffzvP/7ub9K6t+u255LkqQeBPBkTJIjGA5kSTIEBkE59s+wdeCrAr/AX02T
5AX4M1x6B/4RtjfRk+jX0b+hX0O/CE7DR8E2+EP42+H7wCPo/9AN8EYwDh8C
z6eOYSH+jWBN4jv18MejY/0a/QR8PfgdPsSdD7g7EfytY8Tdg+9Z0I6vBjyK
rzY6tg78I6AJ3cn3TmLbCi8J5t1gOXol6MXfi34FPgv/CXgvdy/p/dHf7sK2
DP4w/g74WjAML8G2Hz4ANsHngIrUtnnROVQulaPq6JwoN22giPtb0MM557xS
sYJWzr+B/gneB7qJ5V1sb8HPg1PoxehC7nernuhv0K3wfmyV3C1FX1Puwa7U
Nf6bc0c580Vm2yfwi2CJegB9Af6j3pO5Bh9y9wr6Or7DoBZdhN6h/+LMIfjl
6Fztw9YCbwqOpY/749iPY/sT3Qy+hzcG8234/8G/O/jbqsEu+E1sLeAqtlF+
P+VOUeY3P4f//eBcTOH8e8E1UC3WgRF4HpifumfzuDsNXZY6ZsV+E72as7Xg
D3gxqEqd86fwFwTnYg8oVm6Uk5x7Qr1xW/0PrwOD8AeDa7EXzOTsZnQ//Ffi
rQzuMfVaD5iLronuNfXky8pNcK01E5qNs9jKM7/hjPoFW3XqHl+MvpU596rx
GL8PRM/mAvxT4d+BLzPnTLkbC66N3jgKXxVdG83kan0vOBe6o7sFoDnnGqgW
6iH1kmyF+Bapf1LHNBPfdPTHOc+oZvUetqacd4R2xUBwLlWDG/DPOTMjc4/9
AN+JbSR1D/8F7gTn9iD8RPTMa/bVs7fVA9G5vANqgntEvaIZORedA+VCMeXD
G6J7QzG/pN0TXKuvsG3ANxvdmXONVWvNsGZZPbsj+D/0XzpTEb0ztTtV43/v
x6hYtRPK4I9F7y7ttPnRO1G7UW/UW9UT6g3lQLlYgf458wy2K/bo2VCPlWof
Re8KndHZ/OBdrR5WL9/F/m3mnE/yOzf6bdpB2kVPc6Yrc0+1Re9E7UbN9AS/
S6N3m3aQdtH/mpDJYg==
           "]]}]}, {
        EdgeForm[], 
        RGBColor[0.6074582941176472, 0.7620515294117649, 0.9454699999999999], 
        
        GraphicsGroupBox[{
          PolygonBox[CompressedData["
1:eJxNWGlsVkUUfe99MyakGmgxNWpEK5sLYKNhEdqCCopUSQWtJmLoQiwU4hIT
1EoQFaNVKbgAxsQNY0FMS0SpUYt7lK1gwZZNUSCC/nCra6KJntNzGv0xufe7
b2bezL3nnnvfV1Rz64xbsiRJnkiTJAc5EGMpDAWQ9TDsxyjHsy7IAxgfJ7JR
fzaV3G97DWQ1xnDYN2Dshf4b7N2Q+zx/G2QnRl4qe5fnNFjnPjshd2Fsxdgd
k+Qn2P72721euwNyu/VF1rnP51Fz9kDm49kW6BlkOeQ0jMpMtq1eu9N6vvfZ
YjvP3v2/8/N3K+wHbedd/srpbDzjH9h3PX5vhL0Vci1GD549GbAvbOMh346a
8w9GCX4vgf1R2Abg9yaMEfg9CLId4yroN2HOu5CLMecU2N7CGIvfuzGeht6Y
ypcdPnNz1J6HsK4AtpUYZThDC872AvTV0Dsx50Pon0U9p853HIdsw/NFWNuF
32vw+3nIl7H2OegP49kxyLshR2DtqxhNeH4U8zdEzWmFfB1jDey/wt4J+STs
i1PFhzEjLl6Ksh/BqMC4xvtXZdJnZ8LefPoF9gXWiUM+45pG2IfSZ/bzMOIO
48xUvh9ue1GqObMS+bTeezZn2qvReK439ojDexz3uZDz6LdUkr+npsIT5+xJ
JBd5fkWq9dyH/s83Pnh23uEZr2vwWp5xmM851PrV0Fdl+k2d9xlsfQLs46HD
tclR2MtywtYU2CdCn5zJNtF2zp2QU173PTsf9sOQZ8N2JzY6IyfM0TclmeZP
cI4scu50OHbE2PWZcol5xHwq78NETmemn3neIb477SN9xwczcQs5piqVnfFZ
kumdvFdJqn25Z987GhLNHeV9Ko0BYoYxnGFsf4ENirE+H/Id80Zvjno/4rcS
9sOYcwfmPATZQqzan2dhr4WpcqYdcmKi3NhsWwd5J9Wz7cYy4849Nnqfl7Bv
HvZZE7QX9eHOf8bkVrz/Lug3YW5tVEz4bsaF8WBcZsNeneqc9A/P8KfPcTae
rcaegyCf8p7kmEswHiNOuUcQTsuieIvnJHd9GqRvDeIY5jnjPjbT3bj/fOdC
eR8eXAuIqTJj7E2MNoy1iTi74X/5Uucc4VkYS/q92L4sTsRxlEWJagXxQJ3z
j3tNfhRWTorCFPOBuCJHklO4B7mQPEg+XGkOY4yYc02Z8oX36XC82h07vntI
0P2ujLJxzgXOkR3WyecbjQ/irtXYawqKxbKg8/akwlFpKj5s8H2X+M4lfj4/
EdcvMU/XRfHKFUE1hXW0y3lI3iWHrA+qM9MgR5lvybs9PtdDvn+j908znYm+
fA/zWrDfeVi7OYpHToD+flTujQjinxZzJnH6gLFKLBY5XqwzL2R6R7v9x3st
h+1xjOnQT4vSTw7CAO/VbN4j55FvWU/ey3S3pzD/dsgxQX6jz3h+5l+ec3AT
nt0GOTqoF2BNZ51mj0E7Mbk5CNczg7iXdYe8yndO9Xt5l4W+D2sba9yCqNhW
O2db8c4ajKehvxHFXSsgb4vi1u4gzC32/b/F70nQT4G8zv48P+huFY5dl+PI
eLK+MI7E3BmOMc82ytxY5TjSB8R5Ld45M6czkdtmmt+Iu4sz4Zp34F0uhbwX
ts5MPM+cZG7S/8eC+Po4uSiIZ1YG5chg8zNzZbnjuMI648tzch++gzxCfw7G
2iuD/NsehMPfM2GRd2V8K4wt3om+aevjC+wzNQgbxP4V1t+BvDNqn4WQ86Lu
cDHkEdg2OC7ka/LhDbD3z6lnYkx+MY/V4/n35oebg+5fY45ifbnfdafDfMcc
34t5l0PfF+TjGfb5d44v4zwnUzy4H3uo6kyxKM3Ej8ThD0H2H93TrbAPjxjf
h4P4qMl+XmYO2RU1j3ZyV17UOfOCeJEcyHqwPKpGb4T82WeaC30n9HHQqyG/
ySn/V0P/wdxYFxTn/Nx/76fOd40Mwv/19udSv4vPCzyHOc/cLzVXEr9Dse5r
+tW9E/uodY4Rbc22f5VpHvWLouacHtQvEJOsC5Mca8Z8dU49LuvidPdAfb0Q
6x3t5VEYmwZZ6LpAO9cVei3xRuwyvwq9J3OL/uvFtPcsdK8yJqo/HhQU5xbH
98QoPnwxqMdo9h1Hm5fagu50xHbWcr6/KAqzrbYTp/3db9HH1MlFxOA44/AX
81dPEJeR0z4J6ofZf7PPIS9Xey37n0P2LfHyubFN21e2H7ZOHBdH7XMq9jw3
KqbnmLP3G5PsOXjGAbxH1J5jg/Kh1XlUFTW/zPnB95G76Y9S5wL7d/Zm9Blz
osr+JM+yl6HPX8Pz+zLVgIFB+bLFfRl5g/P2ZNqTe/d3rvPu5PLh1ne4VhW7
f1vo353maq45LQiXF7IGBsVmXJRvDtk/w1wDibft7nvZ6+52bSV+Co0jnv+4
a2+Jn5eau9mrlrie9dYKn40+mG0/nOTepn9UHlQ6vqvcv7GPG+Zeusd4Zk9F
/iEH1xnbrIO1roW1rov0CzFGnBS4v6qxznVzc//xIrmO+GTfcdD1qdt6l+sf
6+C7kJOD8HSze89Vxsxd/u69Oyq+s1zHb4yK36wof9DWYHxWGjMjfX/WKNac
JnMme5xJ9mG9ayXr6cGob5AuyO6ob5K9/I6MqqMfRGGKXM/vCGLrPuuN/sZe
E9XHsqazbyb3T3EOTvBa5lE/19R+QRxPnbWVcyd7Puswc5i1eJD9claUX2c7
9/kt1fsNlikvqhzrAr9voOeUeH/mTaXzl7VxjuvOI1Gc3B5Vp2qNpYlRtfWS
qB68wv0P84LnZC684nrNul3nmk78rDXnroP80t9N/H4a4t6A+cD31PgMFwX9
V/IF/z+IyuGPIC/zGXiW8VFcMdbfL0Xur7iGa/dF9XD8tuz7v4Xfw/zG3BT1
3d4W9X3C75QDUXn2q3HF/5CIUfIj/c5+tLeW5fSdWWTe5PNrg2obzzEK+r87
O0vJ
           "]], 
          PolygonBox[CompressedData["
1:eJwtlXtsj1ccxt++7zkSa2PrSIQlrXYWDJ0ho9TYpYtosiyyDKGJy1wj2B+s
lcU1ZESYYN1VqExN0jaECorN/tiyzKWYyxaXVhbzB6ta2B8S+zx5+sfze5/n
fL/vOed3zvf7vEUzF09clCZJUg0CuMPPJAY+hXdkSXIDvSonSYaA6/Cr4B3i
rxC/RfzZmCTr0N3R3eC/gM9Sv1OmfPRZ8vLRKXoe+kPiNejx6H/ADPQucg4Q
u4eennrsPryJsTpiDWAoOj94LytAT2KbQE9iNaAO/hLxCmLfgv3wF8F4+Ffg
e/j7oAHeCH6Gl2h9+EEwRXOhx8E3gxJ0L7Al9X/qTmyg9kesFXxAbCvol3mP
h+ELiP9OrBldETyn5t6PPgb/m2dt5pyHnf9Z/72e+V+DP82c+xhdhX4OFCc+
43x4HnP249216Dz07mCeC/bAX2VsL7wO9EafB2XwMaAFPhdc4P2jrDEWPoL8
BmKNoBDdDmalvqMHOiviO8n9Dj0EPoexFt4/zNho+NDotW6Bt9DLwR3iOei/
yFmP7sjxmGKXQXnqGroCP8j7BeQ1qfZ0LujfeJ4Bl+F9QA257xIvhNfqTDKf
SSvPZvTzPNvRx+HTwEXyl2iPzD8H3Zr6Tu+iq6PPth69FH5GZ4AuBTPhV6LX
bgFT0UdAH2K3yV8WnKPc/1Qj8FywRvUOnuHdkdFn2QbKg89cZ689TY3uGfXO
SPRZYrXBd6c1tNaM4Jj2pL11BStT36HuUmtordVaLxjiB5j3NLHF4JMcn/ES
+KDo3lZPD4bfDq7tMaAtuMfV67rjRuIvM1afuaZV2yPQl1L/x1z06+hr8K2q
r+ieV+8rpzK6BlQLN8Fs9JdgVuaaVe3qDnWXmmM6/Enn3fXleSj6TnQ3j4h/
HH2GOst9YBh6WXRMNaXa0hpaS3f8Nvob9MLMHtAX/TV6fmYPKEafjF6rEH0C
Pjm6l+UBg4nXBNfuJvTn8HPRd30SVKJ3BNeCzng7/F/dIfw99TN8fvC7OvN2
1pkQ7EVX4deZ60dQktlDfoAPV42kvuOu0TnKlUedIPZT9N1+pPXg+6K9rpL5
q4I9UF64jbE98AngVGqPkdcUReeqh4rVG+BXxs+Ba/Dz4DR8h3o8uqfV2+qx
Deg/or1SPflntAfLi/UftkX3iHpFc15Cdwk+W9XQqeg5Nbd6dKPqj+cXmT3o
Ps+2zHuXp9zr3JP2pm/GsGCPklfJ4+X1K6LvQntuifZYea08ZAv6zWgvOSI/
gvcIrlV5uLy8Nbj2d6EHoPtHc+1Je+sV7HX6Bulb9EJw7clT5a2l8rvEnjkK
3hz8bVHNqfY6gmtBd1CBPh78rVMNqhYLgr1eHiuvbQr2KvWIeuWN6L1rjXHw
/wEOjwKe
           "]]}]}, {
        EdgeForm[], 
        RGBColor[
        0.39812499999999984`, 0.5299635882352939, 0.9356019411764706], 
        GraphicsGroupBox[{
          PolygonBox[CompressedData["
1:eJxNV3uQ0FMU/j3u1TAbkUeakA1tWNWGGZOmiTFjjCHLbI/dZWRbj6VV7bZa
M8azYia2hDESkmfJoGI9anfQCiXbKqFhRl4hSzZ57fq+/b6Z/HHnnN+95957
7jnf+e79HT+ltnRaliRJTZokOWRbSJIR6LgMsg4d46APxNgmtLZU+lHo+wiy
Am0mbGagdaPvYLRj0KrRX4j5J0J/JCbJOrQv0XcA+k5AOwn9i9mPvmOhH4p9
2yGPs55jvT8x1oL2EOwGof8v9C3z/j/BZhLk0dbp7zCMD4d8DesXQjZD3sO5
sHkK8lV8D4bt0qC5X3h+QdC+D8PmWej9oD8D2e1xzrk8lf8XQl+MsWOgB8ib
YFuBfRsgH8V3H8glWOe+IP+bICdjfBLadIwVQVairU4Vm9U8L9orQWfkWUtS
2XOPRejvgXwAckUuH+hLLdoQNObtZox9D31ukC/l9ueFoDytDIrNyWh7Yd8J
2QH7a9FfDX0q44bvKuvdiWLBmKyBTQfaudA/CcrVOu89BrZnGx/8Xmd/7g3C
yRTISrRW2HwUk15wtdiOseAZGc+3os62FnJz0FoHes9z0E6DzRsYWw6bNyGP
jPK3X9A5U+h7mCN8Z7C5FeM3RfX34LsY/R/CbiL6DoL8IRHGhkLfh/Z2or3u
9n7VxnUP+lsw50Ws0Rrlc4L+XyHWQ6+CPgFtKtrkVHHjXOaR84sxZyn0UyGf
DNr7CchOtPOIe+N0CdpofCfW50CfZawSs8OC1l9obD5me+aqN3+pMFXk/BJP
h6Gtgv4z5pxDHLsWOfZUIlwzDtzjkKB4Mq5fYo0mtMej6pln2o02P9VZxkJe
bQz2uL+f/eF6A1LF9gys8bvPMiqTf/SNPEG+YE1Wpvqm3oj2Y6q67Iu+g3Pl
vT7XN3X6Q/sxibAz2TXCfRlbnqWPOajE8Rxi33ZE5fsC1lMmH7jeHHxfB9NZ
GD88kw3xQOwfZC76NlPsGDfGvtBrsuZOyBSDYsgbc52XZ6e+IlVt1Nn/u7FX
F/rGQzZ6X+7/sTFP7A/0HHIasTjO+E9zcSLrh7x0vG14PtbyaPuww/4VuH7J
bXsx72vYTkbfsiDenmpM9XW9T3HNbgzi2E3m2U1B+le5uC5CDnZOyScjjHWu
ybzwzF2uR65bkAs/zCPjwO9dmfif+OT+9e6vs87z1mG8PlOtzciU6+nu4xh9
uD1q7O8gLp9gviZPEFuDfL4Cn7HR+PrXOCFGiJ+PozBxS5Qtz02fuSfXp82/
uXyZF8QBdfaNstwxoez9TqRXuH855pRBFkEuwB5XQD85iG8azTkNXodznw/C
4omQ/TPpxGRXppoir9Gv6fZhgbHI2uTaie+p7zD+TSauuSMqd1cF8cbUdH9+
6nzmO4Ni0+36W/C/uqtyDCtd98x1ke+xI1Lls79z2pzqLcH+95wv+vQb7CdC
/y7sv2+4Dv2p8h1U4vXpf+J7gvpzQZw2hG+SKKy/A/21KC4ujcIjcUmeeSQX
X7E2GTPWJDHJeu3nfsb8A8fzYd/XvLd5T6WutRFYtwlyJeQ3uWqWtcv6PsP1
zjM1Of67zbfkXfZRn5vIt2GuF9o1uX+HOb/Q92GJc8ec7UTfg4lyO9/rd1hn
vQe/Q26Db9dAvu84l+F7A/RTgnxc4XpsiMJQPeRq45B4XIX2NOz+yeVLYn57
O2juJUGcTxvy/sgg/LwcdH8ONz4/dDyJ4TOx5iLYvBS1HuPE2DFuzB3XZT53
GTOs2fWuW+LlPa/D+HEdxuF99/OMtG3L5Rf7Ntie8WHuGaPmqPrKourgW3M4
a52YZo3XujaHBuHucsef7xpyBTmW/RXmN975Zb5z1nt/+ky8JOZZ3mNfmGte
jMIHsb8Pe1wP/Q/zfJt5hu9j3i9vBPEv+68MuusqvS/ra61rbF5Ufbb5TX2F
fa7ynUZ7vq05502+ibgvbD71PHIiuf/BoNw8BFmTyX++zVj35/reyVwLPFd5
1D3F++pXv2H4liH/ko/+CcrVec4X34fkNnLK65i7kRiPeg/2OP7clzHh+rxD
hvu8fGe2+/59yVj6JYjfJzj+9LfGc98Kurt5z/P+rzaX8D1S43Vmel/eC9t8
z20NwvwOY3SS/TzNdcxzsE4rfP+Rz2dn0llTxNVOc+xC461vECePdY2fH8TF
10T5321cdXmtPb7rGx2rVsdkgHFZ5jvkwKh3/+lBdbbR3MX3KWuDHNABfUsu
/p0bdeedFdTHMeJgvN8h7wbxd7O5mjbtnjvHvHmdOarY8SFHtqb73/GUhE6p
efjSqLceeZhr876e5XuqzPlg7nqC+ruD9unyXqw74oZxYAxqHIdScxE5qcU+
cN+FfsfcEPQvRU7hG/difP8GOTMqVw2O81rfp/3NVQ3mDdrWO78nBeXgIszt
iIpPuWPI+LUnilNvvIxhxoIYIyc9/T9euNr3GbFYbZ1vKb6pPsWa08ylI/2f
R2zwHZs6/vSZ/9ODjOmdvtPJY1ujYvxJ1P8tcb056m24zBjjm4/18UcuHiTG
iNOSILysYd6iYsj/DGKFmLnLb6p3M9Vbve+O2VFYZY74Nl0RxImvRv339v7/
Mhf+V6yI+p8gJ3JdzmGO6dvn/N+D/llUfBnnbVH4Y3yJyVFB39t9X9Fn8v/9
vvNK/C9/tjFDX6uMsRth04n9aiEviTrLeMen0zHa7v22RGF2s980/wGCFxWP

           "]], 
          PolygonBox[CompressedData["
1:eJwtlVlsV0UUxv/33hkIBoEYEjGh7AUirZAQffABAoS4PIgsAqEVIgoiIiUW
y5YIuAQwgZSAawHZQa1tom0pICgJtCIIimWJmPBAaI0kbAkKaKm/L18fvtzv
nDMzd2bOd870nVkyYX6ay+WWggC2xlyuPMNOcrlV8CqcDzOgGLsCPgdfC/ZY
7JvY57H3w2vBOfjHWoT4XD5XWGcFvpTvZey/+RZj9yLen/FF8M/AbPxDsbsy
90PQBu/D+DJ4KfFbjO+DryP2Euzb2An24ug9aW898X0Lb8TXhfWm4WuAX8B3
Cr4TnIe/iu9K6jM8jd0peC8loBOxI6Ca+XOwN8APg0rs6djl8O/AV9g9sT+A
r2L+n/D1YDR8Ir4G1p6CPQ4+FZzELuI8pcTroteeoTuDD8Y3Gf4KqIT3Cr7b
jeAJ4o9gj9a/wTDssui71R0sgpeAG/C+4EnGngs+q3wLiD2F3Zz6zDr7aZ2R
/V9jjbXEZoHTiXP8NfwP4k3EX8c3HLsVvJU6B+Pgz2k+vAfxDPv9YK20st57
8H/AvNRjBsJfYPyP8J9AAXY5uKu5/GNG8BpaS3dQAm8AQxl7B0yEv838ttR7
flHawl6MvUQagI/HV8ncQuyFyg/2QPhf4Bn4vui7VU7qpVV8/eCfg93wR4Nz
cQl8T/yNYO3MAvPhr4EmeH/Gj4JvAw/Ae4PO0f/Qvx4CX8BfkgYTa+4U/BNw
JPGZP4VvAPcTa3wjvCo6t1OZXw3vFlwLyslO+Fkwhth6zr+N+HKQZK6p6cR+
i86VarAJfj1YO9LMteAcK9fa0zr4FMacSK3JQuyDID+1RqSVuuCznQGPw4+B
24nveEKwpqXtY8TH6/yqkdR3PoD4cnA1cQ+5BPKxu6ceo7F7sLtpLDgAXyDN
JZ6jubtAF2IdwWZ4h+DcqAYPMX8S9rDUGpFWngWDUv/jS/hxMDz1mEb40WBt
KOf1qvXgXNWCEax3L3PvyAM1xLYH9x7leAf8P/Am/Ca+VsY+KL1jr9E/oyGu
HDUpt5lrQWP2R2tUWtUdrgnWnLSnO9iremnvjaqZO9irg/9Vht0GL2D+dngF
45oFfCMT+wqJ3Q8eqxpVra7El5d4z+/AtwTfpXybgs+os+qOddfqGeod0qS0
qRpVraoH/sD8X6J7nWrw19hes5k1KC0O0Z2nrnHV+gUwL3EPUS95jPjPqTUn
7UlT0pbegFr489FakgakBdW8al85PRTcM9U79Y/J6gWZe7/WPBCtIWlJPXgZ
/HftObMGpIV/4Q2Ze/bB6DvUXaqmb2TWgLSgGugXXOOqdb1hHyn/jNkNGsEZ
xp6Nfuv0j4vRb5Lepoj9bnSNqlb1Bq2OntPYvgftRW+I3hKtWQP/JrjX6A3U
W/hy8Frqcep1LcG9QTlX7v8HIgkEZQ==
           "]]}]}, {
        EdgeForm[], 
        RGBColor[
        0.22213194117647053`, 0.24498794117647052`, 0.8577848823529411], 
        GraphicsGroupBox[{
          PolygonBox[CompressedData["
1:eJxFVktslWUQ/R/zAVUILMSNCYa7ME1r1IXWduvWRKQ1bZWkJVQXRmlFXFgr
aQFRtC5cqviARLDgE2lqkQSQ9lZIDbDANEoMLogbbMBArLe06Dk5x7iYzvxz
53vMzJnzde2mvtbeIsuyS5AScgR//syzrB/SAbsdsgH2KKQKmWVMZFlg0R7o
9SnLJmGvgx6EnEJMN/yHoH+DPIX4ZuzxMKQV3zOQnlz2z5B5yITPow76sL4P
e9agZ/H9a647vIDvu7Hf4zjnJr5/8Z0G7efvA/j+A5IgQ6VyuJrJHnQ+9A3Z
Zh4dznEA619G7Hehb557F6QLv7dBr8JvT+Dsy9A1+N5G3Bz8w6Ezqz53Z1Lu
S0M5Mq8rWHMMuuJ9bsf620rd+2nETcN/Dnoca0fg/xaajWEMa0LNb8aXSb4s
5GOteCee85drOILfVsJ/AHo19J2QBcQsw9o62Hvhv5GrTwch+5Jq9xP8//i3
3aF1vA/XXoPvwUJ5POfcnod+D1LA/y70j5CHYE9Dl5CLiHksqaas7aehXJg/
e57jtzPMJalerNtW2JVS+7ButNdCSnyPI+ZZ+CahT/vuj2bqYad7vSN0152O
ueG4JYW+GX8WZxxH/JOIGTLOtkM3wbelVD+2FlrLNedgby6E3UXj+xb0btdt
n/s16R71hvC5GXoEesqzw3pMFMJAQ661ybNyxvPS57qVxtcJ3GfMM0DMrnHs
Z46veha4P3F60Ri7J/Q9B/0VZBPs+0Ozynu2QXeX8tcyzWSP7T2e8S9DdWf9
G1zHQz53eaHceG7Fc8JzWdeTELb1rRAm26EvGe+cV8by7Jrv3GV7o/3c740k
nOyFPh2q4RbYr4U4ahd0R4ibtjmXjf/lYw4Jxif1k3PWbh5Iheai17WaMscx
l0Hzw9Xsf24iDi+EanBHEk6m3bs3Q/3IzX8z5reUlDtr8HepGSV/NBWaHe75
QeguH0EfzlVn+j/37NVDfxHioWdC9z3mOxMTzebV/aH7joa4ttn1597EPTG/
rRCexs0n/eYK4ik5ZsZY7zHuWoy9xVLzsBDau8X7Ux+3XcPv867pAfPPUXNU
zfxzFPkfRPwtSB2kvlAdGwv1gHjiHgvehxzQZB4Yc12JkwHzMOvK3rN3ncRC
KS7mXOWhnJck1bXRGGb+Y96HGF5RqL48e7ntlaw57Pex9pNQzKpQHr3m20nb
zIt5cE6Ih06/MeEcVjtmwphj7+Zdk8t+C464H8yb3MV1nGvijHuSk2iPugbs
8e+ZeJx8/jH096E6noJuhdwHuxp6x5gb82oxNpj/h8bMfufK3Gf9TnHPivmG
2Fhjbmhz3bpCWOebf82Y5J138G3Cmu1JuKNN/uQdGswXw645z3sx6c68+zrz
6qLnmzjhTPDNqfO78xLir8Nej5h7C9l8D1jrDc7xfKF8mMsD5j3yHzFQ8XwR
VxW/KeSNLnNO5veoB/HLQr6lnmvWnTXn/yyc6wn3p2ruaPQ7xTtz3wbzQ59x
wlkbdc3nS9WTbwprOpWE3R/IGaXmcMi8VW9cvZKEm1eTeJx5fe3eDbuexCu/
v4F/V9KMvZ70Ppx3Tbrdu3e8x7h7SrywpnxXOEM3jUH24rB5kLFznp9++694
9tl/4pz8yNxXYP+Tob6fIAeG8p3DnR6BfZ0cD/0v43tV4g==
           "]], 
          PolygonBox[CompressedData["
1:eJwtlN1Pz2EYxr8v95OaWU50YmMcEJmxYeufoDIkZi1zYFQrDkysd2XZ0IG3
KQ5s8jqpTZ1UqyQvkwNmmHFgjhjGiiQ+124H1+93Xff9fJ/nfu6XZ0lZZVFF
EkVRMTAwy8/1OIp+gL/warADvggE+H7wCr6Bj0rhp8F07LZ98HbwG/4JrIC3
gSn4UdbH8AchinrTKKrB1go/ie0j5yb4z8NHwCr4alAE3womYz9DZ70w/3Yl
eA6vAm/hn0GdNHuOwfP4vhpeju117DEpNsNWic/QKbzV/K4HsP0hrgPY3see
g034zqDzsQ+CEnQL+I7vEDHXwOvwv0QPg13oYtAbewzjygUYhxvfN7B2Av0Y
XYXuQHeiA2fXojvRhs5I3HYRfgTbNPyDzoPXB99La7R2nnku8rC147uDLkOX
os+hh81z0YVtAH7fPLc30AXwItbMsHcX6/vgW7DNJH7mYZ2N/Yv6g/+z6Fz8
OfgWaA/4djCQeo6Uq1+px6ocT+uuYD08BRfg8xUzvA3kBO8h9ZLWPIHvAQtj
X3MFfls1S9x2C37VPPfZuhN8UPdPvAfUC1NgM7wc20/zO+vuWjNkniPlqhtb
An+EbR2+r+gG+EZsb2LfY5k0yMWfxTfN+KZS33sClKD7zWPZS0x98J1gKPWc
PA3eM+odzcAJeD7oQc8FLfjv6r58/wyshV8CWYnHpNhUQ9VyKd9nouvNe10z
qdlUTVQb5ajHvIdq/9esA91ofjfVVLVVDVQL3Ul3Uw+oFx6C4/Bm8C32GBXr
bnOfZqIxeM+qd9Xj25Rr9GjiPaReUk+oN0bAcvNHRbOmGQ74T5nPimZesz8n
+N1050x4AVgc+Z6F6k3z2dQMaZbuBe9V9eBN9Cz8WuoxN5nXVLWVrR9+LHjt
NHNNwd8kvU16g8bQGcHfpj5s3fgKNd+Jv0F6i2STTzO1xrxGqpXelArzHlAv
6A2YZM/LwWurO7xLPQfKhXqqEj5q3is642DwGdAsqAey8f0DHgO60g==
           "]]}]}, {
        EdgeForm[], 
        RGBColor[0.163302, 0.119982, 0.79353], 
        GraphicsGroupBox[{
          PolygonBox[CompressedData["
1:eJxNVD1rVEEUnffezO7bItkixUaLgKWFYFIGf0MKyWoUi2AXzWZNSjcEvxtt
bIIIIVViu7KFYKGyRiKrrG0qQcHGIsHSNYLncE7A4nJm5n68c8/ceWeuty+u
5CGEZVgBSzGEr1kIa8AacAL2A+cLwFsIbAIrsLrPGVPifIT1a6xfwRqwDPlj
wMfAG8BD2BLsYQphFzgXVWcc9i3I33LMHfgu4GwV2MX+ADYPq9rPvDHnfkfc
qVwcWOdJFIerwFEU59+FOCy5xmSuXNZ4ipge8BLwPeKOzfVZUt0uzi/DZrHe
Suq3/h/nY/Muo+KZdx7r01i/jPpmac43/S1+sw9/x3o2zIW9sM+fwDpsBXxa
hWLGXYMxPKNvKsjHPXO61mlk7ajhW9/jyDXpX/A3qq7Je9zPpRV9rN2GDTL1
Qb1O9J60zuS+nivmyJpR4yryStg5xFQK7bnmnXO/A0xJuSGqTts9HpjbvOeP
c3g3ijvPyL/t3hk/zKU5+dTdC9d/ctWiHvecP7D2e5k4lOCwgbhq0t1O5+K5
5f0X3/lf+8irad0annNq8jmq5mJUr+yRvfb8nSlzq1nnzaTcK4hfw/oXaq8C
P2I/w+8An0fV+BSl99A9zvmcfvKaMbd32J8FvvEMbvg90M/6LzLdU8989grN
+pH12DXXpt/bfc9ty7N7O+m86Tdbeg6p8b614fdq1r+TdAfrSbpT/23ggySN
HiVxJed+1J12PEsT1upk/gfmPEz6v1yLetvUkFouWv9lv/W+3xRncNZ3yj7Z
76Hxg9/5tDWiPkUSh5j0bjn3Faz/AVT+mAI=
           "]], 
          PolygonBox[CompressedData["
1:eJwlkTsvRVEUhPc5Z233NHo0olQRpfgVIh6t6Mj1KL3iXeA/UFG6iUKi8YiE
IFer8h907hWJbzLFnMzsWXuvNesMzS9PNsuU0iAI0OHzyMEK6IqDYfhlkdID
vAX60W0wAt8FX3gT3N2B9+SUBvB6OSvQC6CuUmqAA7wt8Ic/DmbwptDP8E/q
fyr3UK9vztbwOpVnUY1qz/C79KrR5+E7uvuL3sgOsSkOKvQseqx0T/U+Rr8W
rsnou/DsyngPb3C2XTpjHe6hXjqr8Y6ys1zwxiH8JJz1BpzCP8LZlFnZl8AT
3jVYhK9mZ9NML+jInlU71+7nwm/dgjbeFbqv9E5H4dPht5RBWfQP9C9Uo9q3
8Gzq+a5dZO+mhV6H74e5drgH/wdK8EIg
           "]]}]}}, {{}, 
       TagBox[
        TooltipBox[{
          Directive[
           GrayLevel[0], 
           Opacity[0.5], 
           CapForm["Butt"]], 
          
          LineBox[{1029, 1138, 1153, 1152, 1137, 1215, 1216, 1214, 1218, 1217,
            1394, 1393, 1224, 1112, 1405, 1111, 1437, 1231, 1124, 1412, 1414, 
           1413, 1102, 1178, 1227, 1228, 1120, 1132, 1131, 1169, 1110, 1162, 
           1285, 1024, 1283, 1284, 1273, 1274, 1017, 1364, 1016, 1403, 1404, 
           1402, 1109, 1155, 1154, 1226, 1183, 1184, 1288, 1287, 1032, 1432, 
           1200, 1071, 1199, 1072, 1201, 1286, 1025, 1163, 1164, 1114, 1430, 
           1113, 1486, 1116}]}, "1.45`"], Annotation[#, 1.45, "Tooltip"]& ], 
       TagBox[
        TooltipBox[{
          Directive[
           GrayLevel[0], 
           Opacity[0.5], 
           CapForm["Butt"]], 
          LineBox[CompressedData["
1:eJwV0LkuRFEcwOEzZkQ1oRC9BlMqtR7AcnUKEjKNxIyETjHWGBXR2IXEllgK
JGa0theg9haIZfhO8eV3zv+c3Jt7W0eKSSEVQhijOxPCEtPcccIpx1Sp8MBU
fQj9ek/CI30sk3IWGLWe1wad1F79pcYf5bhPh/Cj38y5M0vGeoe9yH5Xj7jh
y/11s2vrbS65IM8hTbQ4b9QtvdJOCoyzRo4nZ8+UOeDV7IVm62y8p3VUqXnn
gtkiXfH/mO3zZl6yn4jfHv9H/EYGSKhwy7nzDs5op0iaHmdt+sFnrOcNmr3r
jA6ZlXRYV1lhkw3+AcRPO9o=
           "]]}, "1.35`"], 
        Annotation[#, 1.35, "Tooltip"]& ], 
       TagBox[
        TooltipBox[{
          Directive[
           GrayLevel[0], 
           Opacity[0.5], 
           CapForm["Butt"]], 
          LineBox[CompressedData["
1:eJwV0btLllEcwPGjpiD4D7gEmi7eCG+DQ+CkNqpZog25qIsGYl4GR4dAKd5U
RJcKBx0KQQ3SShejwVvlNQUXdfLWmmCfM3z4nt95zsPzvs+T1dJZ25EUQhgi
+U4Ie6khHFJiva+/+E2TeVd32OYPB/yw/516VqnjC0euPdQZcqkx5+ikLsWZ
ae7xwF62TuiiVtFqXa1teq1X3KXcPMul9QXnZHLf3gc+8jclhDN7pxSaCzi1
d0W7vUpGGePEXr8O8sK5Hrrpo5db1z9rI0XOPNZCfaJd2qD5+ig+R5d1hQTF
5gWd5zV55m+aFt+RfuUVc9x4zk/9p4vxHfGSKTbZYoCn7t3QIR2mhTWesc6x
+/fit2KH5852UmGd4A0j8b/yiXe85y0ZzmXouC5oGfM0x+8ff4P1JumRuVT/
A8NUUoc=
           "]]}, "1.25`"], Annotation[#, 1.25, "Tooltip"]& ], 
       TagBox[
        TooltipBox[{
          Directive[
           GrayLevel[0], 
           Opacity[0.5], 
           CapForm["Butt"]], 
          LineBox[CompressedData["
1:eJwVzssqhGEYwPFH2MzkFCWjMFZsFMqMQ8427OxFjpFYsnADomxcAYWy4w7Y
uAjUzCyMBQtcgN+7+PV/n+f7vr43v364fFATEZuM1EVc1kc880TGnNGsZrWg
K9pIEw200MwqR56XaiOunE8ZN2/zZVfm2q49fWP3yhvv3NidMeH8oq3aoW2a
00ld02566KKXPBsce36nt5wzZd7h2z8r9Nn1U7IrU+HePJDu41zlM93VPK9b
OqdDmtNB7dRhXdBiuosWdIxRdplmJv0/fc8s+5x498M9HpwvWDLv8WtXZTHt
+Ek7/ng0/wMeFi1o
           "]]}, "1.15`"], Annotation[#, 1.15, "Tooltip"]& ], 
       TagBox[
        TooltipBox[{
          Directive[
           GrayLevel[0], 
           Opacity[0.5], 
           CapForm["Butt"]], 
          LineBox[CompressedData["
1:eJwVzzsvg2EYBuBHsBoqRKJNNE4Jg4VEQhOD09AufoBEGYSohcHAP2AzWywV
Ej+CwWlhcjbUoJWIRDu7vuHK/T73+37J82WLmwulpohY5rU5YqslYptxFlsj
Lrmg5u6FlHM79+4f+Na9caTroE33yBPPHOu6SDm/88GV+ZpDcuZ08q3slp0y
I4ss0Uc/vQwywAo73p3IMvtMmVf5sUuFId0wFd0nv7oz8ykjyU66KrXkHzjX
HXDLDWndqMzIMTkrJ2WPnJBZmZPrrDGTvGGaeebYYNe7PQqUzHl5J//s80Xe
uUBd36Cuq/IP1yc0UQ==
           "]]}, "1.05`"], 
        Annotation[#, 1.05, "Tooltip"]& ], {}, {}, {}, {}, {}, {}, {}}}], {
    DisplayFunction -> Identity, Ticks -> {Automatic, Automatic}, 
     AxesOrigin -> {0., 0.}, 
     FrameTicks -> {{Automatic, Automatic}, {Automatic, Automatic}}, 
     GridLines -> {None, None}, AxesLabel -> {None, None}, 
     FrameLabel -> {{None, None}, {None, None}}, DisplayFunction -> Identity, 
     AspectRatio -> 1, AxesLabel -> {None, None}, DisplayFunction :> Identity,
      Frame -> True, FrameLabel -> {{None, None}, {None, None}}, 
     FrameTicks -> {{Automatic, Automatic}, {Automatic, Automatic}}, 
     GridLinesStyle -> Directive[
       GrayLevel[0.5, 0.4]], 
     Method -> {
      "DefaultBoundaryStyle" -> Automatic, "GridLinesInFront" -> True}, 
     PlotRange -> {All, All}, PlotRangeClipping -> True, PlotRangePadding -> {{
        Scaled[0.02], 
        Scaled[0.02]}, {
        Scaled[0.02], 
        Scaled[0.02]}}, Ticks -> {Automatic, Automatic}}],FormBox[
    FormBox[
     TemplateBox[{
       FormBox[
        StyleBox[
         StyleBox[
          PaneBox[
           GraphicsBox[{{}, {}, 
             
             RasterBox[{{{0.8734390681901297, 0.8878833262045079, 
              0.8044364326221765}}, {{0.7789497058823527, 0.8807961176470588, 
              0.8967067058823531}}, {{0.6074582941176472, 0.7620515294117649, 
              0.9454699999999999}}, {{0.39812499999999973`, 
              0.5299635882352938, 0.9356019411764706}}, {{
              0.22213194117647053`, 0.24498794117647052`, 
              0.8577848823529411}}, {{0.163302, 0.119982, 0.79353}}}, {{
                Rational[-15, 2], -75}, {
                Rational[15, 2], 75}}], {Antialiasing -> False, 
              AbsoluteThickness[0.1], 
              Directive[
               Opacity[0.3], 
               GrayLevel[0]], 
              LineBox[
               NCache[{{
                  Rational[15, 2], -75}, {
                  Rational[-15, 2], -75}, {
                  Rational[-15, 2], 75}, {
                  Rational[15, 2], 75}, {
                  Rational[15, 2], -75}}, {{
                 7.5, -75}, {-7.5, -75}, {-7.5, 75}, {7.5, 75}, {
                 7.5, -75}}]]}, {
              CapForm[None], {{
                Directive[
                 GrayLevel[0], 
                 Opacity[0.5], 
                 CapForm["Butt"]], 
                CapForm["Butt"], 
                LineBox[
                 NCache[{{
                    Rational[-15, 2], -49.99999999999994}, {
                    Rational[
                    15, 2], -49.99999999999994}}, {{-7.5, \
-49.99999999999994}, {7.5, -49.99999999999994}}]]}, {
                Directive[
                 GrayLevel[0], 
                 Opacity[0.5], 
                 CapForm["Butt"]], 
                CapForm["Butt"], 
                LineBox[
                 NCache[{{
                    Rational[-15, 2], -24.999999999999943`}, {
                    Rational[
                    15, 2], -24.999999999999943`}}, {{-7.5, \
-24.999999999999943`}, {7.5, -24.999999999999943`}}]]}, {
                Directive[
                 GrayLevel[0], 
                 Opacity[0.5], 
                 CapForm["Butt"]], 
                CapForm["Butt"], 
                LineBox[
                 NCache[{{
                    Rational[-15, 2], 5.684341886080802*^-14}, {
                    Rational[15, 2], 5.684341886080802*^-14}}, {{-7.5, 
                  5.684341886080802*^-14}, {7.5, 5.684341886080802*^-14}}]]}, {
                Directive[
                 GrayLevel[0], 
                 Opacity[0.5], 
                 CapForm["Butt"]], 
                CapForm["Butt"], 
                LineBox[
                 NCache[{{
                    Rational[-15, 2], 25.000000000000057`}, {
                    Rational[15, 2], 25.000000000000057`}}, {{-7.5, 
                  25.000000000000057`}, {7.5, 25.000000000000057`}}]]}, {
                Directive[
                 GrayLevel[0], 
                 Opacity[0.5], 
                 CapForm["Butt"]], 
                CapForm["Butt"], 
                LineBox[
                 NCache[{{
                    Rational[-15, 2], 50.00000000000006}, {
                    Rational[15, 2], 50.00000000000006}}, {{-7.5, 
                  50.00000000000006}, {7.5, 50.00000000000006}}]]}}}, {
             Antialiasing -> False, 
              StyleBox[
               LineBox[{{7.5, -74.99999999999997}, {7.5, 75.00000000000001}}], 
               Directive[
                AbsoluteThickness[0.2], 
                Opacity[0.3], 
                GrayLevel[0]], StripOnInput -> False], 
              StyleBox[
               StyleBox[{{
                  StyleBox[
                   LineBox[{{{7.5, -49.99999999999995}, 
                    Offset[{4., 0}, {7.5, -49.99999999999995}]}, {{
                    7.5, -24.999999999999975`}, 
                    Offset[{4., 0}, {7.5, -24.999999999999975`}]}, {{7.5, 
                    4.341145846257341*^-14}, 
                    Offset[{4., 0}, {7.5, 4.341145846257341*^-14}]}, {{7.5, 
                    25.000000000000018`}, 
                    Offset[{4., 0}, {7.5, 25.000000000000018`}]}, {{7.5, 
                    50.000000000000036`}, 
                    Offset[{4., 0}, {7.5, 50.000000000000036`}]}}], 
                   Directive[
                    AbsoluteThickness[0.2], 
                    GrayLevel[0.4]], StripOnInput -> False]}, 
                 StyleBox[
                  StyleBox[{{
                    StyleBox[{
                    InsetBox[
                    FormBox[
                    TagBox[
                    InterpretationBox["\"1.05\"", 1.05, AutoDelete -> True], 
                    NumberForm[#, {
                    DirectedInfinity[1], 2}]& ], TraditionalForm], 
                    Offset[{7., 0.}, {7.5, -49.99999999999995}], {-1, 0.}, 
                    Automatic, {1, 0}], 
                    InsetBox[
                    FormBox[
                    TagBox[
                    InterpretationBox["\"1.15\"", 1.15, AutoDelete -> True], 
                    NumberForm[#, {
                    DirectedInfinity[1], 2}]& ], TraditionalForm], 
                    Offset[{7., 0.}, {7.5, -24.999999999999975`}], {-1, 0.}, 
                    Automatic, {1, 0}], 
                    InsetBox[
                    FormBox[
                    TagBox[
                    InterpretationBox["\"1.25\"", 1.25, AutoDelete -> True], 
                    NumberForm[#, {
                    DirectedInfinity[1], 2}]& ], TraditionalForm], 
                    Offset[{7., 0.}, {7.5, 4.341145846257341*^-14}], {-1, 0.},
                     Automatic, {1, 0}], 
                    InsetBox[
                    FormBox[
                    TagBox[
                    InterpretationBox["\"1.35\"", 1.35, AutoDelete -> True], 
                    NumberForm[#, {
                    DirectedInfinity[1], 2}]& ], TraditionalForm], 
                    Offset[{7., 0.}, {7.5, 25.000000000000018`}], {-1, 0.}, 
                    Automatic, {1, 0}], 
                    InsetBox[
                    FormBox[
                    TagBox[
                    InterpretationBox["\"1.45\"", 1.45, AutoDelete -> True], 
                    NumberForm[#, {
                    DirectedInfinity[1], 2}]& ], TraditionalForm], 
                    Offset[{7., 0.}, {7.5, 50.000000000000036`}], {-1, 0.}, 
                    Automatic, {1, 0}]}, 
                    Directive[
                    AbsoluteThickness[0.2], 
                    GrayLevel[0.4]], {
                    Directive[
                    Opacity[1]]}, StripOnInput -> False]}, {}}, {
                    Directive[
                    Opacity[1]]}, StripOnInput -> False], "GraphicsLabel", 
                  StripOnInput -> False]}, "GraphicsTicks", StripOnInput -> 
                False], 
               Directive[
                AbsoluteThickness[0.2], 
                Opacity[0.3], 
                GrayLevel[0]], StripOnInput -> False]}}, PlotRangePadding -> 
            Scaled[0.02], PlotRange -> All, Frame -> True, 
            FrameTicks -> {{False, False}, {True, False}}, FrameStyle -> 
            Opacity[0], FrameTicksStyle -> Opacity[0], 
            ImageSize -> {Automatic, 150}, BaseStyle -> {}], Alignment -> 
           Left, AppearanceElements -> None, ImageMargins -> {{5, 5}, {5, 5}},
            ImageSizeAction -> "ResizeToFit"], LineIndent -> 0, StripOnInput -> 
          False], {FontFamily -> "Arial"}, Background -> Automatic, 
         StripOnInput -> False], TraditionalForm]}, "BarLegend", 
      DisplayFunction -> (#& ), 
      InterpretationFunction :> (RowBox[{"BarLegend", "[", 
         RowBox[{
           RowBox[{"{", 
             RowBox[{
               RowBox[{
                 RowBox[{"Blend", "[", 
                   RowBox[{
                    RowBox[{"{", 
                    RowBox[{
                    RowBox[{"{", 
                    RowBox[{"1.45`", ",", 
                    InterpretationBox[
                    ButtonBox[
                    TooltipBox[
                    GraphicsBox[{{
                    GrayLevel[0], 
                    RectangleBox[{0, 0}]}, {
                    GrayLevel[0], 
                    RectangleBox[{1, -1}]}, {
                    RGBColor[0.163302, 0.119982, 0.79353], 
                    RectangleBox[{0, -1}, {2, 1}]}}, AspectRatio -> 1, Frame -> 
                    True, FrameStyle -> RGBColor[0.108868, 0.079988, 0.52902],
                     FrameTicks -> None, PlotRangePadding -> None, ImageSize -> 
                    Dynamic[{Automatic, 1.35 CurrentValue["FontCapHeight"]/
                    AbsoluteCurrentValue[Magnification]}]], 
                    "RGBColor[0.163302, 0.119982, 0.79353]"], Appearance -> 
                    None, BaseStyle -> {}, BaselinePosition -> Baseline, 
                    DefaultBaseStyle -> {}, ButtonFunction :> 
                    With[{Typeset`box$ = EvaluationBox[]}, 
                    If[
                    Not[
                    AbsoluteCurrentValue["Deployed"]], 
                    SelectionMove[Typeset`box$, All, Expression]; 
                    FrontEnd`Private`$ColorSelectorInitialAlpha = 1; 
                    FrontEnd`Private`$ColorSelectorInitialColor = 
                    RGBColor[0.163302, 0.119982, 0.79353]; 
                    FrontEnd`Private`$ColorSelectorUseMakeBoxes = True; 
                    MathLink`CallFrontEnd[
                    FrontEnd`AttachCell[Typeset`box$, 
                    FrontEndResource["RGBColorValueSelector"], {
                    0, {Left, Bottom}}, {Left, Top}, 
                    "ClosingActions" -> {
                    "SelectionDeparture", "ParentChanged", 
                    "EvaluatorQuit"}]]]], BaseStyle -> Inherited, Evaluator -> 
                    Automatic, Method -> "Preemptive"], 
                    RGBColor[0.163302, 0.119982, 0.79353], Editable -> False, 
                    Selectable -> False]}], "}"}], ",", 
                    RowBox[{"{", 
                    RowBox[{"1.3727272727272726`", ",", 
                    InterpretationBox[
                    ButtonBox[
                    TooltipBox[
                    GraphicsBox[{{
                    GrayLevel[0], 
                    RectangleBox[{0, 0}]}, {
                    GrayLevel[0], 
                    RectangleBox[{1, -1}]}, {
                    RGBColor[0.254221, 0.313173, 0.892833], 
                    RectangleBox[{0, -1}, {2, 1}]}}, AspectRatio -> 1, Frame -> 
                    True, FrameStyle -> 
                    RGBColor[0.16948066666666667`, 0.208782, 0.595222], 
                    FrameTicks -> None, PlotRangePadding -> None, ImageSize -> 
                    Dynamic[{Automatic, 1.35 CurrentValue["FontCapHeight"]/
                    AbsoluteCurrentValue[Magnification]}]], 
                    "RGBColor[0.254221, 0.313173, 0.892833]"], Appearance -> 
                    None, BaseStyle -> {}, BaselinePosition -> Baseline, 
                    DefaultBaseStyle -> {}, ButtonFunction :> 
                    With[{Typeset`box$ = EvaluationBox[]}, 
                    If[
                    Not[
                    AbsoluteCurrentValue["Deployed"]], 
                    SelectionMove[Typeset`box$, All, Expression]; 
                    FrontEnd`Private`$ColorSelectorInitialAlpha = 1; 
                    FrontEnd`Private`$ColorSelectorInitialColor = 
                    RGBColor[0.254221, 0.313173, 0.892833]; 
                    FrontEnd`Private`$ColorSelectorUseMakeBoxes = True; 
                    MathLink`CallFrontEnd[
                    FrontEnd`AttachCell[Typeset`box$, 
                    FrontEndResource["RGBColorValueSelector"], {
                    0, {Left, Bottom}}, {Left, Top}, 
                    "ClosingActions" -> {
                    "SelectionDeparture", "ParentChanged", 
                    "EvaluatorQuit"}]]]], BaseStyle -> Inherited, Evaluator -> 
                    Automatic, Method -> "Preemptive"], 
                    RGBColor[0.254221, 0.313173, 0.892833], Editable -> False,
                     Selectable -> False]}], "}"}], ",", 
                    RowBox[{"{", 
                    RowBox[{"1.2954545454545454`", ",", 
                    InterpretationBox[
                    ButtonBox[
                    TooltipBox[
                    GraphicsBox[{{
                    GrayLevel[0], 
                    RectangleBox[{0, 0}]}, {
                    GrayLevel[0], 
                    RectangleBox[{1, -1}]}, {
                    RGBColor[0.407119, 0.543513, 0.938275], 
                    RectangleBox[{0, -1}, {2, 1}]}}, AspectRatio -> 1, Frame -> 
                    True, FrameStyle -> 
                    RGBColor[0.2714126666666667, 0.36234200000000005`, 
                    0.6255166666666667], FrameTicks -> None, PlotRangePadding -> 
                    None, ImageSize -> 
                    Dynamic[{Automatic, 1.35 CurrentValue["FontCapHeight"]/
                    AbsoluteCurrentValue[Magnification]}]], 
                    "RGBColor[0.407119, 0.543513, 0.938275]"], Appearance -> 
                    None, BaseStyle -> {}, BaselinePosition -> Baseline, 
                    DefaultBaseStyle -> {}, ButtonFunction :> 
                    With[{Typeset`box$ = EvaluationBox[]}, 
                    If[
                    Not[
                    AbsoluteCurrentValue["Deployed"]], 
                    SelectionMove[Typeset`box$, All, Expression]; 
                    FrontEnd`Private`$ColorSelectorInitialAlpha = 1; 
                    FrontEnd`Private`$ColorSelectorInitialColor = 
                    RGBColor[0.407119, 0.543513, 0.938275]; 
                    FrontEnd`Private`$ColorSelectorUseMakeBoxes = True; 
                    MathLink`CallFrontEnd[
                    FrontEnd`AttachCell[Typeset`box$, 
                    FrontEndResource["RGBColorValueSelector"], {
                    0, {Left, Bottom}}, {Left, Top}, 
                    "ClosingActions" -> {
                    "SelectionDeparture", "ParentChanged", 
                    "EvaluatorQuit"}]]]], BaseStyle -> Inherited, Evaluator -> 
                    Automatic, Method -> "Preemptive"], 
                    RGBColor[0.407119, 0.543513, 0.938275], Editable -> False,
                     Selectable -> False]}], "}"}], ",", 
                    RowBox[{"{", 
                    RowBox[{"1.2181818181818183`", ",", 
                    InterpretationBox[
                    ButtonBox[
                    TooltipBox[
                    GraphicsBox[{{
                    GrayLevel[0], 
                    RectangleBox[{0, 0}]}, {
                    GrayLevel[0], 
                    RectangleBox[{1, -1}]}, {
                    RGBColor[0.572715, 0.73338, 0.95065], 
                    RectangleBox[{0, -1}, {2, 1}]}}, AspectRatio -> 1, Frame -> 
                    True, FrameStyle -> 
                    RGBColor[0.38181, 0.48892, 0.6337666666666667], 
                    FrameTicks -> None, PlotRangePadding -> None, ImageSize -> 
                    Dynamic[{Automatic, 1.35 CurrentValue["FontCapHeight"]/
                    AbsoluteCurrentValue[Magnification]}]], 
                    "RGBColor[0.572715, 0.73338, 0.95065]"], Appearance -> 
                    None, BaseStyle -> {}, BaselinePosition -> Baseline, 
                    DefaultBaseStyle -> {}, ButtonFunction :> 
                    With[{Typeset`box$ = EvaluationBox[]}, 
                    If[
                    Not[
                    AbsoluteCurrentValue["Deployed"]], 
                    SelectionMove[Typeset`box$, All, Expression]; 
                    FrontEnd`Private`$ColorSelectorInitialAlpha = 1; 
                    FrontEnd`Private`$ColorSelectorInitialColor = 
                    RGBColor[0.572715, 0.73338, 0.95065]; 
                    FrontEnd`Private`$ColorSelectorUseMakeBoxes = True; 
                    MathLink`CallFrontEnd[
                    FrontEnd`AttachCell[Typeset`box$, 
                    FrontEndResource["RGBColorValueSelector"], {
                    0, {Left, Bottom}}, {Left, Top}, 
                    "ClosingActions" -> {
                    "SelectionDeparture", "ParentChanged", 
                    "EvaluatorQuit"}]]]], BaseStyle -> Inherited, Evaluator -> 
                    Automatic, Method -> "Preemptive"], 
                    RGBColor[0.572715, 0.73338, 0.95065], Editable -> False, 
                    Selectable -> False]}], "}"}], ",", 
                    RowBox[{"{", 
                    RowBox[{"1.1409090909090909`", ",", 
                    InterpretationBox[
                    ButtonBox[
                    TooltipBox[
                    GraphicsBox[{{
                    GrayLevel[0], 
                    RectangleBox[{0, 0}]}, {
                    GrayLevel[0], 
                    RectangleBox[{1, -1}]}, {
                    RGBColor[0.720374, 0.855234, 0.928635], 
                    RectangleBox[{0, -1}, {2, 1}]}}, AspectRatio -> 1, Frame -> 
                    True, FrameStyle -> 
                    RGBColor[0.4802493333333333, 0.5701560000000001, 0.61909],
                     FrameTicks -> None, PlotRangePadding -> None, ImageSize -> 
                    Dynamic[{Automatic, 1.35 CurrentValue["FontCapHeight"]/
                    AbsoluteCurrentValue[Magnification]}]], 
                    "RGBColor[0.720374, 0.855234, 0.928635]"], Appearance -> 
                    None, BaseStyle -> {}, BaselinePosition -> Baseline, 
                    DefaultBaseStyle -> {}, ButtonFunction :> 
                    With[{Typeset`box$ = EvaluationBox[]}, 
                    If[
                    Not[
                    AbsoluteCurrentValue["Deployed"]], 
                    SelectionMove[Typeset`box$, All, Expression]; 
                    FrontEnd`Private`$ColorSelectorInitialAlpha = 1; 
                    FrontEnd`Private`$ColorSelectorInitialColor = 
                    RGBColor[0.720374, 0.855234, 0.928635]; 
                    FrontEnd`Private`$ColorSelectorUseMakeBoxes = True; 
                    MathLink`CallFrontEnd[
                    FrontEnd`AttachCell[Typeset`box$, 
                    FrontEndResource["RGBColorValueSelector"], {
                    0, {Left, Bottom}}, {Left, Top}, 
                    "ClosingActions" -> {
                    "SelectionDeparture", "ParentChanged", 
                    "EvaluatorQuit"}]]]], BaseStyle -> Inherited, Evaluator -> 
                    Automatic, Method -> "Preemptive"], 
                    RGBColor[0.720374, 0.855234, 0.928635], Editable -> False,
                     Selectable -> False]}], "}"}], ",", 
                    RowBox[{"{", 
                    RowBox[{"1.0636363636363635`", ",", 
                    InterpretationBox[
                    ButtonBox[
                    TooltipBox[
                    GraphicsBox[{{
                    GrayLevel[0], 
                    RectangleBox[{0, 0}]}, {
                    GrayLevel[0], 
                    RectangleBox[{1, -1}]}, {
                    RGBColor[0.831017, 0.903518, 0.868326], 
                    RectangleBox[{0, -1}, {2, 1}]}}, AspectRatio -> 1, Frame -> 
                    True, FrameStyle -> 
                    RGBColor[0.5540113333333334, 0.6023453333333334, 
                    0.5788840000000001], FrameTicks -> None, PlotRangePadding -> 
                    None, ImageSize -> 
                    Dynamic[{Automatic, 1.35 CurrentValue["FontCapHeight"]/
                    AbsoluteCurrentValue[Magnification]}]], 
                    "RGBColor[0.831017, 0.903518, 0.868326]"], Appearance -> 
                    None, BaseStyle -> {}, BaselinePosition -> Baseline, 
                    DefaultBaseStyle -> {}, ButtonFunction :> 
                    With[{Typeset`box$ = EvaluationBox[]}, 
                    If[
                    Not[
                    AbsoluteCurrentValue["Deployed"]], 
                    SelectionMove[Typeset`box$, All, Expression]; 
                    FrontEnd`Private`$ColorSelectorInitialAlpha = 1; 
                    FrontEnd`Private`$ColorSelectorInitialColor = 
                    RGBColor[0.831017, 0.903518, 0.868326]; 
                    FrontEnd`Private`$ColorSelectorUseMakeBoxes = True; 
                    MathLink`CallFrontEnd[
                    FrontEnd`AttachCell[Typeset`box$, 
                    FrontEndResource["RGBColorValueSelector"], {
                    0, {Left, Bottom}}, {Left, Top}, 
                    "ClosingActions" -> {
                    "SelectionDeparture", "ParentChanged", 
                    "EvaluatorQuit"}]]]], BaseStyle -> Inherited, Evaluator -> 
                    Automatic, Method -> "Preemptive"], 
                    RGBColor[0.831017, 0.903518, 0.868326], Editable -> False,
                     Selectable -> False]}], "}"}], ",", 
                    RowBox[{"{", 
                    RowBox[{"0.9863636363636363`", ",", 
                    InterpretationBox[
                    ButtonBox[
                    TooltipBox[
                    GraphicsBox[{{
                    GrayLevel[0], 
                    RectangleBox[{0, 0}]}, {
                    GrayLevel[0], 
                    RectangleBox[{1, -1}]}, {
                    RGBColor[0.894452, 0.880139, 0.77279], 
                    RectangleBox[{0, -1}, {2, 1}]}}, AspectRatio -> 1, Frame -> 
                    True, FrameStyle -> 
                    RGBColor[0.5963013333333333, 0.5867593333333334, 
                    0.5151933333333334], FrameTicks -> None, PlotRangePadding -> 
                    None, ImageSize -> 
                    Dynamic[{Automatic, 1.35 CurrentValue["FontCapHeight"]/
                    AbsoluteCurrentValue[Magnification]}]], 
                    "RGBColor[0.894452, 0.880139, 0.77279]"], Appearance -> 
                    None, BaseStyle -> {}, BaselinePosition -> Baseline, 
                    DefaultBaseStyle -> {}, ButtonFunction :> 
                    With[{Typeset`box$ = EvaluationBox[]}, 
                    If[
                    Not[
                    AbsoluteCurrentValue["Deployed"]], 
                    SelectionMove[Typeset`box$, All, Expression]; 
                    FrontEnd`Private`$ColorSelectorInitialAlpha = 1; 
                    FrontEnd`Private`$ColorSelectorInitialColor = 
                    RGBColor[0.894452, 0.880139, 0.77279]; 
                    FrontEnd`Private`$ColorSelectorUseMakeBoxes = True; 
                    MathLink`CallFrontEnd[
                    FrontEnd`AttachCell[Typeset`box$, 
                    FrontEndResource["RGBColorValueSelector"], {
                    0, {Left, Bottom}}, {Left, Top}, 
                    "ClosingActions" -> {
                    "SelectionDeparture", "ParentChanged", 
                    "EvaluatorQuit"}]]]], BaseStyle -> Inherited, Evaluator -> 
                    Automatic, Method -> "Preemptive"], 
                    RGBColor[0.894452, 0.880139, 0.77279], Editable -> False, 
                    Selectable -> False]}], "}"}], ",", 
                    RowBox[{"{", 
                    RowBox[{"0.9090909090909091`", ",", 
                    InterpretationBox[
                    ButtonBox[
                    TooltipBox[
                    GraphicsBox[{{
                    GrayLevel[0], 
                    RectangleBox[{0, 0}]}, {
                    GrayLevel[0], 
                    RectangleBox[{1, -1}]}, {
                    RGBColor[0.907999, 0.789417, 0.652903], 
                    RectangleBox[{0, -1}, {2, 1}]}}, AspectRatio -> 1, Frame -> 
                    True, FrameStyle -> 
                    RGBColor[0.6053326666666667, 0.526278, 
                    0.4352686666666667], FrameTicks -> None, PlotRangePadding -> 
                    None, ImageSize -> 
                    Dynamic[{Automatic, 1.35 CurrentValue["FontCapHeight"]/
                    AbsoluteCurrentValue[Magnification]}]], 
                    "RGBColor[0.907999, 0.789417, 0.652903]"], Appearance -> 
                    None, BaseStyle -> {}, BaselinePosition -> Baseline, 
                    DefaultBaseStyle -> {}, ButtonFunction :> 
                    With[{Typeset`box$ = EvaluationBox[]}, 
                    If[
                    Not[
                    AbsoluteCurrentValue["Deployed"]], 
                    SelectionMove[Typeset`box$, All, Expression]; 
                    FrontEnd`Private`$ColorSelectorInitialAlpha = 1; 
                    FrontEnd`Private`$ColorSelectorInitialColor = 
                    RGBColor[0.907999, 0.789417, 0.652903]; 
                    FrontEnd`Private`$ColorSelectorUseMakeBoxes = True; 
                    MathLink`CallFrontEnd[
                    FrontEnd`AttachCell[Typeset`box$, 
                    FrontEndResource["RGBColorValueSelector"], {
                    0, {Left, Bottom}}, {Left, Top}, 
                    "ClosingActions" -> {
                    "SelectionDeparture", "ParentChanged", 
                    "EvaluatorQuit"}]]]], BaseStyle -> Inherited, Evaluator -> 
                    Automatic, Method -> "Preemptive"], 
                    RGBColor[0.907999, 0.789417, 0.652903], Editable -> False,
                     Selectable -> False]}], "}"}], ",", 
                    RowBox[{"{", 
                    RowBox[{"0.8318181818181818`", ",", 
                    InterpretationBox[
                    ButtonBox[
                    TooltipBox[
                    GraphicsBox[{{
                    GrayLevel[0], 
                    RectangleBox[{0, 0}]}, {
                    GrayLevel[0], 
                    RectangleBox[{1, -1}]}, {
                    RGBColor[0.874505, 0.639254, 0.522424], 
                    RectangleBox[{0, -1}, {2, 1}]}}, AspectRatio -> 1, Frame -> 
                    True, FrameStyle -> 
                    RGBColor[0.5830033333333333, 0.42616933333333334`, 
                    0.3482826666666667], FrameTicks -> None, PlotRangePadding -> 
                    None, ImageSize -> 
                    Dynamic[{Automatic, 1.35 CurrentValue["FontCapHeight"]/
                    AbsoluteCurrentValue[Magnification]}]], 
                    "RGBColor[0.874505, 0.639254, 0.522424]"], Appearance -> 
                    None, BaseStyle -> {}, BaselinePosition -> Baseline, 
                    DefaultBaseStyle -> {}, ButtonFunction :> 
                    With[{Typeset`box$ = EvaluationBox[]}, 
                    If[
                    Not[
                    AbsoluteCurrentValue["Deployed"]], 
                    SelectionMove[Typeset`box$, All, Expression]; 
                    FrontEnd`Private`$ColorSelectorInitialAlpha = 1; 
                    FrontEnd`Private`$ColorSelectorInitialColor = 
                    RGBColor[0.874505, 0.639254, 0.522424]; 
                    FrontEnd`Private`$ColorSelectorUseMakeBoxes = True; 
                    MathLink`CallFrontEnd[
                    FrontEnd`AttachCell[Typeset`box$, 
                    FrontEndResource["RGBColorValueSelector"], {
                    0, {Left, Bottom}}, {Left, Top}, 
                    "ClosingActions" -> {
                    "SelectionDeparture", "ParentChanged", 
                    "EvaluatorQuit"}]]]], BaseStyle -> Inherited, Evaluator -> 
                    Automatic, Method -> "Preemptive"], 
                    RGBColor[0.874505, 0.639254, 0.522424], Editable -> False,
                     Selectable -> False]}], "}"}], ",", 
                    RowBox[{"{", 
                    RowBox[{"0.7545454545454545`", ",", 
                    InterpretationBox[
                    ButtonBox[
                    TooltipBox[
                    GraphicsBox[{{
                    GrayLevel[0], 
                    RectangleBox[{0, 0}]}, {
                    GrayLevel[0], 
                    RectangleBox[{1, -1}]}, {
                    RGBColor[0.79915, 0.446142, 0.391971], 
                    RectangleBox[{0, -1}, {2, 1}]}}, AspectRatio -> 1, Frame -> 
                    True, FrameStyle -> 
                    RGBColor[0.5327666666666667, 0.297428, 
                    0.26131400000000005`], FrameTicks -> None, 
                    PlotRangePadding -> None, ImageSize -> 
                    Dynamic[{Automatic, 1.35 CurrentValue["FontCapHeight"]/
                    AbsoluteCurrentValue[Magnification]}]], 
                    "RGBColor[0.79915, 0.446142, 0.391971]"], Appearance -> 
                    None, BaseStyle -> {}, BaselinePosition -> Baseline, 
                    DefaultBaseStyle -> {}, ButtonFunction :> 
                    With[{Typeset`box$ = EvaluationBox[]}, 
                    If[
                    Not[
                    AbsoluteCurrentValue["Deployed"]], 
                    SelectionMove[Typeset`box$, All, Expression]; 
                    FrontEnd`Private`$ColorSelectorInitialAlpha = 1; 
                    FrontEnd`Private`$ColorSelectorInitialColor = 
                    RGBColor[0.79915, 0.446142, 0.391971]; 
                    FrontEnd`Private`$ColorSelectorUseMakeBoxes = True; 
                    MathLink`CallFrontEnd[
                    FrontEnd`AttachCell[Typeset`box$, 
                    FrontEndResource["RGBColorValueSelector"], {
                    0, {Left, Bottom}}, {Left, Top}, 
                    "ClosingActions" -> {
                    "SelectionDeparture", "ParentChanged", 
                    "EvaluatorQuit"}]]]], BaseStyle -> Inherited, Evaluator -> 
                    Automatic, Method -> "Preemptive"], 
                    RGBColor[0.79915, 0.446142, 0.391971], Editable -> False, 
                    Selectable -> False]}], "}"}], ",", 
                    RowBox[{"{", 
                    RowBox[{"0.6772727272727272`", ",", 
                    InterpretationBox[
                    ButtonBox[
                    TooltipBox[
                    GraphicsBox[{{
                    GrayLevel[0], 
                    RectangleBox[{0, 0}]}, {
                    GrayLevel[0], 
                    RectangleBox[{1, -1}]}, {
                    RGBColor[0.685695, 0.242449, 0.268261], 
                    RectangleBox[{0, -1}, {2, 1}]}}, AspectRatio -> 1, Frame -> 
                    True, FrameStyle -> 
                    RGBColor[0.45713000000000004`, 0.16163266666666667`, 
                    0.1788406666666667], FrameTicks -> None, PlotRangePadding -> 
                    None, ImageSize -> 
                    Dynamic[{Automatic, 1.35 CurrentValue["FontCapHeight"]/
                    AbsoluteCurrentValue[Magnification]}]], 
                    "RGBColor[0.685695, 0.242449, 0.268261]"], Appearance -> 
                    None, BaseStyle -> {}, BaselinePosition -> Baseline, 
                    DefaultBaseStyle -> {}, ButtonFunction :> 
                    With[{Typeset`box$ = EvaluationBox[]}, 
                    If[
                    Not[
                    AbsoluteCurrentValue["Deployed"]], 
                    SelectionMove[Typeset`box$, All, Expression]; 
                    FrontEnd`Private`$ColorSelectorInitialAlpha = 1; 
                    FrontEnd`Private`$ColorSelectorInitialColor = 
                    RGBColor[0.685695, 0.242449, 0.268261]; 
                    FrontEnd`Private`$ColorSelectorUseMakeBoxes = True; 
                    MathLink`CallFrontEnd[
                    FrontEnd`AttachCell[Typeset`box$, 
                    FrontEndResource["RGBColorValueSelector"], {
                    0, {Left, Bottom}}, {Left, Top}, 
                    "ClosingActions" -> {
                    "SelectionDeparture", "ParentChanged", 
                    "EvaluatorQuit"}]]]], BaseStyle -> Inherited, Evaluator -> 
                    Automatic, Method -> "Preemptive"], 
                    RGBColor[0.685695, 0.242449, 0.268261], Editable -> False,
                     Selectable -> False]}], "}"}], ",", 
                    RowBox[{"{", 
                    RowBox[{"0.6`", ",", 
                    InterpretationBox[
                    ButtonBox[
                    TooltipBox[
                    GraphicsBox[{{
                    GrayLevel[0], 
                    RectangleBox[{0, 0}]}, {
                    GrayLevel[0], 
                    RectangleBox[{1, -1}]}, {
                    RGBColor[0.534081, 0.0853132, 0.16669], 
                    RectangleBox[{0, -1}, {2, 1}]}}, AspectRatio -> 1, Frame -> 
                    True, FrameStyle -> 
                    RGBColor[0.35605400000000004`, 0.05687546666666667, 
                    0.11112666666666668`], FrameTicks -> None, 
                    PlotRangePadding -> None, ImageSize -> 
                    Dynamic[{Automatic, 1.35 CurrentValue["FontCapHeight"]/
                    AbsoluteCurrentValue[Magnification]}]], 
                    "RGBColor[0.534081, 0.0853132, 0.16669]"], Appearance -> 
                    None, BaseStyle -> {}, BaselinePosition -> Baseline, 
                    DefaultBaseStyle -> {}, ButtonFunction :> 
                    With[{Typeset`box$ = EvaluationBox[]}, 
                    If[
                    Not[
                    AbsoluteCurrentValue["Deployed"]], 
                    SelectionMove[Typeset`box$, All, Expression]; 
                    FrontEnd`Private`$ColorSelectorInitialAlpha = 1; 
                    FrontEnd`Private`$ColorSelectorInitialColor = 
                    RGBColor[0.534081, 0.0853132, 0.16669]; 
                    FrontEnd`Private`$ColorSelectorUseMakeBoxes = True; 
                    MathLink`CallFrontEnd[
                    FrontEnd`AttachCell[Typeset`box$, 
                    FrontEndResource["RGBColorValueSelector"], {
                    0, {Left, Bottom}}, {Left, Top}, 
                    "ClosingActions" -> {
                    "SelectionDeparture", "ParentChanged", 
                    "EvaluatorQuit"}]]]], BaseStyle -> Inherited, Evaluator -> 
                    Automatic, Method -> "Preemptive"], 
                    RGBColor[0.534081, 0.0853132, 0.16669], Editable -> False,
                     Selectable -> False]}], "}"}]}], "}"}], ",", "#1"}], 
                   "]"}], "&"}], ",", 
               RowBox[{"{", 
                 RowBox[{"1.0119603345420003`", ",", "1.6666655768205427`"}], 
                 "}"}]}], "}"}], ",", 
           RowBox[{"{", 
             RowBox[{
               RowBox[{"{", 
                 RowBox[{"0.55`", ",", 
                   RowBox[{"Directive", "[", 
                    RowBox[{
                    InterpretationBox[
                    ButtonBox[
                    TooltipBox[
                    GraphicsBox[{{
                    GrayLevel[0], 
                    RectangleBox[{0, 0}]}, {
                    GrayLevel[0], 
                    RectangleBox[{1, -1}]}, {
                    GrayLevel[0], 
                    RectangleBox[{0, -1}, {2, 1}]}}, AspectRatio -> 1, Frame -> 
                    True, FrameStyle -> GrayLevel[0.], FrameTicks -> None, 
                    PlotRangePadding -> None, ImageSize -> 
                    Dynamic[{Automatic, 1.35 CurrentValue["FontCapHeight"]/
                    AbsoluteCurrentValue[Magnification]}]], "GrayLevel[0]"], 
                    Appearance -> None, BaseStyle -> {}, BaselinePosition -> 
                    Baseline, DefaultBaseStyle -> {}, ButtonFunction :> 
                    With[{Typeset`box$ = EvaluationBox[]}, 
                    If[
                    Not[
                    AbsoluteCurrentValue["Deployed"]], 
                    SelectionMove[Typeset`box$, All, Expression]; 
                    FrontEnd`Private`$ColorSelectorInitialAlpha = 1; 
                    FrontEnd`Private`$ColorSelectorInitialColor = 
                    GrayLevel[0]; 
                    FrontEnd`Private`$ColorSelectorUseMakeBoxes = True; 
                    MathLink`CallFrontEnd[
                    FrontEnd`AttachCell[Typeset`box$, 
                    FrontEndResource["GrayLevelColorValueSelector"], {
                    0, {Left, Bottom}}, {Left, Top}, 
                    "ClosingActions" -> {
                    "SelectionDeparture", "ParentChanged", 
                    "EvaluatorQuit"}]]]], BaseStyle -> Inherited, Evaluator -> 
                    Automatic, Method -> "Preemptive"], 
                    GrayLevel[0], Editable -> False, Selectable -> False], 
                    ",", 
                    RowBox[{"Opacity", "[", "0.5`", "]"}], ",", 
                    RowBox[{"CapForm", "[", "\"Butt\"", "]"}]}], "]"}]}], 
                 "}"}], ",", 
               RowBox[{"{", 
                 RowBox[{"0.65`", ",", 
                   RowBox[{"Directive", "[", 
                    RowBox[{
                    InterpretationBox[
                    ButtonBox[
                    TooltipBox[
                    GraphicsBox[{{
                    GrayLevel[0], 
                    RectangleBox[{0, 0}]}, {
                    GrayLevel[0], 
                    RectangleBox[{1, -1}]}, {
                    GrayLevel[0], 
                    RectangleBox[{0, -1}, {2, 1}]}}, AspectRatio -> 1, Frame -> 
                    True, FrameStyle -> GrayLevel[0.], FrameTicks -> None, 
                    PlotRangePadding -> None, ImageSize -> 
                    Dynamic[{Automatic, 1.35 CurrentValue["FontCapHeight"]/
                    AbsoluteCurrentValue[Magnification]}]], "GrayLevel[0]"], 
                    Appearance -> None, BaseStyle -> {}, BaselinePosition -> 
                    Baseline, DefaultBaseStyle -> {}, ButtonFunction :> 
                    With[{Typeset`box$ = EvaluationBox[]}, 
                    If[
                    Not[
                    AbsoluteCurrentValue["Deployed"]],
[truncated: 1,172,665 more chars]
