# Supplementary material for: Speciation genes are more likely to have discordant gene trees
Source: Evol Lett. 2018 Aug 8;2(4):281–96. doi: 10.1002/evl3.77 (PMC6121824; doi:10.1002/evl3.77)
Supplement: Supplementary file 17 [file EVL3-2-281-s016.gz › readme]

SupplementalNotebook.nb  - Contains mathematica notebook file to calculate probability of gene-tree/species-tree
                           concordance. Depends on formatted matrices <IncompatibilityMatrices.m> and
                           <AncestralMatrices.m>

RelaxedNotebook.nb       - Contains mathematica notebook file to calculate probability of gene-tree/species-tree
                           concordance when incompatibilities are allowed to arise in the same population. Restrictions
                           based on the order of mutation are still enforced. Depends on formatted matrices
                           <RelaxedIncompatibilityMatrices.m> and <RelaxedAncestralMatrices.m>
